# Supplementary material for: Genome-wide meta-analysis identifies novel risk loci for uterine fibroids within and across multiple ancestry groups
Source: Nat Commun. 2025 Mar 6;16:2273. doi: 10.1038/s41467-025-57483-5 (PMC11885530; doi:10.1038/s41467-025-57483-5)
Supplement: Supplementary file 4 — Supplementary Data 1 [file 41467_2025_57483_MOESM4_ESM.xlsx]

## Sheet: Sheet1
Study	Population	Meta Analysis Strata	Cases	Controls	Age Mean (SD) Cases	Age Mean (SD) Controls	P	BMI Mean (SD) Cases	BMI Mean (SD) Controls	P	Minor Allele Frequency Filter
BioVU	NHB	AFR	578	804	40 (11)	41 (15)	0.15	31 (14)	26 (16)	2.06e-09	0.01
BioVU	NHW	EUR	1195	1164	46 (12)	56 (19)	1.21e-49	27 (11)	25 (12)	2.565e-05	0.01
BioVU-II	NHW	EUR	439	405	47 (12)	49 (16)	0.04	28 (10)	25 (13)	0.0002	0.01
Mount Sinai: BioMeTM	NHB	AFR	317	331	48 (10)	45 (16)	0.004	32 (9)	32 (10)	0.999	0.01
Mount Sinai	NHB	AFR	74	78	59 (10)	63 (12)	0.027	N/A	N/A	N/A	0.1
eMERGE I (Northwestern)	NHB	AFR	84	52	47 (9)	31 (4)	0	33 (9)	31 (8)	0.178	0.15
eMERGE I (Marshfield/NU/Group Health)	NHW	EUR	580	1429	53 (11)	68 (12)	8.09e-125	29 (6)	28 (6)	0.0007	0.01
Northwestern	NHW	EUR	224	244	50 (10)	37 (8)	0	26 (7)	26 (6)	0.999	0.05
Mayo Clinic	NHW	EUR	213	1084	55 (11)	65 (11)	7.7e-28	31 (18)	29 (9)	0.115	0.05
CARDIA	NHB	AFR	274	146	40 (4)	39 (4)	0.015	N/A	N/A	N/A	0.01
CARDIA	NHW	EUR	211	458	N/A	N/A	N/A	N/A	N/A	N/A	0.01
Geisinger	NHW	EUR	49	246	N/A	N/A	N/A	N/A	N/A	N/A	0.15
BWHS	NHB	AFR	382	392	36 (6)	32 (6)	0.0001	N/A	N/A	N/A	0.01
eMERGE NHW	NHW	EUR	2140	30874	N/A	N/A	N/A	N/A	N/A	N/A	0.01
eMERGE NHB	NHB	AFR	718	7248	N/A	N/A	N/A	N/A	N/A	N/A	0.01
BioVU MEGA NHW	NHW	EUR	624	5991	N/A	N/A	N/A	N/A	N/A	N/A	0.01
BioVU MEGA NHB	NHB	AFR	376	1527	N/A	N/A	N/A	N/A	N/A	N/A	0.01
UKBB AFR	AFR	AFR	1059	2581	N/A	N/A	N/A	N/A	N/A	N/A	0.005
UKBB CSA	CSA	EAS/CSA	346	3169	N/A	N/A	N/A	N/A	N/A	N/A	0.005
UKBB EAS	EAS	EAS/CSA	84	707	N/A	N/A	N/A	N/A	N/A	N/A	0.005
UKBB EUR	EUR	EUR	15462	169819	N/A	N/A	N/A	N/A	N/A	N/A	0.005
AoU AFR	AFR	AFR	1816	2601	N/A	N/A	N/A	N/A	N/A	N/A	0.01
AoU EUR	EUR	EUR	4209	6213	N/A	N/A	N/A	N/A	N/A	N/A	0.01
BBJ	Japanese	EAS/CSA	14475	65733	N/A	N/A	N/A	N/A	N/A	N/A	0.01
Finngen r8	Finnish	EUR	28365	162514	N/A	N/A	N/A	N/A	N/A	N/A	minor allele count > 5
