# Supplementary material for: Genome-wide meta-analysis identifies novel risk loci for uterine fibroids within and across multiple ancestry groups
Source: Nat Commun. 2025 Mar 6;16:2273. doi: 10.1038/s41467-025-57483-5 (PMC11885530; doi:10.1038/s41467-025-57483-5)
Supplement: Supplementary file 5 — Supplementary Data 2 [file 41467_2025_57483_MOESM5_ESM.xlsx]

## Sheet: 2a
rsid	chr:bp	Effect Allele	Other Allele	Freq1	Effect	StdErr	Odds Ratio	LCI (95%)	UCI (95%)	P	Direction	HetP	type	EUR Freq1	EAS CSA Freq1	AFR Freq1	HetISq
rs78378222	17:7571752	t	g	0.9846	-0.6399	0.0261	0.527345	0.501047	0.555024	2.57e-132	?---+?????--?????????????	0.002119	lead	0.9846	0.9877		73.4
rs58415480	6:152562271	c	g	0.795	-0.1949	0.0086	0.822917	0.809162	0.836906	5.58e-115	?--------++-?--+------?--	0.1984	lead	0.7958	0.846	0.7768	19.9
rs3820282	1:22468215	t	c	0.2764	0.1516	0.0077	1.16369	1.14626	1.18139	5.522e-87	++++++-+++++++-+-??++-+++	0.1509	lead	0.1562	0.3816	0.0419	23.6
rs79342925	10:105671683	t	c	0.06	0.3241	0.0165	1.38279	1.33878	1.42824	6.394e-86	?+????????????????????+++	0.8409	lead	0.0463	0.0796		0
rs13211170	6:152610972	a	g	0.7577	-0.145	0.0076	0.865022	0.852232	0.878004	1.392e-81	-------+-+---+-++?---+---	5.27e-06	lead	0.7404	0.8158	0.8767	65.1
rs9479289	6:152629099	t	c	0.2636	0.1236	0.0073	1.13156	1.11549	1.14787	2.528e-64	++++++++-+++-++++-+-+++-+	0.003039	lead	0.2797	0.1849	0.249	49.3
rs141244868	11:244817	g	ga	0.081	-0.2549	0.0153	0.774994	0.752098	0.798586	1.252e-62	?-----?-?????++--?????---	0.01755	lead	0.0347	0.0982	0.0659	51
rs73392700	11:224845	c	g	0.0799	-0.2473	0.0149	0.780906	0.758431	0.804048	7.02e-62	?-----?-??+-?-+--??++?---	0.002314	conditional	0.035	0.0985	0.064	56.4
rs17116149	10:105688050	a	g	0.0597	0.237	0.0146	1.26744	1.23169	1.30423	2.129e-59	++--+-?-??----+?-??+-++++	1.799e-07	conditional	0.0516	0.067	0.0161	72.9
rs7106353	11:32351427	t	c	0.1532	0.1524	0.0095	1.16463	1.14314	1.18651	2.08e-58	+++++++++++++++-+++++++-+	0.1146	lead	0.1251	0.1363	0.3683	26.2
rs138420351	17:7700063	t	c	0.0333	0.3254	0.0215	1.38458	1.32745	1.44418	1.313e-51	?+++-+????++?????????????	0.0001566	conditional	0.0333	0.0116		77.6
rs733381	22:40669648	a	g	0.7356	-0.1042	0.0069	0.901045	0.888941	0.913314	2.066e-51	---++-+--+-------??-+----	0.3509	lead	0.7628	0.7086	0.8961	8.1
rs117245733	13:40723944	a	g	0.0265	0.3318	0.0222	1.39347	1.33414	1.45545	1.33e-50	?++-+-?+??++????????????+	0.01292	lead	0.0265	0.0163		58.7
rs150037725	10:105892650	a	g	0.9527	-0.3114	0.0213	0.732421	0.702473	0.763645	2.914e-48	?-?????????????????????+?	0.5744	lead	0.9527	0.0105		0
rs10069690	5:1279790	t	c	0.2938	0.0991	0.0068	1.10418	1.08956	1.11899	3.45e-48	+++---++--+++++++-+-+-+--	0.007134	lead	0.2795	0.2517	0.5736	45.8
rs138060871	11:241284	a	g	0.0747	-0.3539	0.0251	0.701945	0.668248	0.737342	5.632e-45	?---??????+???????????--+	0.2334	conditional	0.0079	0.0772		25.6
rs4472361	6:152641606	t	g	0.685	-0.0981	0.0072	0.906558	0.893855	0.919442	9.375e-43	----+-----+--+--+----+-+-	2.537e-05	lead	0.6692	0.7223	0.8941	61.8
rs7726159	5:1282319	a	c	0.3277	0.088	0.0065	1.09199	1.07816	1.10599	5.369e-42	+++-+-++--++++-+++++-++-+	0.348	lead	0.3269	0.3393	0.1967	8.1
rs7924866	11:32350351	a	t	0.8751	-0.1643	0.0126	0.848487	0.82779	0.869703	4.243e-39	--?---?---??---+--+----??	0.1272	conditional	0.9104	0.9548	0.7156	27.8
rs142959056	10:105463552	g	gacagt	0.0423	0.2521	0.0195	1.28672	1.23847	1.33686	2.908e-38	?+????????????????????+++	1.338e-05	lead	0.0448	0.0336		88.1
rs41302703	10:105792539	a	g	0.9083	-0.1575	0.0122	0.854277	0.834092	0.87495	7.22e-38	----++?+??---++-+??++----	0.002921	conditional	0.943	0.8783	0.9805	52.9
rs9479275	6:152560916	a	g	0.2952	-0.0862	0.0067	0.917411	0.905442	0.929538	1.768e-37	-----+-+-+--+-+++---+--+-	0.002555	lead	0.275	0.3201	0.2402	50
rs633891	6:152592751	t	c	0.4533	0.0787	0.0061	1.08188	1.06902	1.09489	1.769e-37	+++++--++-++++--++-++++-+	0.01785	lead	0.4896	0.4066	0.2233	41.1
rs111929914	11:108146299	t	c	0.1964	-0.1177	0.0093	0.888963	0.872905	0.905315	7.376e-37	?---++?++---?---+??++-?--	0.5743	lead	0.1984	0.1433	0.0265	0
rs13211693	6:152786963	t	c	0.2791	0.0979	0.0078	1.10285	1.08612	1.11984	4.963e-36	?++++++++-++?+--+-?--+?-+	0.2854	lead	0.2849	0.225	0.1222	13.3
rs2293607	3:169482335	t	c	0.653	0.0866	0.0069	1.09046	1.07581	1.10531	7.147e-36	++++--+-++++-++-+??++-+-+	0.821	lead	0.7402	0.5567	0.9298	0
rs79019201	10:105794788	c	g	0.901	-0.1564	0.0125	0.855217	0.834519	0.876429	8.343e-36	?---++?+??+-?+++++?++----	0.0001544	lead	0.9461	0.8646	0.9018	62.4
rs73005444	6:152552167	a	g	0.2407	-0.0919	0.0074	0.912196	0.899061	0.925523	2.279e-35	?----+-+-+--?---++?+++---	0.003408	conditional	0.2432	0.2281	0.1079	50.8
rs1604747	4:70614259	a	g	0.5329	0.0763	0.0061	1.07929	1.06646	1.09227	2.44e-35	++++++--++++++-+++-+-+++-	0.08399	lead	0.5829	0.4544	0.5051	29.5
rs9315762	13:40741907	t	c	0.2073	0.092	0.0076	1.09636	1.08015	1.11282	5.189e-34	+++++--++++++-+-+??++++-+	0.2255	lead	0.1865	0.2372	0.049	17.4
rs78899396	17:7389314	c	g	0.0084	0.5889	0.0487	1.80201	1.63795	1.98249	1.298e-33	?+??????????????????????-	0.06724	conditional	0.0084	0.0066		70.1
rs12004436	9:683430	t	c	0.3367	0.0842	0.0072	1.08785	1.0726	1.10331	2.078e-31	?+++--?----+?+-++--+-++++	0.008102	lead	0.2094	0.3993	0.664	47.1
rs805711	10:105826533	a	g	0.8747	-0.1496	0.013	0.861052	0.83939	0.883274	7.335e-31	?-????????+??-+----++---+	1.369e-16	lead	0.9526	0.8392	0.7909	87.7
rs12035094	1:22384713	t	g	0.199	0.1473	0.0129	1.1587	1.12977	1.18837	2.124e-30	?+++++?+??++???-+????-+++	0.679	conditional	0.0315	0.2664	0.0129	0
rs11692588	2:11684484	a	g	0.414	-0.0727	0.0064	0.92988	0.918288	0.941618	4.177e-30	-------------+++--?+-+-+-	0.01402	lead	0.3691	0.4655	0.8679	43
rs11245981	11:186059	a	g	0.0757	-0.1577	0.0141	0.854106	0.830825	0.878039	6.657e-29	?-----?--+???-+--????-?--	0.9815	lead	0.0765	0.0735	0.058	0
rs743240	10:105579594	a	g	0.0741	0.1462	0.0132	1.15743	1.12787	1.18776	1.421e-28	?+++--?+??+-?-+-+??+--+-+	6.586e-10	lead	0.0581	0.0872	0.0376	78.4
rs10815732	9:805815	a	g	0.504	0.0702	0.0064	1.07272	1.05935	1.08626	2.288e-28	?++--+++--+-?+-++-+--++-+	0.0165	lead	0.4716	0.5198	0.2517	42.7
rs145848128	9:635964	c	g	0.9387	-0.1845	0.0168	0.83152	0.804586	0.859356	5.053e-28	?-????????????????????--+	4.582e-05	lead	0.9344	0.9573		86.8
rs149934734	11:108315606	t	c	0.0214	0.2877	0.0263	1.33336	1.26637	1.40389	8.143e-28	?++--+?+??-+?????????????	0.02616	lead	0.0214	0.0262		55.9
rs2732549	11:35088399	a	g	0.5899	0.0687	0.0063	1.07111	1.05797	1.08442	1.716e-27	++++++-++-++++++++---++--	0.2999	lead	0.5467	0.6278	0.8871	11.4
rs9371587	6:152660837	t	g	0.2937	0.0729	0.0068	1.07562	1.06138	1.09005	1.973e-26	?+++-+++---+?+++--+---+--	5.547e-06	lead	0.2903	0.2353	0.4388	65.6
rs11031737	11:32372772	a	g	0.5051	0.0642	0.0061	1.06631	1.05363	1.07913	4.422e-26	+++++---++++++-+++--+-++-	0.008702	lead	0.4713	0.5494	0.5337	44.8
rs4255510	11:108314362	a	c	0.5683	-0.0655	0.0062	0.936599	0.925286	0.94805	4.778e-26	-----+++--??------+??----	0.1694	lead	0.5966	0.558	0.3875	22.8
rs2853677	5:1287194	a	g	0.6223	-0.0655	0.0062	0.936599	0.925286	0.94805	9.065e-26	----+---++---++--++-+--++	0.7779	conditional	0.6014	0.6212	0.7169	0
rs77483076	6:152523736	c	g	0.0892	0.1475	0.0141	1.15893	1.12734	1.19141	1.206e-25	?+++++?-??+-????????+???-	0.2449	lead	0.0893	0.0268	0.0106	21.5
rs2488002	10:105679341	t	c	0.8012	-0.0846	0.0081	0.91888	0.904407	0.933584	1.497e-25	-----+--+--+--+--+-+---+-	0.004627	lead	0.8513	0.8424	0.3624	47.6
rs1408461	6:152539054	a	c	0.4668	0.0654	0.0063	1.06759	1.05448	1.08085	1.792e-25	+++++++-++++++++++++++++-	0.03811	lead	0.5029	0.4751	0.4469	36.2
rs7114908	11:32441111	t	c	0.1148	0.1219	0.0117	1.12964	1.10403	1.15585	3.005e-25	++++++?++-++++-++-++--++-	0.0006062	lead	0.0655	0.0723	0.3145	55.2
rs28689909	2:11735061	a	c	0.3908	-0.065	0.0063	0.937067	0.925568	0.94871	3.495e-25	----+----+---++-+--+-+---	0.001085	lead	0.3576	0.4251	0.3212	52.9
rs78414518	17:7478402	c	g	0.9113	-0.109	0.0107	0.89673	0.87812	0.915735	1.53e-24	------?---+-+++--??--+---	0.01527	lead	0.9177	0.9079	0.9779	43.8
rs17033114	12:103123339	t	c	0.843	0.109	0.0107	1.11516	1.09202	1.1388	2.561e-24	++++--?++-++---?-??++++--	0.006035	lead	0.9307	0.7854	0.984	49.2
rs10718199	12:46831473	a	at	0.7049	0.0741	0.0073	1.07691	1.06162	1.09243	3.084e-24	?++-++-+--???--++++??+++-	0.6809	lead	0.6764	0.7539	0.9421	0
rs76118965	10:105133686	a	g	0.9336	-0.1588	0.0157	0.853167	0.827313	0.879829	6.174e-24	?-????????????????????-+-	1.123e-06	lead	0.9347	0.9308		90.1
rs12570383	10:106038707	t	c	0.0932	0.1517	0.015	1.16381	1.13009	1.19854	6.777e-24	?+??????????++++++?-+-+-+	1.258e-07	lead	0.0304	0.1336	0.0765	78.5
rs3804984	3:4716214	t	c	0.5323	0.0635	0.0063	1.06556	1.05248	1.0788	9.924e-24	+++--+++-++++++--+-++++++	0.3635	lead	0.5859	0.4907	0.6135	7
rs2744721	1:22487036	t	c	0.4204	-0.0631	0.0063	0.93885	0.927328	0.950514	1.038e-23	?-----++--++?-----+--+---	0.008069	lead	0.436	0.3888	0.3026	46.4
rs4768719	12:46840838	a	g	0.2946	-0.0712	0.0071	0.931276	0.918406	0.944326	2.253e-23	?--+--+-+++-?++----+++--+	0.2967	conditional	0.323	0.2463	0.0699	12
rs7902587	10:105694301	t	c	0.1012	0.1101	0.0111	1.11639	1.09236	1.14094	4.244e-23	+++++-?+-++-+++++-?-+-??+	0.2622	conditional	0.0917	0.0974	0.1731	15.1
rs16922717	9:698752	a	g	0.7763	-0.0829	0.0084	0.920443	0.905413	0.935723	5.582e-23	----+-?-+-+--+-+-??++---+	2.46e-05	lead	0.8708	0.6962	0.9691	63.9
rs61460041	10:106250903	a	g	0.0335	0.2338	0.0238	1.26339	1.20581	1.32372	8.514e-23	?+??????????++++-??+++?-+	0.1763	lead	0.0324	0.01	0.041	28.2
rs35007589	10:105655228	t	c	0.0872	0.1146	0.0117	1.12142	1.096	1.14744	1.613e-22	+++++-?+-++-++-++??+++??+	0.3624	lead	0.089	0.0938	0.0396	7.5
rs17082381	6:152564994	c	g	0.081	-0.116	0.012	0.890475	0.869776	0.911667	3.353e-22	------?++--------+-------	0.8352	lead	0.073	0.0639	0.1618	0
rs184210518	17:6965117	t	c	0.0073	0.4962	0.0512	1.64247	1.48564	1.81585	3.466e-22	?+?????????????????????+?	0.8257	conditional	0.0072	0.0107		0
rs10947616	6:36620499	c	g	0.7079	0.0704	0.0073	1.07294	1.05769	1.0884	6.136e-22	?+++--+++--+?++++++-+-+-+	0.4158	lead	0.803	0.6363	0.6374	3.3
rs62325515	4:54532494	a	g	0.9412	-0.1348	0.0141	0.873891	0.85007	0.898378	1.096e-21	---++-?++-+--++++??+++??-	0.4202	lead	0.9402	0.9334	0.9813	3
rs11031006	11:30226528	a	g	0.1472	-0.0893	0.0093	0.914571	0.898051	0.931395	1.245e-21	----+-?-++-----+-??+---++	0.01437	lead	0.1563	0.1274	0.062	44.1
rs34685900	5:1295803	t	c	0.9709	-0.19	0.0199	0.826959	0.795325	0.859851	1.456e-21	----+-?+??---+-+-??---??-	0.3799	lead	0.9747	0.9775	0.944	6.3
rs41307810	1:22354045	t	c	0.0678	0.1284	0.0136	1.13701	1.1071	1.16772	2.859e-21	++++++?+?+++-??+-??++-??-	0.9106	lead	0.0685	0.0543	0.0133	0
rs10815834	9:845667	t	c	0.4922	-0.0588	0.0062	0.942895	0.931507	0.954423	5.35e-21	-----+--++-+--+-++-----+-	0.004417	lead	0.554	0.4359	0.2014	47.8
rs9549254	13:41234763	a	g	0.2101	0.0718	0.0077	1.07444	1.05835	1.09078	7.639e-21	+++++-+++-++++--+-?+-++++	0.4571	lead	0.2249	0.1819	0.1606	0.3
rs9532563	13:41160270	t	c	0.7869	-0.0714	0.0076	0.931089	0.917323	0.945063	8.598e-21	-----+-----------+?-+----	0.3813	conditional	0.7718	0.8122	0.8386	5.8
rs12926346	16:50130045	a	g	0.6839	0.0626	0.0067	1.0646	1.05071	1.07867	9.933e-21	+++++++++-+++++++--+-++-+	0.3024	lead	0.7397	0.662	0.3814	11.3
rs2361100	9:652079	t	g	0.5382	0.056	0.006	1.0576	1.04523	1.07011	1.548e-20	+++++-+-++++++++------+++	0.1074	lead	0.5415	0.5298	0.5173	26.9
rs78389565	9:351521	a	g	0.9389	-0.1805	0.0194	0.834853	0.803704	0.867208	1.556e-20	?-?????????????????????+-	0.8435	lead	0.9388	0.9814		0
rs1405696	6:152859775	a	c	0.383	0.0684	0.0074	1.07079	1.05537	1.08644	2.699e-20	?++-+-+-+-???-+-+-+??-?++	0.004493	lead	0.3883	0.3127	0.283	52.9
rs3071397	2:100087600	a	aac	0.4029	0.0578	0.0063	1.0595	1.0465	1.07267	2.934e-20	++++++----??++-++-+??++--	0.1247	lead	0.4273	0.3693	0.3983	27
rs1529868	2:11718591	t	c	0.5722	0.057	0.0062	1.05866	1.04587	1.0716	3.176e-20	++++-+++++++++---++-+++++	0.2162	conditional	0.6047	0.5478	0.4779	17.5
rs28382946	2:100028553	a	g	0.4046	0.0564	0.0061	1.05802	1.04545	1.07075	3.434e-20	++++++----++++-++-+--++--	0.3048	conditional	0.4268	0.3709	0.4094	11.1
rs72842813	17:7312249	a	g	0.0356	0.1793	0.0195	1.19638	1.15152	1.24299	3.566e-20	?+++-+?+??++?-??????????-	0.284	lead	0.0357	0.0316	0.0053	17.3
rs72909465	11:32442468	t	g	0.0392	0.1677	0.0183	1.18258	1.14092	1.22577	5.125e-20	?+++++?-??++?--+???---?+-	0.006657	lead	0.0394	0.049	0.0141	53
rs35535053	5:1252972	t	c	0.0344	0.1837	0.0203	1.20166	1.15478	1.25043	1.39e-19	?+++++?+??-+????????????+	0.994	lead	0.0345	0.021		0
rs111269607	17:7367810	a	g	0.0696	0.1087	0.0122	1.11483	1.08849	1.14181	5.641e-19	++++--?+-++-+++++???+?+-+	0.1905	lead	0.0733	0.0664	0.0154	21.3
rs35797106	16:51487474	g	gc	0.1745	-0.0833	0.0095	0.920075	0.903102	0.937367	1.296e-18	---+-----+??-+-++????-??-	0.5368	lead	0.1771	0.1994	0.0412	0
rs12933686	16:51478800	a	g	0.8251	0.0836	0.0095	1.08719	1.06714	1.10763	1.623e-18	?++--++++-++?-+--??+-+??+	0.5286	conditional	0.8227	0.799	0.9612	0
rs148482087	10:106943388	t	c	0.0277	0.2483	0.0283	1.28184	1.21268	1.35495	1.858e-18	?+?????????????????????+?	0.8667	lead	0.0276	0.0385		0
rs12190943	6:152898977	t	c	0.9012	-0.1092	0.0125	0.896551	0.874852	0.918788	2.472e-18	?---+-?++-+-?-?-???-++?+-	0.595	lead	0.9006	0.9465	0.9881	0
rs17631680	2:67090367	t	c	0.8973	0.1008	0.0116	1.10606	1.08119	1.13149	3.221e-18	+++-++?+++--+--++??--+?++	0.4695	lead	0.8958	0.9007	0.9794	0
rs4407724	6:152683413	t	g	0.6569	-0.0565	0.0065	0.945066	0.933103	0.957184	4.696e-18	----+-+-+-+-----+----++--	0.004308	lead	0.6374	0.7349	0.581	47.9
rs146122326	17:7091545	a	g	0.0275	0.1909	0.0222	1.21034	1.1588	1.26417	7.709e-18	?+++-??+??++????????????-	0.2598	lead	0.0275	0.022		21.4
rs10891420	11:112574488	t	c	0.5461	-0.0531	0.0062	0.948285	0.936831	0.959879	1.017e-17	----+---+----+-+--------+	0.472	lead	0.5632	0.526	0.8554	0
rs190967850	11:32360229	t	g	0.0529	0.1378	0.0161	1.14775	1.11209	1.18454	1.157e-17	?++++-?+++???++-?????+?++	0.9014	lead	0.0535	0.066	0.0158	0
rs77242400	13:40795806	a	g	0.0252	0.2179	0.0256	1.24346	1.18261	1.30745	1.497e-17	?++?????????????????????-	0.2189	lead	0.0252	0.009		34.2
rs75548573	11:228077	t	c	0.0418	-0.3292	0.0388	0.719499	0.666811	0.77635	1.999e-17	??????????????????????--?	0.412	lead		0.0418		0
rs17591231	13:40340925	t	c	0.401	-0.0525	0.0062	0.948854	0.937394	0.960455	2.035e-17	-----++-------+------+---	0.3827	lead	0.3766	0.4371	0.3883	5.6
rs17885803	17:7592482	t	c	0.092	0.094	0.0111	1.09856	1.07492	1.12272	2.25e-17	?+++-+?+++-+?+--+??++-+++	0.02459	lead	0.0979	0.0663	0.0391	42.3
rs2306022	15:68628163	t	c	0.086	0.0908	0.0108	1.09505	1.07211	1.11848	3.35e-17	+++--+?---++++---??--++-+	0.07329	lead	0.0887	0.0856	0.0162	32.3
rs9603689	13:40724728	a	g	0.6238	0.0531	0.0063	1.05454	1.04159	1.06764	3.798e-17	++++++++++-+++--++--+-+++	0.8288	lead	0.6159	0.599	0.7881	0
rs12019497	13:40498629	a	c	0.4148	-0.0523	0.0062	0.949044	0.937581	0.960647	4.826e-17	-----+-+------+-+-++-----	0.9512	lead	0.4411	0.3685	0.3977	0
rs12663978	6:74505467	c	g	0.5122	0.0515	0.0062	1.05285	1.04013	1.06572	1.077e-16	?++++-++--++?+-++++++-+-+	0.6856	lead	0.5271	0.4894	0.3486	0
rs12332579	5:1311198	t	c	0.8036	-0.0686	0.0083	0.9337	0.918634	0.949014	1.121e-16	----+-+----+-++-+++-+--++	0.2071	lead	0.7919	0.8482	0.9462	18.2
rs10929751	2:11661140	t	c	0.2886	-0.0591	0.0071	0.942613	0.929586	0.955822	1.204e-16	?-----------?--++-++-----	0.7477	lead	0.3077	0.2765	0.2735	0
rs4586740	22:40540762	t	g	0.5408	-0.0512	0.0062	0.950089	0.938613	0.961705	1.449e-16	+--+-----++-+-+-+++-++---	0.02479	lead	0.5312	0.5766	0.1336	39.1
rs34562644	10:105718978	t	c	0.7159	0.0571	0.0069	1.05876	1.04454	1.07318	1.848e-16	+++-+++-+--+++++++++++++-	0.309	lead	0.689	0.7644	0.8184	10.8
rs62112863	19:22164515	a	g	0.821	-0.0654	0.0081	0.936693	0.921939	0.951682	4.471e-16	----++?++---+-----?++--+-	0.3467	lead	0.8063	0.8705	0.8583	8.4
rs117424499	9:723994	t	g	0.9438	-0.1634	0.0202	0.849251	0.816285	0.883549	6.782e-16	?-?????????????????????--	0.3066	lead	0.9437	0.9935		15.4
rs1881966	3:169495940	a	g	0.5283	-0.0522	0.0065	0.949139	0.937124	0.961308	7.011e-16	-----++--+??-+-++-+??+-+-	0.6905	lead	0.4731	0.5856	0.8759	0
rs41292311	4:70615816	t	c	0.0162	-0.2432	0.0304	0.784115	0.738759	0.832255	1.179e-15	?----+?-??+-????????????-	0.2221	lead	0.0163	0.0165		24.9
rs939916	11:202253	a	g	0.6089	0.0549	0.0069	1.05643	1.04224	1.07082	1.555e-15	?+++-+++--++?+-----+--+-+	0.2303	lead	0.7122	0.5209	0.2703	17
rs2145763	6:109306963	a	c	0.128	-0.0767	0.0096	0.926168	0.908904	0.943759	1.599e-15	---+--?-++--+++--??--+---	0.6504	lead	0.1378	0.1037	0.0232	0
rs10751644	11:270071	t	c	0.4819	-0.0487	0.0061	0.952467	0.941147	0.963923	1.917e-15	+---++---++--+-++++----++	0.419	lead	0.5103	0.4679	0.4776	3.1
rs12674731	8:30175381	a	c	0.7228	-0.0567	0.0071	0.944877	0.93182	0.958118	2.027e-15	?----+-----+?-++++--+---+	0.04122	lead	0.7762	0.6679	0.808	36.7
rs11008553	10:31915112	a	t	0.2233	-0.0603	0.0076	0.941482	0.927562	0.955611	2.267e-15	---+-++--+-----++??+-+---	0.1832	lead	0.2436	0.1724	0.067	20.8
rs148015305	13:40707302	c	g	0.0181	0.2169	0.0274	1.24222	1.17727	1.31076	2.403e-15	?++-+-?+??+-????????????-	1.38e-05	lead	0.0181	0.0129		78.1
rs189195982	10:103486585	t	c	0.0302	0.2124	0.0269	1.23664	1.17313	1.30359	2.674e-15	?+?????????????????????-?	0.3505	lead	0.0302	0.0059		0
rs12619264	2:25421803	t	c	0.2187	0.0576	0.0073	1.05929	1.04424	1.07456	3.408e-15	++++++-+++++++-+++++-+++-	0.9522	lead	0.2261	0.1921	0.1361	0
rs60702155	5:1337947	a	g	0.9541	-0.1378	0.0176	0.871273	0.84173	0.901853	4.926e-15	------?+??---+-+-+?---??-	0.1515	lead	0.9685	0.9757	0.892	25.3
rs36044575	6:152534789	t	c	0.9261	-0.1136	0.0145	0.892615	0.867604	0.918347	5.664e-15	?---+-?+??+-?????????-???	0.9374	lead	0.926	0.9675	0.9885	0
rs35515222	1:172127697	a	at	0.4919	-0.0483	0.0062	0.952848	0.941339	0.964498	5.881e-15	---+-----+??+----++??+---	0.9476	lead	0.5119	0.4885	0.2335	0
rs2277339	12:57146069	t	g	0.852	0.0679	0.0088	1.07026	1.05196	1.08888	1.27e-14	++++--?+++++-+++++--++++-	0.2858	lead	0.8814	0.8391	0.8009	12.6
rs17053711	8:25311269	a	g	0.3359	-0.051	0.0066	0.950279	0.938065	0.962651	1.413e-14	---+-+--++----+-+++----+?	0.0006364	lead	0.2908	0.3857	0.1409	55.1
rs2785171	11:35163462	a	g	0.627	0.0483	0.0063	1.04949	1.03661	1.06252	1.58e-14	++++++++++++++-+++---++++	0.2056	lead	0.6044	0.6438	0.7273	18.4
rs2977980	8:71171858	t	g	0.3031	0.0567	0.0075	1.05834	1.04289	1.07401	2.667e-14	+++++++-+++++++-+-++-++--	0.882	lead	0.1534	0.3913	0.4753	0
rs4858590	3:24260363	t	c	0.4482	0.0463	0.0061	1.04739	1.03494	1.05999	2.682e-14	-+++-+--++-+++++++--+++++	0.01469	lead	0.4481	0.4228	0.6965	42.2
rs2183478	1:244314952	a	g	0.8117	-0.0615	0.0081	0.940353	0.925542	0.955401	2.702e-14	-----++--+++--+-+??+-+--+	0.1368	lead	0.7947	0.8581	0.9422	24.9
rs200110285	20:62269259	a	ag	0.1355	-0.089	0.0117	0.914846	0.894105	0.936067	3.254e-14	?----+?--+???----+-??-?++	0.7102	lead	0.1035	0.0859	0.4083	0
rs372979791	11:108278724	t	ttta	0.5202	-0.065	0.0086	0.937067	0.921405	0.952997	3.298e-14	?--+-----+???-++---??-?++	0.5165	lead	0.5341	0.0939	0.3466	0
rs41626	7:120437607	t	c	0.7167	-0.0552	0.0073	0.946296	0.932853	0.959933	3.323e-14	---+--++---+---+--+----+-	0.1638	lead	0.7073	0.757	0.7447	21.7
rs11097645	4:99946126	a	g	0.5006	-0.0497	0.0066	0.951515	0.939285	0.963904	5.482e-14	?-----++----?-----+-+--+-	0.9234	lead	0.4386	0.5501	0.8324	0
rs1835842	8:130478960	t	c	0.3503	0.0486	0.0065	1.0498	1.03651	1.06326	6.352e-14	+++++++++--+++--+--+-+++-	0.595	lead	0.2989	0.4246	0.2972	0
rs9625474	22:28831351	a	c	0.942	-0.126	0.0168	0.881615	0.853058	0.911128	6.994e-14	?---+-?+??-+????????????-	0.09091	lead	0.9419	0.9811		41.5
rs61807787	1:172131285	t	c	0.262	0.0556	0.0074	1.05717	1.04195	1.07262	7.357e-14	+++++++++--+----+??++-+++	0.309	lead	0.2798	0.2616	0.0576	11.1
rs1648520	10:90143657	t	c	0.444	0.0456	0.0061	1.04666	1.03422	1.05924	7.745e-14	-+++---++-+++++++---+-+--	0.2764	lead	0.4278	0.4412	0.3735	13.1
rs180841058	10:105255447	a	g	0.018	0.2563	0.0345	1.29214	1.20765	1.38254	1.056e-13	?+?????????????????????-?	0.4491	lead	0.018	0.007		0
rs12449987	17:12560197	t	c	0.6005	-0.046	0.0062	0.955042	0.943507	0.966718	1.116e-13	-----+--+---++++++-----++	0.009044	lead	0.5958	0.6187	0.6944	44.7
rs1888292	1:244377067	a	t	0.6668	-0.053	0.0071	0.94838	0.935274	0.96167	1.253e-13	?----+------?-+----+-----	0.1887	lead	0.6473	0.6574	0.7898	20.3
rs2324459	13:40461791	a	t	0.2814	-0.0531	0.0072	0.948285	0.934997	0.961762	1.84e-13	---+-+++--+----+-+--+--++	0.6919	lead	0.2968	0.2515	0.2573	0
rs56050935	9:880131	t	g	0.6463	-0.0477	0.0065	0.95342	0.94135	0.965644	2.335e-13	---+---+++--+++----++----	0.02629	lead	0.6828	0.6181	0.7794	38.7
rs572179075	9:673351	a	c	0.9856	-0.2813	0.0384	0.754802	0.700078	0.813804	2.416e-13	?-?????????????????????-?	0.9187	lead	0.9856	0.0061		0
rs75510204	6:152592680	t	g	0.9853	-0.2181	0.0298	0.804045	0.758428	0.852406	2.431e-13	?----??+??--?????????????	0.4281	lead	0.9853	0.988		0
rs387505	15:68238462	t	c	0.4219	-0.0474	0.0065	0.953706	0.941633	0.965934	2.533e-13	---+-----------++---++---	0.4131	lead	0.4668	0.3573	0.2249	3.5
rs544934450	10:106137271	t	c	0.0181	0.2502	0.0344	1.28428	1.20055	1.37386	3.309e-13	?+?????????????????????+?	0.3652	lead	0.0181	0.0053		0
rs10739181	9:910902	a	g	0.8578	-0.0656	0.009	0.936505	0.92013	0.953172	4.04e-13	+---++------+--++++?++-++	0.009207	lead	0.8473	0.898	0.9633	45.2
rs56345976	5:1276873	a	g	0.5122	0.0483	0.0067	1.04949	1.03579	1.06336	4.243e-13	?++-++-+++--?---+++++++-+	0.02841	lead	0.5584	0.5	0.2941	39.3
rs9549296	13:41397195	t	c	0.6328	-0.0461	0.0064	0.954946	0.943042	0.967001	4.413e-13	------+-----++-+----+--+-	0.3384	lead	0.6912	0.619	0.3285	8.7
rs11694764	2:208125521	t	c	0.56	-0.0441	0.0061	0.956858	0.945486	0.968367	4.419e-13	------++--+---+-+------++	0.4333	lead	0.5687	0.5177	0.7127	2
rs141883880	10:107732773	c	g	0.9693	-0.1945	0.0269	0.823246	0.780966	0.867816	5.02e-13	?-?????????????????????+?	0.04324	lead	0.9693	0.0269		75.5
rs56073547	6:36614272	a	g	0.0717	-0.0922	0.0128	0.911923	0.889329	0.93509	5.044e-13	----+-?--++++--+-??-+----	0.375	lead	0.075	0.0729	0.0533	6.4
rs34728197	6:152513572	t	ta	0.3851	-0.047	0.0065	0.954087	0.942009	0.96632	5.835e-13	?-----+--+???+++--+??+-++	0.02153	lead	0.38	0.3771	0.4549	43.9
rs150323657	9:901691	c	g	0.9279	-0.1099	0.0153	0.895924	0.869456	0.923198	6.762e-13	?-????????????????????--+	0.01721	lead	0.926	0.9323		70.5
rs141635448	10:105055855	a	g	0.0177	0.248	0.0346	1.28146	1.19744	1.37138	7.553e-13	?+?????????????????????-+	0.498	lead	0.0177	0.015		0
rs770397	13:51149703	t	g	0.9142	-0.0803	0.0112	0.922839	0.902802	0.943322	7.914e-13	---++--+++---?-???+?-?-+-	0.7109	lead	0.9227	0.912	0.9883	0
rs9549123	13:40804332	t	g	0.2116	0.0563	0.0079	1.05792	1.04166	1.07442	8.754e-13	?++-++-+++++?-+++-+-+++++	0.02885	lead	0.1551	0.2599	0.2071	39.2
rs117951347	10:103069388	a	g	0.03	0.1641	0.023	1.17833	1.12639	1.23267	9.483e-13	?+????????????????????+--	0.01744	lead	0.0306	0.0282		70.4
rs7520526	1:22311908	a	g	0.425	0.0448	0.0063	1.04582	1.03298	1.05881	9.817e-13	++++-+++++++++++-++--+++-	0.7279	lead	0.3604	0.452	0.596	0
rs1260326	2:27730940	t	c	0.4039	0.0446	0.0063	1.04561	1.03278	1.0586	1.092e-12	+++++++++-++---+--+-+-+++	0.1196	lead	0.3732	0.4642	0.1547	25.7
rs114296138	5:1361510	a	c	0.0199	0.2057	0.029	1.22838	1.16051	1.30023	1.265e-12	?++??????????????????????	0.2635	lead	0.0199	0.0052		20
rs139419666	9:517171	a	g	0.0492	0.1354	0.0191	1.14499	1.10292	1.18867	1.323e-12	?+????????????????????-+?	8.295e-05	lead	0.0531	0.0294		89.4
rs184918809	10:104975020	a	g	0.9823	-0.2463	0.0347	0.781688	0.730291	0.836701	1.344e-12	?-?????????????????????+?	0.387	lead	0.9823	0.0127		0
rs28508285	9:92254897	a	g	0.7265	-0.0602	0.0085	0.941576	0.926019	0.957394	1.482e-12	-----+?--+--+++-----+----	0.3517	lead	0.9097	0.632	0.644	7.9
rs3847647	11:218141	a	c	0.3382	0.0483	0.0068	1.04949	1.03559	1.06357	1.722e-12	?+++-++-++-+?--+-+--+-++-	0.07561	lead	0.3687	0.286	0.2976	31.5
rs79088165	11:108371924	t	g	0.0964	0.0783	0.0111	1.08145	1.05817	1.10523	2.066e-12	+++++-?+--++---+-??-++---	0.2212	lead	0.1032	0.1092	0.0277	18
rs7970764	12:103137484	a	g	0.1645	-0.0792	0.0113	0.923855	0.903619	0.944545	2.403e-12	----++?--+??----++-??---+	0.1435	lead	0.0427	0.2046	0.1897	25.6
rs78456944	9:742826	a	g	0.9244	-0.1048	0.015	0.900505	0.874415	0.927372	2.408e-12	?-??????????--+--??+-+-+-	0.000612	lead	0.9464	0.895	0.9685	66.3
rs10897491	11:64161332	t	c	0.2539	0.0486	0.007	1.0498	1.0355	1.0643	2.809e-12	++++--++++-++--+-+?++++--	0.2858	lead	0.2694	0.2462	0.1243	12.6
rs182071475	10:104567876	t	c	0.0176	0.2424	0.0348	1.2743	1.19028	1.36425	3.35e-12	?+?????????????????????+?	0.8533	lead	0.0176	0.009		0
rs4730774	7:116914307	a	g	0.0393	-0.1341	0.0193	0.874503	0.84204	0.908217	3.498e-12	?--+--?-??--????????????-	0.6276	lead	0.0394	0.0302		0
rs33987166	5:1296758	t	c	0.954	-0.123	0.0177	0.884264	0.854113	0.915479	3.499e-12	?---++?-??--????????+???+	0.2069	lead	0.954	0.9743	0.9898	25.7
rs113194825	9:915497	g	gctgcca	0.2795	0.0592	0.0085	1.06099	1.04346	1.07881	3.565e-12	++?+++++-+??++---+-??++--	0.04574	lead	0.2839	0.1411	0.4693	37.7
rs5772996	1:22578575	t	tc	0.3948	0.0436	0.0063	1.04456	1.03175	1.05754	3.816e-12	+++-+--++-??-+--++-??+++-	0.7572	lead	0.3722	0.4243	0.3458	0
rs138922164	10:106192486	t	c	0.0748	0.1169	0.0169	1.12401	1.08739	1.16186	4.427e-12	?+????????????????????+-?	9.602e-12	lead	0.0322	0.107		96.1
rs73022241	5:1301355	t	c	0.953	-0.1332	0.0192	0.87529	0.842963	0.908857	4.445e-12	------?+??--+-+--+?-++??-	0.04145	lead	0.9763	0.9792	0.8823	39.2
rs1805415	1:226570840	t	c	0.2554	-0.0506	0.0073	0.950659	0.937154	0.964359	4.588e-12	------+--+-----++--++----	0.7867	lead	0.2051	0.2994	0.1096	0
rs148583745	20:62254696	a	g	0.9452	0.125	0.0181	1.13315	1.09365	1.17407	4.845e-12	?+++++?+??-+?+?????--????	0.2614	lead	0.945	0.981	0.9858	19.1
rs576578916	5:1122182	g	gcc	0.9729	-0.1766	0.0256	0.838115	0.797099	0.881241	4.938e-12	?--??????????????????????	0.999	lead	0.9729	0.9898		0
rs4076248	12:46833605	t	c	0.5262	0.0428	0.0062	1.04373	1.03112	1.05649	5.05e-12	-+++++++---++-++--?-+++--	0.1477	lead	0.5769	0.5048	0.1625	23.5
rs1987409	19:22647287	t	g	0.272	0.0463	0.0067	1.04739	1.03372	1.06123	5.838e-12	+++++-++++++++-+----+++++	0.9507	lead	0.2688	0.2757	0.2569	0
rs2114912	12:102929003	t	g	0.6901	-0.0468	0.0068	0.954278	0.941644	0.967082	6.245e-12	---+++----+-----++-++----	0.9275	lead	0.7396	0.6767	0.6396	0
rs66542996	4:95521086	a	g	0.7236	-0.0494	0.0072	0.9518	0.938463	0.965327	7.102e-12	----+----------+-??--++++	0.3716	lead	0.7029	0.726	0.9251	6.6
rs7332114	13:51162969	t	c	0.2967	-0.0513	0.0075	0.949994	0.936131	0.964062	7.472e-12	----++----+--+----+--+-+-	0.3822	lead	0.1783	0.4089	0.1745	5.7
rs2307531	3:8953272	a	acatccagcgcaggtgtgctt	0.6289	0.0453	0.0066	1.04634	1.03289	1.05997	8.177e-12	+++++-++--??-+-++-+??+++-	0.4946	lead	0.7138	0.5614	0.4728	0
rs16854023	1:204551830	t	c	0.7402	-0.0489	0.0072	0.952276	0.938932	0.96581	9.876e-12	----+--------+--+??----+-	0.6004	lead	0.7965	0.6841	0.9238	0
rs805721	10:105806310	a	c	0.6768	-0.0441	0.0065	0.956858	0.944745	0.969127	1.004e-11	-------+-----++-----+--+-	0.4591	lead	0.6911	0.6664	0.7027	0.2
rs62115038	2:12083360	t	c	0.1515	0.0588	0.0086	1.06056	1.04284	1.07859	1.032e-11	+++++-?+++++++-+--?--++++	0.6301	lead	0.1297	0.184	0.1339	0
rs34219250	17:7630365	t	c	0.1997	0.0587	0.0086	1.06046	1.04273	1.07848	1.104e-11	++++++++-+-++--+-??++-??+	0.2068	lead	0.2026	0.1957	0.0369	19.6
rs532057806	17:8198701	c	g	0.9845	-0.2513	0.0371	0.777789	0.723239	0.836454	1.21e-11	?-??????????????????????-	0.03447	lead	0.9845	0.9935		77.6
rs1010714	6:152622876	a	t	0.6218	0.0432	0.0064	1.04415	1.03113	1.05733	1.277e-11	+++++--++-++-++--+-++--++	0.0001567	lead	0.6375	0.5725	0.8937	58
rs12379383	9:818778	t	c	0.2747	0.0486	0.0072	1.0498	1.03509	1.06472	1.297e-11	++++++-+--++++-++++--+++-	0.7736	lead	0.2914	0.1823	0.3027	0
rs5831839	2:67066671	ca	c	0.2275	-0.0515	0.0076	0.949804	0.93576	0.964058	1.299e-11	?--+-+---+???++----??----	0.03825	lead	0.2242	0.2206	0.1918	39.8
rs6997010	8:30365489	a	t	0.4882	-0.0407	0.006	0.960117	0.948892	0.971475	1.309e-11	------+--+---+--+++-----+	0.6829	lead	0.5023	0.4823	0.4494	0
rs34161672	20:56020599	a	g	0.3313	0.0498	0.0074	1.05106	1.03593	1.06642	1.376e-11	?+++-+-+--++?-++--+-+-?--	0.01559	lead	0.3357	0.3335	0.2583	43.7
rs35795761	7:120793850	t	ta	0.5205	-0.0452	0.0067	0.955806	0.943337	0.968441	1.413e-11	?------+-+???---+++??--+-	0.09449	lead	0.4824	0.5636	0.285	31.4
rs12902072	15:77848732	t	c	0.7047	0.0466	0.0069	1.0477	1.03363	1.06197	1.423e-11	+++++--++-++++--+??++-+++	0.2854	lead	0.6767	0.7342	0.9123	12.9
rs5762907	22:29339085	t	c	0.081	0.094	0.0139	1.09856	1.06903	1.1289	1.478e-11	?+++-+?-??++?+?????-+??--	0.03953	lead	0.0814	0.0352	0.0127	45
rs11684917	2:11674034	a	g	0.8667	-0.068	0.0101	0.93426	0.915948	0.952939	1.636e-11	---+-+?------+--+??+--??+	0.9899	lead	0.865	0.8642	0.9745	0
rs370247741	17:7368406	t	c	0.9843	-0.2983	0.0443	0.742079	0.680364	0.809392	1.703e-11	??--+-?-?????+-+-????-?++	0.009415	lead	0.9852	0.9853	0.9798	55.8
rs34686667	4:70739970	t	c	0.9043	0.0798	0.0119	1.08307	1.0581	1.10863	1.958e-11	++++-+?+++-++-++???++-??+	0.9459	lead	0.903	0.8974	0.9812	0
rs191822267	4:70590378	a	g	0.0632	0.0857	0.0128	1.08948	1.06249	1.11716	2.138e-11	?+++-+?+++-+?+-+-??+-++++	0.5822	lead	0.0577	0.0703	0.0158	0
rs149261442	17:6773944	c	g	0.9923	-0.2856	0.0427	0.751563	0.691224	0.81717	2.317e-11	?--?????????????????????+	0.02519	conditional	0.9923	0.9932		72.8
rs17108707	12:71150177	a	g	0.905	0.0782	0.0117	1.08134	1.05682	1.10642	2.425e-11	+++-++?+--++-++--??+++?+-	0.3186	lead	0.9038	0.8926	0.9206	10.8
rs73333353	10:105415859	a	g	0.0275	0.194	0.0291	1.2141	1.14679	1.28536	2.842e-11	?+??????????-++-+??+++?-?	0.04829	lead	0.0181		0.0518	47.1
rs9568418	13:51042466	a	c	0.2994	0.0555	0.0083	1.05707	1.04001	1.07441	2.932e-11	?+++--?+-+++?-++++++--++?	0.005238	conditional	0.1495	0.4549	0.1428	49.8
rs10231436	7:120805101	t	g	0.5122	-0.0435	0.0065	0.957433	0.945312	0.969708	3.095e-11	?------+-+--?---+++-+--+-	0.2357	conditional	0.4764	0.5594	0.2914	16.6
rs372313114	11:35097233	a	at	0.6528	-0.0429	0.0065	0.958007	0.94588	0.97029	3.135e-11	---+-++-+-??-----++??---+	0.5378	lead	0.6637	0.6204	0.7976	0
rs11191641	10:105052940	t	c	0.4562	0.0402	0.0061	1.04102	1.02865	1.05354	3.277e-11	+++-++-+-++++-++++-++++-+	0.02303	lead	0.4608	0.4588	0.2744	39.5
rs2763028	6:152532222	a	g	0.791	-0.0505	0.0076	0.950754	0.936696	0.965022	3.432e-11	?--+----+-+-?--+--+-+---+	0.297	lead	0.7888	0.7964	0.7553	12
rs2744738	1:22551813	t	c	0.5089	0.0407	0.0061	1.04154	1.02916	1.05407	3.47e-11	+++--+--+++-+-++++--+-++-	0.4224	lead	0.4694	0.576	0.431	2.8
rs62235681	22:29080731	a	g	0.9852	-0.2102	0.0317	0.810422	0.761601	0.862372	3.483e-11	?--??????????????????????	0.6727	lead	0.9852	0.9923		0
rs555566736	5:1084841	a	c	0.0254	0.1819	0.0275	1.19949	1.13655	1.26592	3.552e-11	?++??????????????????????	0.4385	lead	0.0254	0.0051	N/A	0
rs145635512	10:104321365	a	g	0.017	0.1993	0.0301	1.22055	1.15062	1.29472	3.68e-11	?++????????????????????-+	0.02371	lead	0.017	0.008		68.3
rs4756359	11:32938165	a	g	0.6228	-0.0413	0.0062	0.959541	0.947951	0.971273	3.902e-11	-------++---+++-+--+-+++-	0.0004419	lead	0.5945	0.6322	0.7434	55.5
rs182425059	10:104147341	a	g	0.0167	0.2351	0.0357	1.26504	1.17954	1.35672	4.298e-11	?+?????????????????????+?	0.8789	lead	0.0167	0.0053		0
rs76382168	22:28991607	a	g	0.9853	-0.2738	0.0416	0.760484	0.700938	0.825089	4.804e-11	?-??????????--+--??+++???	3.948e-05	lead	0.9921		0.9707	76.5
rs7863616	9:861220	t	c	0.4064	0.0416	0.0063	1.04248	1.02968	1.05543	4.959e-11	++++---+--??+++-+--??-+-+	0.622	lead	0.4322	0.3517	0.4007	0
rs10817892	9:119216425	t	c	0.2528	0.0475	0.0072	1.04865	1.03395	1.06355	5.057e-11	+++-++-+-+-++++++??---++-	0.5021	lead	0.2041	0.3115	0.0651	0
rs184345462	22:29847632	t	c	0.0179	0.1948	0.0298	1.21507	1.14613	1.28815	6.133e-11	?+????????????????????+++	0.3013	lead	0.0193	0.012		17.9
rs184096829	10:103128449	t	c	0.9835	-0.2344	0.0358	0.791045	0.737442	0.848545	6.148e-11	?-?????????????????????-?	0.4102	lead	0.9835	0.0063		0
rs9394376	6:36673988	t	c	0.8626	0.0642	0.0098	1.06631	1.04602	1.08699	6.172e-11	?++++--++--+?+++-??+-++++	0.9688	lead	0.9	0.8295	0.9595	0
rs17061054	13:40834353	a	g	0.954	-0.1091	0.0167	0.896641	0.867767	0.926475	7.037e-11	?--+-+?---+-?+--???-+-?+-	0.5483	lead	0.9535	0.9442	0.9869	0
rs190657341	10:103251408	a	c	0.0165	0.2334	0.0358	1.26289	1.17731	1.35468	7.043e-11	?+?????????????????????+?	0.5013	lead	0.0165	0.014		0
rs59958645	11:200948	a	g	0.091	-0.1054	0.0162	0.899964	0.871838	0.928999	7.078e-11	+---+-?-??------++---+??+	0.6744	lead	0.0434	0.0224	0.2191	0
rs1343987	1:22679309	t	c	0.2815	0.0457	0.007	1.04676	1.0325	1.06122	7.23e-11	+++-++-++++----+-??-+-+-+	0.3274	lead	0.2488	0.3025	0.059	9.8
rs4399196	1:249171879	t	c	0.6255	0.0416	0.0064	1.04248	1.02948	1.05564	8.042e-11	-+++++-++-+?-++++---+++++	0.634	lead	0.625	0.643	0.7481	0
rs7648605	3:185490734	t	g	0.7338	-0.0445	0.0068	0.956476	0.943812	0.969309	8.246e-11	-------+------+---+++--+-	0.9118	lead	0.7275	0.773	0.6204	0
rs57724395	12:976056	a	g	0.1357	0.0573	0.0088	1.05897	1.04086	1.0774	8.439e-11	++++++----+++--++??+++++-	0.1613	lead	0.1324	0.1527	0.1006	22.7
rs76904731	2:11704284	a	g	0.146	-0.08	0.0123	0.923116	0.901128	0.945641	8.599e-11	?---+-?-??--?+??????-?-+-	0.04175	lead	0.0465	0.1999	0.0076	44.5
rs11815654	10:105699238	a	t	0.9789	-0.2165	0.0335	0.805333	0.754153	0.859985	9.701e-11	?--??+??????+----??--+???	0.04717	lead	0.9929	0.9931	0.9517	45.9
rs1659684	2:27384710	t	c	0.2577	-0.047	0.0073	0.954087	0.940534	0.967837	1.042e-10	?----+-++++-?--++??------	0.07249	lead	0.2463	0.2895	0.0667	33
rs36122997	2:67133042	c	g	0.3059	-0.0464	0.0072	0.95466	0.941282	0.968228	1.255e-10	?----+-+--+-?+++-+-----+-	0.5289	lead	0.3173	0.2585	0.4053	0
rs201506335	22:40611110	t	taac	0.0618	0.1027	0.016	1.10816	1.07395	1.14346	1.425e-10	?+++-+?+????????????????+	0.8297	lead	0.0619	0.0281		0
rs7216675	17:57882674	t	c	0.8802	0.0634	0.0099	1.06545	1.04498	1.08633	1.431e-10	++++--?--++++-++---++++--	0.4205	lead	0.9089	0.8988	0.7407	3
rs2744700	1:22498374	t	c	0.4491	0.0393	0.0061	1.04008	1.02772	1.05259	1.454e-10	+++++---++++--+--+--+++-+	0.5879	lead	0.4013	0.5124	0.4818	0
rs116855525	10:106973325	a	g	0.0204	0.1844	0.0289	1.2025	1.13628	1.27258	1.714e-10	?+????????????????????++?	0.1624	lead	0.0223	0.0107		45
rs17675416	4:71363171	t	c	0.4323	-0.039	0.0061	0.961751	0.95032	0.973318	1.735e-10	---+++---------+--++++---	0.07599	lead	0.3945	0.4853	0.4544	30.5
rs59438556	5:1228235	ct	c	0.4402	-0.0417	0.0065	0.959157	0.947015	0.971455	1.786e-10	?----++-++???++++-+??--++	0.5723	lead	0.4016	0.461	0.4911	0
rs3789522	1:6259025	t	c	0.2702	0.0441	0.0069	1.04509	1.03105	1.05932	1.796e-10	+++-+--+++++++-++-+++++++	0.8831	lead	0.2322	0.3026	0.4006	0
rs57871917	22:28848205	a	g	0.88	-0.0707	0.0111	0.931741	0.911689	0.952234	1.907e-10	?---++?+-+--?--++-?+--?++	0.03041	lead	0.8798	0.9356	0.8801	40.8
rs74555131	22:32216382	a	g	0.026	0.153	0.024	1.16532	1.11178	1.22145	1.968e-10	?++-?-?+??-+?????????????	0.07903	lead	0.026	0.0131		47
rs3842715	22:36708049	ctcctgtga	c	0.6876	-0.0469	0.0074	0.954183	0.940443	0.968123	2.17e-10	-------+--??---+-????----	0.5032	lead	0.8025	0.5801	0.9069	0
rs10125312	9:900140	t	g	0.7499	-0.0471	0.0074	0.953992	0.940255	0.96793	2.196e-10	?--+-+-++--+?---+++++--++	0.000957	lead	0.7905	0.7417	0.5846	54.6
rs187580722	10:107294577	t	c	0.034	0.1442	0.0227	1.15512	1.10485	1.20767	2.2e-10	?+????????????????????-++	2.238e-08	lead	0.0278	0.0458		92.2
rs79478703	2:25458853	a	g	0.9156	-0.079	0.0125	0.92404	0.901676	0.946959	2.276e-10	---+--?-+-+-+++-+??-++?++	0.8184	lead	0.9147	0.9315	0.9809	0
rs10173920	2:28474832	t	c	0.3009	0.046	0.0072	1.04707	1.0324	1.06196	2.285e-10	+++++-++--++-+++-+-++++++	0.0775	lead	0.2813	0.2592	0.5753	30.3
rs73228400	3:114784571	t	c	0.3343	-0.0586	0.0093	0.943084	0.926049	0.960432	2.458e-10	?---+-?-+---?++?-??--+--+	0.1855	lead	0.1151	0.5136	0.0196	22.2
rs116549799	2:11725318	a	g	0.9832	0.195	0.0308	1.21531	1.14412	1.29094	2.498e-10	?++-+-?-??-+?????????????	0.1335	lead	0.9832	0.9855		37.1
rs61748637	1:28793149	c	g	0.9313	-0.0769	0.0122	0.925982	0.904103	0.948391	2.557e-10	----++?-+----+--+??+-----	0.9254	lead	0.9356	0.9234	0.9845	0
rs7956235	12:69168718	t	g	0.3521	-0.0417	0.0066	0.959157	0.94683	0.971646	2.571e-10	---++++-+------------+---	0.2734	lead	0.3027	0.4045	0.1217	13.3
rs75952928	9:1096636	t	c	0.0189	0.2181	0.0345	1.24371	1.16239	1.33072	2.609e-10	?+???????????+??????--?+-	0.3157	lead	0.017	0.0105	0.0142	15.3
rs112502348	4:55891860	a	g	0.918	-0.0841	0.0133	0.919339	0.895684	0.94362	2.662e-10	?---+-?+?--+?---+??++-??+	0.9394	lead	0.9174	0.9447	0.9887	0
rs140287102	10:107585758	t	c	0.0191	0.2131	0.0338	1.23751	1.15818	1.32227	2.778e-10	?+?????????????????????+?	0.6688	lead	0.0191	0.008		0
rs36215567	6:152557220	t	c	0.9824	-0.1855	0.0295	0.830689	0.784021	0.880135	3.066e-10	?---+??-?????????????????	0.8	lead	0.9824	0.9916		0
rs3020899	11:247906	c	g	0.5404	0.0586	0.0093	1.06035	1.0412	1.07986	3.095e-10	?+?+-++++--??--+--++++?-?	0.8636	lead	0.5325		0.6558	0
rs35977534	5:176335231	t	c	0.4879	-0.0382	0.0061	0.96252	0.951081	0.974097	3.109e-10	---+-+++++---++-+--+---++	0.1109	lead	0.4992	0.5089	0.2128	26.6
rs2834747	21:36445121	t	g	0.672	0.041	0.0065	1.04185	1.02866	1.05521	3.322e-10	+++-+-+-++-++++++++-+-+--	0.3255	lead	0.6873	0.6564	0.8701	9.6
rs6503048	17:7573229	t	c	0.1272	0.0644	0.0103	1.06652	1.0452	1.08827	3.363e-10	++++-+?++--++--+--+---+++	0.005965	lead	0.0924	0.0701	0.3422	47.2
rs146518910	10:108050449	a	c	0.9684	-0.142	0.0226	0.867621	0.830028	0.906917	3.504e-10	?-????????????????????-+?	0.03882	lead	0.9672	0.9718		69.2
rs5742915	15:74336633	t	c	0.5764	-0.0447	0.0071	0.956284	0.943069	0.969685	3.766e-10	?-----------?+--+-?-+-?++	0.9868	lead	0.5692	0.5398	0.8965	0
rs2501278	1:22371711	t	g	0.8608	0.0562	0.009	1.05781	1.03931	1.07663	3.806e-10	-++----++--++-+++--?--+++	0.2438	lead	0.8657	0.8572	0.9755	15.7
rs76798800	1:154994978	t	g	0.2344	0.049	0.0078	1.05022	1.03429	1.0664	4.063e-10	?++-+--++-+-?++++-+++-+++	0.2934	lead	0.2473	0.2368	0.1968	12.3
rs10773567	12:129165324	a	g	0.4469	0.038	0.0061	1.03873	1.02639	1.05122	4.13e-10	++++++-+++-++++-++-+-++++	0.9929	lead	0.4409	0.4404	0.6513	0
rs3891167	18:658423	a	g	0.7582	0.0472	0.0076	1.04833	1.03283	1.06406	4.38e-10	+++-++++-+++++-+++-++-+--	0.4606	lead	0.7468	0.7833	0.7047	0.1
rs10917205	1:22628317	c	g	0.2604	0.0456	0.0073	1.04666	1.03179	1.06174	4.439e-10	?+++++?++-+-?+++-+-++-+++	0.08951	lead	0.2028	0.2839	0.3779	30.3
rs3887841	3:128109941	t	c	0.6853	-0.043	0.0069	0.957911	0.945044	0.970954	4.71e-10	?---+++++--+?--+-++++---+	0.04615	lead	0.7627	0.6273	0.6206	35.8
rs6892902	5:132411431	a	g	0.3096	-0.0414	0.0067	0.959445	0.946928	0.972128	4.997e-10	----+---+---+--+-+-+----+	0.6224	lead	0.2707	0.2975	0.6129	0
rs6062470	20:62269607	a	g	0.5939	0.0443	0.0071	1.0453	1.03085	1.05994	5.075e-10	-+++++-+++??--++++-??+?-+	0.5613	lead	0.6107	0.6199	0.3426	0
rs2270206	7:116913567	a	c	0.2202	0.0481	0.0077	1.04928	1.03356	1.06523	5.21e-10	+++---+-++++++++++-++++-+	0.4823	lead	0.1526	0.2811	0.1718	0
rs192052461	11:225518	a	g	0.9898	0.4821	0.0777	1.61947	1.3907	1.88588	5.554e-10	??????????????????????++?	0.7881	lead		0.9898		0
rs34333301	22:41666943	t	tg	0.3065	0.0445	0.0072	1.0455	1.03085	1.06036	5.927e-10	+++++++-+-??-++++????++-+	0.5726	lead	0.3293	0.2858	0.084	0
rs78339712	10:105387528	t	c	0.0176	0.1838	0.0297	1.20178	1.13381	1.27381	6.046e-10	?+????????????????????--+	5.383e-05	lead	0.0181	0.0164		86.6
rs7328801	13:40706358	a	g	0.502	0.0382	0.0062	1.03894	1.02639	1.05164	7.532e-10	+++-+-+---+-+++-++-+--+++	0.2097	lead	0.5387	0.4735	0.6127	18
rs10650643	15:75425695	t	taac	0.3031	-0.0417	0.0068	0.959157	0.946459	0.972027	8.193e-10	----+++--+??----+++??+---	0.4787	lead	0.3234	0.25	0.2144	0
rs2501290	1:22353986	c	g	0.3137	-0.0426	0.007	0.958295	0.945237	0.971533	8.744e-10	?--++-++-+--?-----+------	0.009557	lead	0.3446	0.2597	0.1881	45.6
rs75204993	17:7978120	t	c	0.0522	0.1031	0.0168	1.1086	1.07269	1.14571	8.798e-10	?+++--?-??++????????????+	0.3213	lead	0.0523	0.036		13.6
rs71444571	12:123771015	a	g	0.2026	-0.0519	0.0085	0.949424	0.933737	0.965374	1.072e-09	----+++-++-+--++-??+--??-	0.1595	lead	0.2068	0.204	0.082	23.6
rs11147831	13:41552729	a	g	0.5946	0.0412	0.0068	1.04206	1.02826	1.05604	1.076e-09	++++-++++-++--+++-++-+++?	0.3725	lead	0.6952	0.5086	0.2786	6.4
rs7102570	11:273153	a	g	0.438	0.0399	0.0066	1.04071	1.02733	1.05426	1.198e-09	++++++-++--+-+++-++++++++	9.474e-06	lead	0.3701	0.5051	0.5767	63.5
rs189600584	9:838858	t	c	0.9889	-0.2068	0.0341	0.813182	0.760609	0.86939	1.301e-09	?--????????-????????????-	0.02379	lead	0.9888	0.9903		68.3
rs8039399	15:77865555	t	c	0.2555	0.0427	0.007	1.04362	1.0294	1.05804	1.314e-09	+++-+--++-+-+++--??-+++-+	0.1736	lead	0.2403	0.2866	0.0585	21.6
rs149482519	9:113107	a	g	0.0641	0.1176	0.0194	1.12479	1.08283	1.16839	1.352e-09	?+???+?+???????????????--	0.2283	lead	0.0642	0.0096		29
rs78659521	10:106763306	a	g	0.0569	0.1199	0.0198	1.12738	1.08447	1.172	1.364e-09	?+????????????????????-++	2.029e-10	lead	0.0274	0.083		93.8
rs3798758	6:152421854	a	c	0.209	0.0785	0.013	1.08166	1.05445	1.10958	1.411e-09	-?++++?+??++++--+-?++++++	0.2404	lead	0.0291	0.2312	0.1082	17.1
rs146964370	10:107884779	t	c	0.019	0.2058	0.034	1.22851	1.14931	1.31316	1.471e-09	?+?????????????????????+?	0.1987	lead	0.019	0.0232		39.5
rs16991615	20:5948227	a	g	0.0526	0.1022	0.0169	1.1076	1.07152	1.14491	1.532e-09	+++-+-?++++-+?++???--???+	0.4157	lead	0.0533	0.0647	0.0141	3.3
rs180766011	10:108440498	a	g	0.0284	0.144	0.0239	1.15488	1.10203	1.21027	1.652e-09	?+????????????????????+??	0.1271	lead	0.0309	0.0184		57
rs7647971	3:150028555	a	c	0.6711	0.0402	0.0067	1.04102	1.02744	1.05478	1.661e-09	?++-+-+-+-+-?++++-++++++-	0.3554	lead	0.6897	0.6828	0.6672	7.7
rs143213961	12:46818416	a	t	0.9753	0.1584	0.0263	1.17163	1.11277	1.23361	1.774e-09	?++--+?+?????????????????	0.3749	lead	0.9753	0.987		6.5
rs142782483	10:107876306	a	g	0.0196	0.2016	0.0335	1.22336	1.14561	1.30638	1.834e-09	?+?????????????????????-?	0.7925	lead	0.0196	0.0063		0
rs4244065	12:68333814	a	c	0.5878	0.0387	0.0064	1.03946	1.0265	1.05258	1.873e-09	?+++++-+++++?+-+++++--+++	0.4893	lead	0.5472	0.6094	0.8404	0
rs2305119	19:59067623	t	c	0.2531	0.0431	0.0072	1.04404	1.02941	1.05888	1.915e-09	+++++--++-+-++--++--+++--	0.3288	lead	0.2341	0.1988	0.5898	9.4
rs7718658	5:1239043	t	c	0.2813	0.0431	0.0072	1.04404	1.02941	1.05888	2.052e-09	+++-++++--+-+-++--+-+-+--	0.04227	lead	0.2918	0.2683	0.32	35.4
rs4081330	6:74835325	t	c	0.2393	-0.0445	0.0074	0.956476	0.942703	0.970449	2.083e-09	--------++-----+----+--+-	0.9759	lead	0.1801	0.3008	0.1811	0
rs149775438	13:39513301	a	c	0.9818	-0.1828	0.0305	0.832935	0.784601	0.884246	2.09e-09	?-++-????????????????????	0.01955	lead	0.9818	0.994		69.7
rs6745977	2:43490864	t	c	0.1489	-0.0641	0.0107	0.937911	0.918446	0.957789	2.091e-09	----+--+--+----+---+--?--	0.8987	lead	0.1083	0.1338	0.3385	0
rs139215477	11:108052002	a	c	0.038	-0.1198	0.02	0.887098	0.852996	0.922563	2.132e-09	?--+++?+??--????????????-	0.3939	lead	0.038	0.0289		4.9
rs145035862	1:22305845	a	g	0.0316	0.1242	0.0207	1.13224	1.08722	1.17912	2.144e-09	?++???????+?+++-+??--?+--	0.2249	lead	0.021	0.0399	0.0123	21.6
rs10845387	12:11757743	a	g	0.4238	-0.0393	0.0066	0.961462	0.949105	0.97398	2.231e-09	---++-+-+---+-+-+++-++---	0.3557	lead	0.3438	0.5085	0.4904	7.5
rs114028155	9:865120	a	t	0.9738	-0.1285	0.0215	0.879414	0.843125	0.917264	2.288e-09	-----+?-??---+--+??++-??+	0.3315	lead	0.9769	0.9736	0.9531	10.3
rs9831151	3:27622202	a	g	0.2452	0.0471	0.0079	1.04823	1.03212	1.06458	2.938e-09	+++-++?---++-++-++++-++--	0.334	lead	0.1249	0.2982	0.4347	9.2
rs9831151	3:27622202	a	g	0.2452	0.0471	0.0079	1.04823	1.03212	1.06458	2.938e-09	+++-++?---++-++-++++-++--	0.334	lead	0.1249	0.2982	0.4347	9.2
rs78537333	12:103166061	a	g	0.0939	-0.11	0.0185	0.895834	0.863933	0.928913	3.001e-09	?-????????????????????-+-	0.03286	lead	0.0166	0.1186		65.7
rs2048048	2:28358962	a	g	0.3148	0.0386	0.0065	1.03935	1.0262	1.05268	3.179e-09	++++-+++---+-+--+--++++++	0.507	lead	0.317	0.2826	0.4757	0
rs7068167	10:105293585	t	g	0.5563	-0.043	0.0073	0.957911	0.944303	0.971716	3.75e-09	?------++-???+-++--??-?--	0.015	lead	0.565	0.5592	0.4179	46.9
rs75739245	5:1352246	a	t	0.9209	-0.0822	0.0139	0.921088	0.896332	0.946527	3.775e-09	?--+--?-??--????-???+-++-	8.713e-05	lead	0.9554	0.8944	0.9801	68.5
rs719726	6:127414801	t	c	0.5722	0.0371	0.0063	1.0378	1.02506	1.05069	4.003e-09	?++++++++--+?++++++++++++	0.7302	lead	0.5712	0.5638	0.6973	0
rs71393921	10:21982305	g	ga	0.7045	-0.0455	0.0077	0.95552	0.941207	0.97005	4.179e-09	?--+-+++--???----????++-+	0.7009	lead	0.693	0.7159	0.922	0
rs141304343	9:1000065	ctt	c	0.975	-0.1544	0.0263	0.856929	0.813875	0.90226	4.212e-09	?-????????????????????--+	0.01135	lead	0.983	0.9655		72.9
rs7755692	6:152797547	a	c	0.721	0.0464	0.0079	1.04749	1.0314	1.06384	4.239e-09	?+++-+++++++?-++--+++-+++	0.1828	lead	0.713	0.6777	0.9295	20.8
rs761779	6:109011327	a	g	0.1643	-0.0524	0.0089	0.948949	0.932539	0.965648	4.311e-09	---+--?+-+----++--+------	0.6956	lead	0.1418	0.134	0.3882	0
rs11405900	10:105646157	a	at	0.4579	0.0425	0.0073	1.04342	1.02859	1.05845	4.438e-09	?+++++-+-+???+-+--+??+?++	0.7055	lead	0.4469	0.5028	0.6576	0
rs923799	10:105467895	a	g	0.5005	-0.0357	0.0061	0.96493	0.953462	0.976536	4.599e-09	+----+--------+++-++-+---	0.6412	lead	0.5437	0.4878	0.4016	0
rs4975612	5:1300310	t	g	0.3372	-0.0419	0.0072	0.958966	0.945528	0.972595	4.667e-09	?------++---?-+--+--+----	0.673	lead	0.2573	0.4063	0.3567	0
rs188069766	9:855037	a	g	0.0171	0.1797	0.0307	1.19686	1.12696	1.27109	4.759e-09	?+????????????????????+??	0.01539	lead	0.0161	0.0195		83
rs76439356	1:22441982	t	c	0.0205	0.1431	0.0246	1.15385	1.09953	1.21084	5.574e-09	?+++++?+??+-????????????+	0.3977	lead	0.0205	0.0209		4.5
rs1996089	12:71147706	t	g	0.2441	-0.0426	0.0073	0.958295	0.944681	0.972104	5.677e-09	---+-+-+++--+++--++--+--+	0.1066	lead	0.2156	0.2137	0.5935	27
rs139055942	22:40714356	c	g	0.9315	-0.0797	0.0137	0.923393	0.898928	0.948524	6.112e-09	---++-?---------????--??-	0.4351	lead	0.9307	0.9358	0.9865	1.7
rs2273305	14:24705629	c	g	0.9402	-0.1335	0.023	0.875027	0.836457	0.915376	6.361e-09	?-????????????????????-+-	0.6907	lead	0.9906	0.9248		0
rs4474362	10:120385671	t	c	0.9412	0.0851	0.0147	1.08883	1.0579	1.12065	6.392e-09	++++--?++++-+++-+??+++??+	0.6289	lead	0.94	0.9356	0.9707	0
rs6547787	2:88929736	t	g	0.6181	-0.0374	0.0064	0.963291	0.951283	0.97545	6.542e-09	?--++-+--++-?-+--??+---+-	0.8508	lead	0.6252	0.6171	0.8928	0
rs146313687	6:36579514	t	c	0.0512	-0.0972	0.0168	0.907375	0.877983	0.93775	6.594e-09	?---++?+?+--?--?????-???-	0.4141	lead	0.0514	0.0513	0.0092	3.2
rs7759546	6:36551957	a	g	0.4045	-0.0383	0.0066	0.962424	0.950054	0.974955	6.773e-09	?----+-+++--?-+-+-+------	0.3653	lead	0.3405	0.4588	0.3118	7
rs62059195	17:7206802	a	g	0.2973	0.0403	0.007	1.04112	1.02694	1.05551	6.849e-09	+++++-+--+-+---++??-+---+	0.04242	lead	0.3232	0.3061	0.0864	36.5
rs479552	11:64110683	c	g	0.3795	0.0359	0.0062	1.03655	1.02403	1.04923	7.016e-09	+++++++---++-+++++--+++-+	0.001822	lead	0.3956	0.3562	0.342	51.2
rs191382088	9:1015301	a	g	0.0152	0.1866	0.0323	1.20515	1.13121	1.28391	7.285e-09	?+????????????????????++?	0.1094	lead	0.0163	0.0112		54.8
rs1402015	12:102769470	a	c	0.5581	-0.0363	0.0063	0.964351	0.952516	0.976333	7.384e-09	?---+--+---+?-+---+-+---+	0.6111	lead	0.5258	0.5774	0.5989	0
rs78573944	2:100092349	c	g	0.1987	-0.0489	0.0085	0.952276	0.936543	0.968274	7.536e-09	-------+-+--++++-??--+-+-	0.007205	lead	0.1295	0.2575	0.031	47
rs150414315	5:1058165	a	g	0.0302	0.1249	0.0216	1.13304	1.08607	1.18203	7.679e-09	?++++-?+??--????????????+	0.2119	lead	0.0302	0.0232		26.1
rs1230171	4:99924278	c	g	0.7212	0.0423	0.0073	1.04321	1.02839	1.05824	7.754e-09	-+++++--+--+--++-++-+++--	0.3725	lead	0.7041	0.7153	0.8428	6.3
rs11777228	8:71245290	a	g	0.0359	0.0969	0.0168	1.10175	1.06606	1.13863	8.027e-09	?+++++?-??++???????-??++-	0.1387	lead	0.0336	0.037	0.0109	31.5
rs182938664	10:108475636	a	g	0.0288	0.1396	0.0242	1.14981	1.09655	1.20567	8.061e-09	?+????????????????????++?	0.4507	lead	0.0315	0.0159		0
rs139547301	10:108508446	a	c	0.0318	0.1521	0.0265	1.16428	1.10535	1.22635	9.327e-09	?+?????????????????????-?	0.5245	lead	0.0318	0.0101		0
rs546664774	1:51443758	g	ggggagcgggcgccggcgcctcccggccgccggcgcagcgcccc	0.0203	0.1894	0.033	1.20852	1.13283	1.28927	9.604e-09	?+???????????-+++????+???	0.3278	lead	0.0199		0.0246	13.6
rs56199150	2:208730387	c	g	0.525	-0.0367	0.0064	0.963965	0.951949	0.976133	1.002e-08	?---------++?+-+-----+--+	0.8765	lead	0.5661	0.5068	0.7193	0
rs1087929	10:31985179	t	c	0.3532	-0.0366	0.0064	0.964062	0.952044	0.976231	1.055e-08	----+--+++-++-++-+++-+-+-	0.5503	lead	0.3568	0.322	0.5618	0
rs6503100	17:8233635	a	g	0.9802	-0.1497	0.0262	0.860966	0.81787	0.906333	1.067e-08	?---+-+-+-?-????????????-	0.5623	lead	0.9817	0.9801		0
rs57760265	11:107846864	a	g	0.1968	-0.0463	0.0081	0.954755	0.939717	0.970034	1.123e-08	---+--++-+++++--+---+--+-	0.01461	lead	0.2075	0.147	0.2156	42.2
rs2172873	12:103125690	a	g	0.1753	-0.0737	0.0129	0.92895	0.905757	0.952737	1.17e-08	--?-+-?--++-+?+++-+-++--+	4.715e-05	lead	0.038	0.2054	0.315	62.6
rs9383890	6:151730903	a	g	0.9063	-0.0705	0.0124	0.931928	0.909551	0.954855	1.176e-08	?---+-?-??+-?-+????-+?---	0.717	lead	0.9483	0.8804	0.9883	0
rs71575923	6:152561198	a	c	0.0125	0.1992	0.035	1.22043	1.13951	1.30709	1.201e-08	?+++++?+??+-???-?????????	0.4367	lead	0.0125	0.0151	0.0116	0
rs77182957	10:107231392	a	c	0.9724	-0.1622	0.0285	0.850271	0.804077	0.899119	1.289e-08	?-?????????????????????-?	0.5131	lead	0.9724	0.0223		0
rs3804987	3:4721624	t	c	0.1614	0.0478	0.0084	1.04896	1.03183	1.06637	1.362e-08	++++-+?-+-++--++-??-+++++	0.07216	lead	0.1559	0.1882	0.0616	32.5
rs1028814	13:50736397	a	g	0.5455	-0.0348	0.0061	0.965799	0.95432	0.977415	1.375e-08	------+----++++--+?-+--++	0.4198	lead	0.529	0.5463	0.8491	3
rs6904031	6:152055978	a	t	0.8971	-0.0589	0.0104	0.942801	0.923778	0.962216	1.379e-08	+---++?+++--+--+-+-++--+-	0.05167	lead	0.8972	0.9314	0.8512	34.3
rs11171710	12:56368078	a	g	0.4382	-0.035	0.0062	0.965605	0.953942	0.977411	1.394e-08	---++-+-+-----------+----	0.5899	lead	0.4489	0.4423	0.1437	0
rs80288086	1:22424076	t	g	0.9807	-0.1458	0.0257	0.864331	0.821871	0.908984	1.403e-08	?----+?+??--????????????-	0.9185	lead	0.9808	0.9771		0
rs12796719	11:35107838	t	c	0.7324	-0.0386	0.0068	0.962135	0.949397	0.975045	1.407e-08	----+----+--+++---++---++	0.07386	lead	0.7499	0.703	0.8371	30.7
rs147588181	22:40581225	c	g	0.9777	-0.1372	0.0242	0.871796	0.83141	0.914143	1.439e-08	?----+?-??--????????????-	0.07411	lead	0.9776	0.9825		44.1
rs6584583	10:105726338	t	c	0.1915	0.0438	0.0077	1.04477	1.02912	1.06066	1.44e-08	++--++-++++-++-+++++--++-	0.001557	conditional	0.2006	0.1559	0.1946	51.7
rs61175078	6:34223443	a	g	0.1341	0.0552	0.0097	1.05675	1.03685	1.07704	1.457e-08	-+++++?+++-++-++-+?++-?++	0.6239	lead	0.1352	0.1325	0.1216	0
rs4390432	12:12580405	t	c	0.4565	0.035	0.0062	1.03562	1.02311	1.04828	1.507e-08	+++++-+---+++-----++-++-+	0.2046	lead	0.4848	0.4007	0.6202	18.4
rs2612092	18:682399	t	c	0.1275	-0.0595	0.0105	0.942236	0.923043	0.961828	1.56e-08	---+-+?-+-----+--??--+??-	0.6046	lead	0.1291	0.1084	0.0218	0
rs75611433	10:103210157	a	g	0.0187	0.1657	0.0293	1.18022	1.11435	1.24998	1.598e-08	?+????????????????????++?	0.004186	lead	0.0165	0.0232		81.7
rs77493012	13:50997455	t	c	0.0682	0.118	0.0209	1.12524	1.08008	1.1723	1.742e-08	?+????????????????????++-	0.3823	lead	0.0156	0.092		2
rs12037133	1:171949999	t	g	0.787	0.0481	0.0085	1.04928	1.03194	1.0669	1.788e-08	?+++++++-++-?+---++-+-?+-	0.8744	lead	0.7896	0.8013	0.7502	0
rs9611260	22:40464452	a	g	0.2305	0.0431	0.0076	1.04404	1.02861	1.05971	1.795e-08	+++++-+++++-+++++??-++-++	0.008987	lead	0.2468	0.2165	0.0571	45.9
rs10768119	11:35268423	c	g	0.5274	0.0352	0.0062	1.03583	1.02332	1.04849	1.81e-08	?++--+-+-+++?+--+++--++--	0.7366	lead	0.508	0.577	0.3136	0
rs12692738	2:165558252	t	c	0.7623	0.0439	0.0078	1.04488	1.02903	1.06097	1.816e-08	+++--++---+++++--+-+-++--	0.026	lead	0.7873	0.8103	0.4133	38.8
rs138337961	12:932273	t	c	0.0128	0.1613	0.0287	1.17504	1.11076	1.24303	1.853e-08	?++--+?????+?????????++--	0.1824	lead	0.0118	0.0131	0.0102	28.5
rs78734846	22:40479570	c	g	0.0369	0.107	0.019	1.11293	1.07225	1.15516	1.901e-08	?++++-?+??+-????????????+	0.5279	lead	0.0369	0.028		0
rs7025971	9:92693881	t	c	0.2476	-0.0418	0.0074	0.959062	0.945252	0.973073	1.912e-08	--+---+-------+-+-------+	0.4668	lead	0.1785	0.2592	0.5467	0
rs1256059	14:64710417	a	g	0.4258	-0.0346	0.0062	0.965992	0.954324	0.977802	1.944e-08	-----+-+-----+-+++-----++	0.9496	lead	0.4411	0.43	0.1334	0
rs763583	11:32320110	t	c	0.2763	-0.0388	0.0069	0.961943	0.949021	0.975041	1.978e-08	----++-+--++-+--++--+----	0.2146	lead	0.2901	0.2668	0.3489	17.7
rs530832867	6:152540628	g	ga	0.608	-0.0651	0.0116	0.936974	0.915911	0.958521	2.069e-08	??------++???++-+++??-?-+	0.3831	lead	0.6295	0.6297	0.4448	6.1
rs74582999	6:153139013	t	c	0.9662	-0.1244	0.0222	0.883027	0.845428	0.922297	2.074e-08	?--???????-+?????????????	0.1934	lead	0.9662	0.9883		36.4
rs17466257	15:77376183	a	c	0.3682	0.0351	0.0063	1.03572	1.02301	1.04859	2.105e-08	+++-+--++---+++-+-++++++-	0.2152	lead	0.3818	0.3599	0.3805	17.6
rs10975307	9:592077	a	g	0.2254	-0.043	0.0077	0.957911	0.943563	0.972478	2.161e-08	?----++++-+-?-+----+-----	0.8534	lead	0.1792	0.2635	0.2374	0
rs4245739	1:204518842	a	c	0.7865	0.0462	0.0083	1.04728	1.03038	1.06446	2.228e-08	?++++-+-+-++?++--++++++++	0.5827	lead	0.7766	0.7577	0.7706	0
rs1920117	3:169581674	a	t	0.9165	0.0718	0.0128	1.07444	1.04782	1.10174	2.3e-08	++++--?-+-++--+-???-+-?++	0.4778	lead	0.9156	0.9205	0.986	0
rs56007705	11:32304467	caaaa	c	0.4998	0.0618	0.0111	1.06375	1.04086	1.08715	2.369e-08	??++--+-++???++++++??-?++	0.08948	lead	0.5272	0.5264	0.2435	33.3
rs4784274	16:51454123	t	c	0.7013	0.0407	0.0073	1.04154	1.02674	1.05655	2.405e-08	?+++++++++--?-+++-++-+-++	0.2536	lead	0.7041	0.7562	0.3147	15.2
rs6557212	6:152627488	a	g	0.2542	-0.0403	0.0072	0.960501	0.947042	0.974152	2.431e-08	-------++--+---+++---++++	0.02184	lead	0.2525	0.2609	0.4086	39.9
rs10193039	2:99692373	a	t	0.6915	-0.0368	0.0066	0.963869	0.951481	0.976418	2.445e-08	----++--+------+----+--++	0.8147	lead	0.7325	0.684	0.4405	0
rs139434	22:41604785	a	g	0.63	0.0354	0.0064	1.03603	1.02312	1.04911	2.579e-08	+++++++++-+-+-++-++++++++	0.07347	lead	0.6175	0.6867	0.4397	30.8
rs138642979	10:105721361	a	aacatc	0.7239	0.0524	0.0094	1.0538	1.03456	1.07339	2.668e-08	?+++++?+++???+---????-+++	0.921	lead	0.8918	0.6227	0.9681	0
rs4918275	10:108732343	c	g	0.0199	0.1875	0.0337	1.20623	1.12913	1.28859	2.729e-08	?+?????????????????????+-	0.8525	lead	0.0191	0.0093		0
rs34391767	3:27533161	a	ag	0.2162	0.0442	0.008	1.04519	1.02893	1.06171	2.927e-08	++++++-++-??++-++????-+-+	0.03829	lead	0.233	0.2331	0.078	39.8
rs12451505	17:7625888	c	g	0.374	0.0374	0.0068	1.03811	1.02436	1.05204	2.95e-08	?++-+----++??---------+--	0.01643	lead	0.3881	0.3586	0.3395	43.4
rs2653889	1:50830214	a	g	0.1682	-0.0463	0.0084	0.954755	0.939165	0.970605	3.033e-08	---+-+++++-------++++----	0.4956	lead	0.1593	0.1549	0.3159	0
rs9585276	13:100568167	a	g	0.3369	0.0365	0.0066	1.03717	1.02384	1.05068	3.078e-08	+++---+---+--+++++-++++++	0.1276	lead	0.2836	0.3906	0.3074	24.9
rs4129634	8:129340250	t	c	0.6051	0.0363	0.0066	1.03697	1.02364	1.05047	3.176e-08	+++-++++-+++++--+-----+++	0.9375	lead	0.7023	0.509	0.4613	0
rs13432389	2:202867755	a	g	0.2029	-0.0628	0.0114	0.939131	0.91838	0.960351	3.25e-08	??---+--++--?+-+-??----+-	0.733	lead	0.2406	0.2022	0.0896	0
rs41308088	20:62293118	t	c	0.0864	0.0671	0.0121	1.0694	1.04434	1.09507	3.293e-08	+++-+-?----++----??+-???+	0.1874	lead	0.0872	0.0815	0.0323	22
rs5752763	22:28999402	a	g	0.5479	-0.0343	0.0062	0.966282	0.95461	0.978095	3.439e-08	--+-+----+-----+--+----+-	0.01315	lead	0.5285	0.6094	0.1963	42.8
rs35031144	4:55893793	g	gta	0.4285	0.0358	0.0065	1.03645	1.02333	1.04974	3.479e-08	+++-+-+-++??--+++--??-+++	0.1878	lead	0.3501	0.5012	0.7684	21.1
rs201840	11:32601144	a	c	0.6545	-0.0386	0.007	0.962135	0.949025	0.975427	3.593e-08	?--+----+---?+-----+-+---	0.5988	lead	0.6439	0.7125	0.5458	0
rs11133679	5:1206305	a	c	0.4654	0.0442	0.008	1.04519	1.02893	1.06171	3.596e-08	?+?----+-++??+-++-++?-+++	0.1287	lead	0.4166	0.6335	0.3333	27.1
rs3743733	16:67863451	t	c	0.558	-0.0355	0.0065	0.965123	0.952905	0.977497	3.647e-08	----++-+++---+-++-+------	0.9762	lead	0.5334	0.6448	0.1295	0
rs115319635	2:25441469	t	c	0.9213	0.072	0.0131	1.07466	1.04741	1.10261	3.704e-08	++++++?++-+++++--???-+??+	0.9961	lead	0.9202	0.9112	0.9789	0
rs398734	11:35153878	t	c	0.3165	0.037	0.0067	1.03769	1.02416	1.05141	3.747e-08	+++++--+-+--++-+++-+-+++-	0.341	lead	0.237	0.3625	0.4864	8.5
rs35701251	3:27529753	a	t	0.2174	0.0428	0.0078	1.04373	1.02789	1.05981	3.991e-08	++++++-++-+-++-++??-+-+-+	0.07635	conditional	0.2342	0.2337	0.0789	31.4
rs12595945	16:51734008	t	c	0.822	0.044	0.008	1.04498	1.02872	1.0615	4.038e-08	++++---+++--+-+--??++-+-+	0.01763	lead	0.8081	0.8359	0.9112	42.3
rs7171068	15:63868409	t	c	0.1449	-0.0531	0.0097	0.948285	0.930427	0.966486	4.448e-08	---+++?-----+-----+---??+	0.6587	lead	0.134	0.1236	0.2315	0
rs67254666	17:18171119	a	acacttggctgaggtccattccaat	0.4131	0.0357	0.0065	1.03634	1.02323	1.04963	4.521e-08	?++-+++++-???+-+--+??-+++	0.6557	lead	0.4282	0.3658	0.6592	0
rs11057609	12:124875279	a	g	0.1225	-0.0544	0.01	0.947053	0.928672	0.965799	4.754e-08	?--+--?----+?+++-??++---+	0.06821	lead	0.132	0.1261	0.0536	34.2
rs6684723	1:171948260	c	g	0.7895	-0.0444	0.0081	0.956571	0.941505	0.971879	4.911e-08	?----++-+---?-++++-----++	0.9416	lead	0.7973	0.809	0.5774	0

## Sheet: 2b
rsid	chr:bp	Effect Allele	Other Allele	Freq1	Effect	StdErr	Odds Ratio	LCI (95%)	UCI (95%)	P	Direction	HetP	type	HetISq
rs78378222	17:7571752	t	g	0.9846	-0.6399	0.0261	0.527345	0.501047	0.555024	2.57e-132	?---+?????--	0.002119	lead	73.4
rs58415480	6:152562271	c	g	0.7958	-0.2	0.0088	0.818731	0.80473	0.832975	2.67e-113	?--------++-	0.0539	lead	44.6
rs61768001	1:22465820	t	c	0.8438	-0.1459	0.0094	0.864244	0.848467	0.880315	7.107e-55	------+-----	0.1907	lead	25.8
rs11031728	11:32363616	c	g	0.872	-0.1636	0.0107	0.849082	0.83146	0.867077	9.724e-53	------------	0.2582	lead	18.9
rs138420351	17:7700063	t	c	0.0333	0.3254	0.0215	1.38458	1.32745	1.44418	1.313e-51	?+++-+????++	0.0001566	conditional	77.6
rs117245733	13:40723944	a	g	0.0265	0.3321	0.0222	1.39389	1.33454	1.45588	1.33e-50	?++-+-?+??++	0.007327	lead	63.7
rs805698	10:105816916	t	c	0.9528	-0.3115	0.0212	0.732348	0.702541	0.763419	6.679e-49	?-?-??????+?	0.5976	lead	0
rs10069690	5:1279790	t	c	0.2795	0.1069	0.0077	1.11282	1.09615	1.12975	7.142e-44	+++---++--++	0.2762	lead	17.1
rs1265002	10:105855656	a	t	0.0484	0.2858	0.0207	1.33083	1.27791	1.38593	2.52e-43	?+?--+--+--?	1.103e-06	lead	81.2
rs1519074	11:108047982	a	g	0.805	0.1155	0.0092	1.12243	1.10238	1.14286	1.721e-36	++++--?--+++	0.1238	lead	34.4
rs743240	10:105579594	a	g	0.0581	0.2065	0.0166	1.22937	1.19001	1.27002	1.069e-35	?+++--?+??+-	6.385e-05	conditional	77.4
rs4821936	22:40632510	c	g	0.7575	-0.1022	0.0083	0.902849	0.88828	0.917657	5.821e-35	?--++-+--+--	0.4152	lead	2.8
rs932503	11:32371215	t	c	0.6277	-0.0887	0.0072	0.91512	0.902297	0.928126	1.202e-34	-----+----+-	0.04499	lead	45.1
rs7924866	11:32350351	a	t	0.9104	-0.1911	0.0156	0.82605	0.801175	0.851697	1.522e-34	--?---?---??	0.8091	conditional	0
rs9478314	6:152653037	t	c	0.5453	0.0856	0.0072	1.08937	1.07411	1.10485	1.833e-32	?+++-++++--+	0.0002366	lead	70
rs58525255	9:583664	a	g	0.9351	-0.2213	0.0187	0.801476	0.772632	0.831397	2.119e-32	?-?-++??????	0.7146	lead	0
rs79019201	10:105794788	c	g	0.9461	-0.2061	0.0177	0.813752	0.786005	0.842478	1.766e-31	?---++?+??+-	0.001148	conditional	70.8
rs17116149	10:105688050	a	g	0.0516	0.2069	0.018	1.22986	1.18723	1.27402	1.015e-30	++--+-?-??--	1.897e-06	conditional	80.6
rs10815466	9:680714	a	g	0.1849	0.1025	0.009	1.10794	1.08856	1.12765	2.792e-30	-+++--?----+	0.0009861	lead	66.2
rs17778357	6:152872399	c	g	0.8331	-0.1039	0.0093	0.901315	0.885035	0.917895	7.155e-29	----++?+-++-	0.007874	lead	58.2
rs2853676	5:1288547	t	c	0.2445	0.0897	0.0081	1.09385	1.07662	1.11135	1.083e-28	++++-+-+-+++	0.5206	lead	0
rs7114908	11:32441111	t	c	0.0655	0.1608	0.0145	1.17445	1.14154	1.20831	1.31e-28	++++++?++-++	0.1627	lead	29.7
rs10976688	9:804847	c	g	0.472	0.0796	0.0072	1.08285	1.06768	1.09824	2.535e-28	?++--+++--+-	0.05274	lead	44.9
rs7103852	11:197557	a	g	0.0771	-0.15	0.0136	0.860708	0.838068	0.88396	3.037e-28	---------+--	0.8749	lead	0
rs13151720	4:70631373	a	g	0.6392	0.0803	0.0073	1.08361	1.06822	1.09923	4.185e-28	++++++-+++++	0.1295	lead	32.6
rs149934734	11:108315606	t	c	0.0214	0.2877	0.0263	1.33336	1.26637	1.40389	8.143e-28	?++--+?+??-+	0.02616	lead	55.9
rs12638862	3:169477506	a	g	0.7272	0.0865	0.0079	1.09035	1.0736	1.10737	1.117e-27	+++++-++++++	0.7373	lead	0
rs9315762	13:40741907	t	c	0.1865	0.0949	0.0088	1.09955	1.08075	1.11868	5.536e-27	+++++--+++++	0.5169	lead	0
rs7907606	10:105680632	t	g	0.8515	-0.103	0.0096	0.902127	0.885311	0.919262	1.047e-26	-----+?-+--+	0.3929	lead	5.3
rs9397500	6:152604844	a	g	0.6878	0.0799	0.0076	1.08318	1.06716	1.09943	7.531e-26	+++++--++--+	0.1283	lead	32.8
rs77483076	6:152523736	c	g	0.0893	0.1478	0.0141	1.15928	1.12768	1.19177	1.036e-25	?+++++?-??+-	0.2028	lead	28.3
rs2553773	11:35083633	c	g	0.4399	-0.0726	0.007	0.929973	0.917301	0.94282	5.99e-25	------+--+--	0.791	lead	0
rs11246002	11:211447	a	g	0.0356	-0.2152	0.0211	0.80638	0.773712	0.840428	2.304e-24	------?-??+-	0.2613	lead	20.4
rs191206133	9:661754	c	g	0.1111	0.1347	0.0137	1.14419	1.11388	1.17533	6.839e-23	-+++--?+-??+	0.001547	conditional	68
rs5797986	12:46852609	t	tg	0.3233	-0.0774	0.0079	0.92552	0.911299	0.939962	9.668e-23	?--+--+-+-??	0.4588	lead	0
rs62325510	4:54506784	c	g	0.9397	-0.1388	0.0142	0.870402	0.846511	0.894967	1.921e-22	---++-?++-+-	0.1898	lead	26.7
rs12250166	10:105776055	t	c	0.9257	-0.129	0.0132	0.878974	0.856525	0.902012	1.976e-22	----++?--+++	1.791e-07	lead	80.4
rs34685900	5:1295803	t	c	0.9747	-0.2075	0.0214	0.812613	0.779234	0.847422	2.545e-22	----+-?+??--	0.5	lead	0
rs17061503	13:41246758	a	g	0.3366	0.0701	0.0073	1.07262	1.05738	1.08807	1.189e-21	+++++-+++-++	0.3646	lead	8.2
rs12349212	9:591816	a	g	0.0975	0.146	0.0154	1.1572	1.12279	1.19266	1.943e-21	?+-+?+??????	0.3016	conditional	17.9
rs72842813	17:7312249	a	g	0.0357	0.1808	0.0195	1.19818	1.15325	1.24486	2.113e-20	?+++-+?+??++	0.2227	lead	25.8
rs17803505	6:152548027	t	g	0.9184	0.1191	0.0131	1.12648	1.09793	1.15578	1.209e-19	++++++?---++	0.4184	lead	2.5
rs3804984	3:4716214	t	c	0.5859	0.065	0.0072	1.06716	1.05221	1.08233	1.393e-19	+++--+++-+++	0.2065	lead	24.1
rs35535053	5:1252972	t	c	0.0345	0.1838	0.0203	1.20178	1.1549	1.25056	1.475e-19	?+++++?+??-+	0.9852	lead	0
rs12918457	16:50088068	a	c	0.7404	0.0738	0.0083	1.07659	1.05922	1.09425	4.136e-19	?++++++++-++	0.6727	lead	0
rs11686574	2:11684007	c	g	0.3153	-0.0695	0.0079	0.93286	0.918527	0.947417	1.456e-18	?-----------	0.8625	lead	0
rs17631680	2:67090367	t	c	0.8958	0.1025	0.0117	1.10794	1.08282	1.13364	1.715e-18	+++-++?+++--	0.305	lead	14.6
rs12933686	16:51478800	a	g	0.8227	0.0839	0.0096	1.08752	1.06725	1.10818	2.48e-18	?++--++++-++	0.5626	lead	0
rs10891420	11:112574488	t	c	0.5632	-0.0605	0.007	0.941294	0.928467	0.954297	8.891e-18	----+---+---	0.3502	lead	9.7
rs9371581	6:152629586	a	g	0.6015	0.0622	0.0072	1.06418	1.04926	1.0793	9.029e-18	++++++---++-	0.1437	lead	30.9
rs77242400	13:40795806	a	g	0.0252	0.2188	0.0256	1.24458	1.18367	1.30862	1.151e-17	?++?????????	0.1765	lead	45.3
rs7947350	11:30338842	a	g	0.8282	0.08	0.0094	1.08329	1.06351	1.10343	1.274e-17	++++-+?+--++	0.5918	lead	0
rs2902638	10:105636989	t	c	0.7064	0.0653	0.0078	1.06748	1.05128	1.08392	4.106e-17	++++-+++---+	0.5291	lead	0
rs60622800	5:1309904	a	g	0.5869	-0.0592	0.0071	0.942518	0.929493	0.955726	5.724e-17	---+--++-+--	0.03383	lead	47.5
rs4713993	6:36620742	t	g	0.803	0.0749	0.0091	1.07778	1.05872	1.09717	2.274e-16	?+++--+++--+	0.2949	lead	15.6
rs4756359	11:32938165	a	g	0.5945	-0.0574	0.0071	0.944216	0.931168	0.957448	5.296e-16	-------++---	0.1754	lead	27.4
rs8105767	19:22215441	a	g	0.696	-0.0606	0.0075	0.9412	0.927465	0.955137	7.519e-16	----+-+-+---	0.9337	lead	0
rs41292311	4:70615816	t	c	0.0163	-0.244	0.0304	0.783488	0.738168	0.83159	1.099e-15	?----+?-??+-	0.162	lead	33.3
rs143479908	5:1217700	a	g	0.0224	0.2219	0.0278	1.24845	1.18224	1.31836	1.341e-15	?++?????????	0.9055	lead	0
rs34728197	6:152513572	t	ta	0.38	-0.0605	0.0076	0.941294	0.927376	0.95542	1.642e-15	?-----+--+??	0.6012	lead	0
rs58086269	2:99945794	a	c	0.5731	-0.0552	0.007	0.946296	0.933401	0.959369	3.959e-15	------++++--	0.288	lead	15.9
rs36044575	6:152534789	t	c	0.926	-0.1136	0.0146	0.892615	0.867434	0.918527	6.063e-15	?---+-?+??+-	0.8898	lead	0
rs56050935	9:880131	t	g	0.6828	-0.0588	0.0076	0.942895	0.928954	0.957046	7.142e-15	---+---+++--	0.2176	lead	23
rs111526587	17:7261660	t	c	0.9597	-0.1397	0.0181	0.869619	0.839309	0.901023	1.103e-14	?---+-?-??--	0.129	lead	37.7
rs75691080	20:62269750	t	c	0.1024	-0.0915	0.0119	0.912561	0.891523	0.934096	1.215e-14	-----+?--+--	0.7882	lead	0
rs11153158	6:109376118	t	c	0.8682	0.081	0.0105	1.08437	1.06228	1.10692	1.483e-14	+++-++?+--++	0.6113	lead	0
rs1037475	4:99952710	a	g	0.4384	-0.0548	0.0072	0.946674	0.933409	0.960129	3.17e-14	?-----++----	0.6939	lead	0
rs113194825	9:915497	g	gctgcca	0.2839	0.0741	0.0098	1.07691	1.05643	1.0978	4.473e-14	++?+++++-+??	0.8089	lead	0
rs7021646	9:860004	t	c	0.6482	-0.0548	0.0073	0.946674	0.933226	0.960317	5.2e-14	-----+-+++--	0.227	lead	22
rs9625474	22:28831351	a	c	0.9419	-0.126	0.0168	0.881615	0.853058	0.911128	7.257e-14	?---+-?+??-+	0.05746	lead	48.8
rs2324459	13:40461791	a	t	0.2968	-0.0576	0.0077	0.944027	0.929887	0.958383	7.887e-14	---+-+++--+-	0.3005	lead	14.7
rs147806048	10:105588225	t	c	0.9933	-0.3165	0.0425	0.728695	0.670454	0.791995	9.087e-14	?--?????????	0.672	conditional	0
rs2224846	13:40473525	a	g	0.445	-0.0524	0.007	0.948949	0.936019	0.962059	9.784e-14	-----+-+----	0.8926	lead	0
rs2452597	4:95493246	a	g	0.7014	-0.0562	0.0076	0.94535	0.931372	0.959537	1.328e-13	----+-+-----	0.587	lead	0
rs372979791	11:108278724	t	ttta	0.5341	-0.0656	0.0089	0.936505	0.920311	0.952985	1.43e-13	?--+-----+??	0.1362	lead	35.2
rs34161672	20:56020599	a	g	0.3357	0.0559	0.0076	1.05749	1.04186	1.07336	1.565e-13	?+++-+-+--++	0.2455	lead	20.8
rs9603689	13:40724728	a	g	0.6159	0.0534	0.0073	1.05485	1.03987	1.07005	1.996e-13	++++++++++-+	0.7227	lead	0
rs11008552	10:31914414	a	g	0.7564	0.0606	0.0083	1.06247	1.04533	1.0799	2.368e-13	+++-+--++-++	0.149	lead	30.3
rs75510204	6:152592680	t	g	0.9853	-0.2181	0.0298	0.804045	0.758428	0.852406	2.431e-13	?----??+??--	0.4281	lead	0
rs142372516	1:172099598	a	ag	0.2845	0.0575	0.0079	1.05919	1.04291	1.07571	2.676e-13	+++++++++-??	0.8681	lead	0
rs140432651	9:687021	a	atttct	0.709	-0.0739	0.0101	0.928765	0.91056	0.947334	3.115e-13	?-?--+--+-??	0.9107	lead	0
rs17591231	13:40340925	t	c	0.3766	-0.0526	0.0072	0.948759	0.935465	0.962243	3.442e-13	-----++-----	0.8027	lead	0
rs2807358	1:22491365	t	c	0.3941	-0.0519	0.0071	0.949424	0.936303	0.962728	3.831e-13	------+---++	0.3594	lead	8.8
rs61807786	1:172124828	t	c	0.2796	0.056	0.0077	1.0576	1.04176	1.07368	4.938e-13	+++++++++--+	0.7075	conditional	0
rs2272566	11:244552	a	g	0.5001	0.0504	0.007	1.05169	1.03736	1.06622	5.657e-13	++++--+++-++	0.4667	lead	0
rs62329683	5:1299087	t	c	0.1988	-0.0655	0.0092	0.936599	0.919862	0.953641	8.811e-13	------?+-++-	0.2357	lead	21.8
rs1648520	10:90143657	t	c	0.4278	0.0499	0.0071	1.05117	1.03664	1.0659	1.979e-12	-+++---++-++	0.05866	lead	42.5
rs2347791	22:29459939	t	c	0.3106	0.0536	0.0077	1.05506	1.03926	1.07111	2.577e-12	+++++-++++++	0.8893	lead	0
rs145790317	11:108946872	g	gtcaggagaagacaggtgtta	0.7784	0.0645	0.0092	1.06663	1.04756	1.08603	2.713e-12	?+++--++--??	0.05614	lead	47.2
rs7867144	9:628868	c	g	0.6877	0.0528	0.0076	1.05422	1.03863	1.07004	2.773e-12	++++----++++	0.6077	lead	0
rs33987166	5:1296758	t	c	0.954	-0.1236	0.0177	0.883733	0.8536	0.91493	2.879e-12	?---++?-??--	0.1454	lead	35.5
rs2763025	6:152526179	t	c	0.8673	-0.0732	0.0105	0.929415	0.910483	0.94874	2.927e-12	---+----+-+-	0.1003	lead	36.3
rs11786929	8:130479731	t	c	0.6995	-0.0535	0.0077	0.947906	0.933708	0.96232	3.1e-12	---------++-	0.6141	lead	0
rs34219250	17:7630365	t	c	0.2026	0.0607	0.0087	1.06258	1.04461	1.08085	3.39e-12	++++++++-+-+	0.7535	lead	0
rs2183478	1:244314952	a	g	0.7947	-0.0609	0.0088	0.940917	0.924828	0.957287	3.858e-12	-----++--+++	0.4086	lead	3.7
rs4730774	7:116914307	a	g	0.0394	-0.1341	0.0193	0.874503	0.84204	0.908217	4.075e-12	?--+--?-??--	0.5197	lead	0
rs7358	17:7478498	a	g	0.1545	0.0663	0.0096	1.06855	1.04863	1.08884	4.642e-12	++++-+++++-+	0.2934	lead	15.4
rs576578916	5:1122182	g	gcc	0.9729	-0.1766	0.0256	0.838115	0.797099	0.881241	4.938e-12	?--?????????	0.999	lead	0
rs12619264	2:25421803	t	c	0.2261	0.0575	0.0084	1.05919	1.04189	1.07677	6.247e-12	++++++-+++++	0.835	lead	0
rs10804157	2:208123384	t	c	0.5692	-0.0484	0.007	0.952753	0.93977	0.965914	6.721e-12	-------+--+-	0.2426	lead	20.5
rs114420	7:120415194	t	c	0.2927	0.0524	0.0077	1.0538	1.03801	1.06982	8.142e-12	+++-++--+++-	0.3407	lead	10.7
rs12663978	6:74505467	c	g	0.5271	0.0491	0.0072	1.05033	1.03561	1.06525	8.366e-12	?++++-++--++	0.3689	lead	7.9
rs185711195	1:22451620	c	g	0.9784	-0.167	0.0245	0.8462	0.806525	0.887826	9.064e-12	?--+--?-??--	0.5279	lead	0
rs3847647	11:218141	a	c	0.3687	0.0517	0.0076	1.05306	1.03749	1.06886	1.006e-11	?+++-++-++-+	0.05612	lead	44.2
rs75413308	10:106103084	t	c	0.9809	-0.1869	0.0275	0.829527	0.785999	0.875465	1.014e-11	?--+--?-??+?	0.01791	lead	60.8
rs805721	10:105806310	a	c	0.6911	-0.0516	0.0076	0.949709	0.935667	0.963961	1.101e-11	-------+----	0.4315	lead	1.3
rs871141	1:244376500	a	c	0.6773	-0.0505	0.0075	0.950754	0.93688	0.964833	1.271e-11	-----+------	0.4685	lead	0
rs79648198	10:102983088	t	c	0.0179	0.2292	0.034	1.25759	1.17652	1.34426	1.573e-11	?+?---??????	0.2444	lead	27.9
rs12021835	1:22625826	t	g	0.2022	0.06	0.009	1.06184	1.04327	1.08073	2.09e-11	?+++++?++-+-	0.08402	lead	41
rs149261442	17:6773944	c	g	0.9923	-0.2866	0.0428	0.750812	0.690397	0.816513	2.124e-11	?--?????????	0.007326	conditional	86.1
rs1260326	2:27730940	t	c	0.3732	0.0482	0.0072	1.04938	1.03468	1.06429	2.217e-11	+++++++++-++	0.5303	lead	0
rs35447002	11:108947427	t	c	0.2223	-0.0572	0.0086	0.944405	0.92862	0.960459	2.278e-11	----++--+++-	0.006551	lead	57.6
rs62059195	17:7206802	a	g	0.3232	0.05	0.0075	1.05127	1.03593	1.06684	2.516e-11	+++++-+--+-+	0.4431	lead	0
rs62235681	22:29080731	a	g	0.9852	-0.2102	0.0317	0.810422	0.761601	0.862372	3.483e-11	?--?????????	0.6727	lead	0
rs17108707	12:71150177	a	g	0.9038	0.0805	0.0122	1.08383	1.05822	1.11006	3.641e-11	+++-++?+--++	0.2909	lead	16.1
rs2306022	15:68628163	t	c	0.0887	0.0795	0.012	1.08275	1.05758	1.10851	3.879e-11	+++--+?---++	0.09945	lead	37.5
rs538679208	10:104206839	a	t	0.0332	0.1612	0.0244	1.17492	1.12005	1.23247	3.901e-11	?+-?????????	0.001644	lead	89.9
rs145635512	10:104321365	a	g	0.017	0.1985	0.0302	1.21957	1.14948	1.29394	4.811e-11	?++?????????	0.003817	lead	88.1
rs1033831	9:908606	t	c	0.7615	-0.0555	0.0085	0.946012	0.930382	0.961905	5.159e-11	?---++------	0.1509	lead	31.1
rs66653179	6:152826960	a	at	0.5922	0.0474	0.0073	1.04854	1.03365	1.06365	7.153e-11	++++++-+--??	0.008865	lead	59.1
rs11191713	10:105254437	t	c	0.9129	-0.0834	0.0128	0.919983	0.89719	0.943356	8.523e-11	?--+++?++--+	0.04982	lead	46.8
rs544784169	10:108630629	ca	c	0.0708	0.0955	0.0148	1.10021	1.06875	1.13259	1.142e-10	?++++-?-????	0.03123	lead	59.3
rs1470581	3:185529327	a	g	0.7285	-0.05	0.0078	0.951229	0.936798	0.965884	1.23e-10	-------+---+	0.851	lead	0
rs1983814	9:119145094	t	c	0.2002	0.0555	0.0087	1.05707	1.0392	1.07525	1.473e-10	+++-++-+-+-+	0.2921	lead	15.5
rs770381	13:51140911	a	g	0.4825	-0.0449	0.007	0.956093	0.943065	0.969301	1.61e-10	----+----++-	0.5005	lead	0
rs12453518	17:12562205	c	g	0.4116	0.0458	0.0072	1.04687	1.0322	1.06174	1.886e-10	+++++-++-+++	0.7381	lead	0
rs74555131	22:32216382	a	g	0.026	0.153	0.024	1.16532	1.11178	1.22145	1.968e-10	?++-?-?+??-+	0.07903	lead	47
rs2017200	3:24254752	a	t	0.4473	0.0445	0.007	1.0455	1.03126	1.05995	2.005e-10	-+++-+--++-+	0.0427	lead	45.5
rs116549799	2:11725318	a	g	0.9832	0.195	0.0308	1.21531	1.14412	1.29094	2.498e-10	?++-+-?-??-+	0.1335	lead	37.1
rs4399196	1:249171879	t	c	0.625	0.0472	0.0075	1.04833	1.03303	1.06386	2.505e-10	-+++++-++-+?	0.6118	lead	0
rs5742915	15:74336633	t	c	0.5692	-0.0456	0.0072	0.955424	0.942036	0.969003	2.725e-10	?-----------	0.9672	lead	0
rs387505	15:68238462	t	c	0.4668	-0.0443	0.007	0.956667	0.943631	0.969883	2.759e-10	---+--------	0.3652	lead	8.2
rs112502348	4:55891860	a	g	0.9174	-0.0842	0.0134	0.919247	0.895419	0.94371	3.04e-10	?---+-?+?--+	0.8515	lead	0
rs36215567	6:152557220	t	c	0.9824	-0.1855	0.0295	0.830689	0.784021	0.880135	3.066e-10	?---+??-????	0.8	lead	0
rs3740472	10:105362287	c	g	0.8832	-0.0691	0.011	0.933233	0.913328	0.953572	3.302e-10	---+--?-+---	0.001187	lead	65.7
rs10914127	1:171943948	a	g	0.2091	-0.0543	0.0087	0.947148	0.931134	0.963437	3.806e-10	--------+--+	0.6718	lead	0
rs57760265	11:107846864	a	g	0.2075	-0.0552	0.0088	0.946296	0.930114	0.962759	4.092e-10	---+--++-+++	0.007704	lead	56.9
rs35445172	22:41660301	a	g	0.3302	0.0471	0.0076	1.04823	1.03273	1.06396	4.362e-10	+++++++-+-??	0.267	lead	19.1
rs35977534	5:176335231	t	c	0.4992	-0.0434	0.007	0.957528	0.944481	0.970756	5.086e-10	---+-+++++--	0.04767	lead	44.5
rs112439021	1:154993915	ct	c	0.754	-0.0525	0.0085	0.948854	0.933177	0.964795	5.336e-10	?--+-++--+??	0.08891	lead	41.8
rs76798800	1:154994978	t	g	0.2473	0.0512	0.0083	1.05253	1.03555	1.0698	5.589e-10	?++-+--++-+-	0.0912	conditional	38.7
rs7917880	10:105471768	a	c	0.5464	-0.0447	0.0072	0.956284	0.942884	0.969875	5.832e-10	?----+------	0.815	lead	0
rs34477554	12:123890033	t	tc	0.2406	-0.0522	0.0084	0.949139	0.93364	0.964895	6.102e-10	----++-+++??	0.222	lead	24
rs7718658	5:1239043	t	c	0.2918	0.0472	0.0077	1.04833	1.03263	1.06427	7.198e-10	+++-++++--+-	0.007546	lead	57
rs7647971	3:150028555	a	c	0.6897	0.0482	0.0079	1.04938	1.03326	1.06576	8.949e-10	?++-+-+-+-+-	0.06335	lead	43
rs10520110	2:12083891	c	g	0.8689	-0.0644	0.0105	0.93763	0.918531	0.957126	9.085e-10	-----+?-----	0.9636	lead	0
rs75204993	17:7978120	t	c	0.0523	0.103	0.0168	1.10849	1.07259	1.1456	9.424e-10	?+++--?-??++	0.236	lead	24.2
rs71393921	10:21982305	g	ga	0.693	-0.0485	0.0079	0.952657	0.93802	0.967523	9.485e-10	?--+-+++--??	0.5429	lead	0
rs144795249	17:8205025	a	c	0.9849	-0.1988	0.0326	0.819714	0.768976	0.8738	1.064e-09	?--?????????	0.02806	lead	79.3
rs2103648	22:40539379	a	g	0.7228	0.048	0.0079	1.04917	1.03305	1.06554	1.143e-09	+++--+-+-+++	0.5274	lead	0
rs9568405	13:50979655	t	c	0.1539	0.0582	0.0096	1.05993	1.04017	1.08006	1.145e-09	++++--?+-+++	0.2736	lead	17.9
rs1571116	13:41503901	t	g	0.6792	0.0454	0.0075	1.04645	1.03118	1.06194	1.306e-09	+++++++++--+	0.7019	lead	0
rs3779639	8:30407991	a	g	0.4911	-0.0424	0.007	0.958486	0.945426	0.971727	1.342e-09	----+----++-	0.6774	lead	0
rs5772996	1:22578575	t	tc	0.3722	0.0443	0.0073	1.0453	1.03045	1.06036	1.723e-09	+++-+--++-??	0.7117	lead	0
rs7895531	10:108582959	a	g	0.0305	0.149	0.0247	1.16067	1.10582	1.21825	1.734e-09	?+-?????????	0.04266	lead	75.7
rs143213961	12:46818416	a	t	0.9753	0.1584	0.0263	1.17163	1.11277	1.23361	1.774e-09	?++--+?+????	0.3749	lead	6.5
rs17675416	4:71363171	t	c	0.3945	-0.043	0.0071	0.957911	0.944673	0.971335	1.787e-09	---+++------	0.0799	lead	39.1
rs7068167	10:105293585	t	g	0.565	-0.0451	0.0075	0.955902	0.941953	0.970057	1.978e-09	?------++-??	0.01085	lead	59.7
rs1864752	6:36704420	t	c	0.6113	0.043	0.0072	1.04394	1.02931	1.05877	2.042e-09	++++-++-+-+-	0.03658	lead	46.9
rs55877805	2:43557597	c	g	0.1042	-0.0723	0.0121	0.930252	0.908449	0.952577	2.06e-09	----+-?+--+-	0.4684	lead	0
rs149775438	13:39513301	a	c	0.9818	-0.1828	0.0305	0.832935	0.784601	0.884246	2.09e-09	?-++-???????	0.01955	lead	69.7
rs10977774	9:954741	a	c	0.9826	-0.1862	0.0311	0.830108	0.781019	0.882282	2.24e-09	?--?????????	0.1135	lead	60.1
rs280836	10:106232681	a	g	0.3086	0.0451	0.0076	1.04613	1.03066	1.06183	2.741e-09	-++++-+-+--+	0.0003236	lead	67.9
rs750832	11:64163302	a	g	0.731	-0.0463	0.0078	0.954755	0.94027	0.969464	3.133e-09	----+-----+-	0.2459	lead	20.1
rs189600584	9:838858	t	c	0.9888	-0.2022	0.0342	0.816932	0.763966	0.873569	3.196e-09	?--????????-	0.07896	lead	60.6
rs3891167	18:658423	a	g	0.7468	0.0487	0.0082	1.04991	1.03317	1.06692	3.267e-09	+++-++++-+++	0.8914	lead	0
rs16991615	20:5948227	a	g	0.0533	0.101	0.0171	1.10628	1.06981	1.14398	3.36e-09	+++-+-?++++-	0.1453	lead	31.8
rs139337637	21:36449373	a	attct	0.3157	-0.0468	0.0079	0.954278	0.939616	0.969169	3.709e-09	?--+---+--??	0.2469	lead	22.1
rs12184330	1:22143665	t	c	0.2101	0.0505	0.0086	1.0518	1.03422	1.06968	3.816e-09	+++-++-+++++	0.9567	lead	0
rs2623964	6:152887445	t	c	0.416	-0.0422	0.0072	0.958678	0.945244	0.972303	3.995e-09	----+--+--+-	0.02742	lead	49.1
rs56121115	5:132409074	a	g	0.732	0.0465	0.0079	1.0476	1.0315	1.06395	4.279e-09	++++-+++-+++	0.7041	lead	0
rs1659684	2:27384710	t	c	0.2463	-0.0495	0.0084	0.951705	0.936165	0.967504	4.499e-09	?----+-++++-	0.07568	lead	41
rs11777228	8:71245290	a	g	0.0336	0.1131	0.0193	1.11974	1.07818	1.16291	4.641e-09	?+++++?-??++	0.362	lead	8.8
rs59438556	5:1228235	ct	c	0.4016	-0.0442	0.0076	0.956763	0.942616	0.971121	4.755e-09	?----++-++??	0.5582	lead	0
rs2305119	19:59067623	t	c	0.2341	0.0481	0.0082	1.04928	1.03255	1.06628	4.966e-09	+++++--++-+-	0.1147	lead	34.4
rs9610482	22:36683555	t	c	0.1805	0.0542	0.0093	1.0557	1.03663	1.07512	5.142e-09	?++++++-++++	0.3038	lead	14.7
rs2736106	5:1298782	t	c	0.5045	-0.0413	0.0071	0.959541	0.946281	0.972988	5.771e-09	-----+---+--	0.3121	lead	13.5
rs34923414	22:29216722	t	c	0.5478	0.0411	0.0071	1.04196	1.02756	1.05656	5.96e-09	+++++++-++++	0.4448	lead	0
rs76678527	1:28692549	t	c	0.0647	0.0832	0.0143	1.08676	1.05672	1.11765	6.139e-09	?+++--?+-+++	0.5986	lead	0
rs6675289	1:22292044	a	c	0.2887	-0.0469	0.0081	0.954183	0.939154	0.969452	6.196e-09	----+-------	0.905	lead	0
rs11127140	2:28474423	a	g	0.7165	-0.0447	0.0077	0.956284	0.94196	0.970826	6.376e-09	-----+--++--	0.1563	lead	29.5
rs7915462	10:108663389	a	c	0.0561	0.1169	0.0202	1.12401	1.08037	1.1694	6.821e-09	?+?+????????	0.1493	lead	51.9
rs2277339	12:57146069	t	g	0.8814	0.0635	0.011	1.06556	1.04283	1.08878	7.529e-09	++++--?+++++	0.2119	lead	24.3
rs150459394	6:34185960	a	t	0.9385	-0.0856	0.0149	0.917961	0.891541	0.945165	8.471e-09	?-----?+-++-	0.8716	lead	0
rs78842933	7:115967607	t	c	0.9731	-0.1464	0.0254	0.863812	0.821861	0.907905	8.638e-09	?--?????????	0.758	lead	0
rs10753522	1:22278094	t	c	0.0202	0.1518	0.0264	1.16393	1.10523	1.22574	9.043e-09	+++?+???+?++	0.5617	lead	0
rs6437284	2:242649793	c	g	0.7232	-0.0461	0.0081	0.954946	0.939905	0.970228	1.104e-08	?---+-+-----	0.06393	lead	42.9
rs72560621	6:153053592	ctt	c	0.6936	0.0455	0.008	1.04655	1.03027	1.06309	1.141e-08	?++-+-+++-??	0.4645	lead	0
rs146313687	6:36579514	t	c	0.0514	-0.0959	0.0168	0.908555	0.879125	0.93897	1.155e-08	?---++?+?+--	0.2073	lead	26.6
rs7212590	17:57885709	t	c	0.0912	-0.0705	0.0124	0.931928	0.909551	0.954855	1.164e-08	----++?++---	0.838	lead	0
rs112259391	10:120401507	a	t	0.0592	-0.0861	0.0151	0.917502	0.890746	0.945063	1.186e-08	----++?----+	0.3088	lead	14.2
rs1735537	3:128122820	t	c	0.7548	-0.0472	0.0083	0.953897	0.938504	0.969541	1.216e-08	?---+++++--+	0.005238	lead	60.1
rs11057609	12:124875279	a	g	0.132	-0.062	0.0109	0.939883	0.920016	0.960179	1.247e-08	?--+--?----+	0.2042	lead	26
rs12664753	6:152615200	a	g	0.2169	-0.0488	0.0086	0.952372	0.936453	0.968561	1.297e-08	+--+---+---+	0.07285	lead	40.2
rs56345976	5:1276873	a	g	0.5584	0.0421	0.0074	1.043	1.02798	1.05824	1.388e-08	?++-++-+++--	0.104	lead	36.9
rs147588181	22:40581225	c	g	0.9776	-0.1374	0.0243	0.871622	0.831081	0.91414	1.45e-08	?----+?-??--	0.04647	lead	51
rs34391767	3:27533161	a	ag	0.233	0.0477	0.0084	1.04886	1.03173	1.06627	1.507e-08	++++++-++-??	0.2142	lead	24.9
rs150414315	5:1058165	a	g	0.0302	0.1225	0.0217	1.13032	1.08325	1.17943	1.514e-08	?++++-?+??--	0.5666	lead	0
rs12082601	1:22656796	t	c	0.3253	0.0422	0.0075	1.0431	1.02788	1.05855	1.637e-08	+++-++-+++++	0.4937	lead	0
rs41308088	20:62293118	t	c	0.0872	0.0694	0.0123	1.07186	1.04633	1.09802	1.683e-08	+++-+-?----+	0.1125	lead	35.8
rs78734846	22:40479570	c	g	0.0369	0.1073	0.0191	1.11327	1.07236	1.15573	1.961e-08	?++++-?+??+-	0.4242	lead	0.6
rs73228400	3:114784571	t	c	0.1151	-0.0695	0.0124	0.93286	0.910461	0.95581	2e-08	?---+-?-+---	0.05836	lead	45.2
rs35327241	10:105191396	t	ta	0.415	-0.0421	0.0075	0.958774	0.944783	0.972972	2.032e-08	?--++-+++-??	0.003887	lead	64.6
rs139562695	2:11629589	g	ga	0.1179	0.0639	0.0114	1.06599	1.04243	1.09007	2.035e-08	?++-+-?-++??	0.6881	lead	0
rs74582999	6:153139013	t	c	0.9662	-0.1244	0.0222	0.883027	0.845428	0.922297	2.074e-08	?--???????-+	0.1934	lead	36.4
rs10758986	9:876770	a	g	0.4377	0.0397	0.0071	1.0405	1.02612	1.05508	2.318e-08	+++--+++-++-	0.1996	lead	24.9
rs4278482	11:108422389	a	g	0.2599	0.0441	0.0079	1.04509	1.02903	1.06139	2.507e-08	++++-+-+-+-+	0.3115	lead	13.6
rs11571497	12:1020371	t	g	0.0114	0.1821	0.0327	1.19973	1.12525	1.27915	2.523e-08	?++--+?????+	0.08484	lead	48.3
rs112749115	10:105889249	a	agatggtctc	0.8416	-0.0555	0.01	0.946012	0.927651	0.964737	2.542e-08	?-+++-+++-??	2.778e-10	lead	86.9
rs5752926	22:29890337	t	c	0.0177	0.1881	0.0338	1.20695	1.12959	1.28962	2.701e-08	?+?????????+	0.7899	lead	0
rs1858015	9:119167220	t	c	0.6916	0.0422	0.0076	1.0431	1.02768	1.05876	2.951e-08	+++++--+-+++	0.5053	lead	0
rs148481039	20:62235990	c	g	0.0193	-0.1789	0.0323	0.83619	0.784893	0.890839	2.969e-08	?--?????????	0.5838	lead	0
rs3789522	1:6259025	t	c	0.2322	0.046	0.0083	1.04707	1.03018	1.06425	2.977e-08	+++-+--+++++	0.6114	lead	0
rs6658912	1:22543789	a	c	0.6819	-0.0413	0.0075	0.959541	0.945539	0.973751	3.088e-08	---+-++--+--	0.7137	lead	0
rs77053035	5:1510810	a	g	0.0176	0.1471	0.0266	1.15847	1.09962	1.22047	3.107e-08	?++++-?+??++	0.5518	lead	0
rs2277163	9:827224	a	g	0.045	0.0933	0.0169	1.09779	1.06202	1.13476	3.176e-08	+++--++--++-	0.005248	lead	58.7
rs5752763	22:28999402	a	g	0.5285	-0.0385	0.007	0.962232	0.94912	0.975525	3.315e-08	--+-+----+--	0.002612	lead	61.5
rs12797891	11:107859206	t	g	0.7161	-0.0427	0.0077	0.958199	0.943846	0.97277	3.358e-08	---+---++-+-	0.2719	lead	17.5
rs13290	17:7329632	t	g	0.4152	-0.0406	0.0074	0.960213	0.946387	0.974242	3.376e-08	?------+++-+	0.04292	lead	46.8
rs4809317	20:62263747	a	g	0.7375	0.0452	0.0082	1.04624	1.02956	1.06319	3.442e-08	+++-+++-+--+	0.03375	lead	47.5
rs13292231	9:706654	c	g	0.2822	0.0435	0.0079	1.04446	1.02841	1.06076	3.557e-08	-+++---+--++	0.2231	lead	22.4
rs9908995	17:8087353	a	g	0.6516	0.0408	0.0074	1.04164	1.02664	1.05686	3.58e-08	+++-++++-+++	0.2746	lead	17.3
rs11289240	11:35145936	t	ta	0.2218	0.0471	0.0086	1.04823	1.03071	1.06605	3.629e-08	+++++-++-+??	0.7508	lead	0
rs12595945	16:51734008	t	c	0.8081	0.049	0.0089	1.05022	1.03206	1.0687	3.721e-08	++++---+++--	0.01302	lead	54
rs10417634	19:22060007	a	g	0.1692	-0.0527	0.0096	0.948665	0.930981	0.966684	4.256e-08	---+--+--+??	0.3585	lead	9.1
rs4971088	1:155142883	a	t	0.5114	-0.0391	0.0071	0.961655	0.948365	0.97513	4.582e-08	?-----------	0.02516	lead	51.1
rs115319635	2:25441469	t	c	0.9202	0.0721	0.0132	1.07476	1.04731	1.10293	4.993e-08	++++++?++-++	0.9811	lead	0
rs61807786	1:172124828	t	c	0.2796	0.056	0.0077	1.0576	1.04176	1.07368	4.94e-13	+++++++++--+	0.7075	lead	0

## Sheet: 2c
rsid	chr:bp	Effect Allele	Other Allele	Freq1	Effect	StdErr	Odds Ratio	LCI (95%)	UCI (95%)	P	Direction	HetP	type	HetISq
rs117245733	13:40723944	a	g	0.0163	0.2511	0.0452	1.28544	1.17646	1.40451	2.83e-08	?++	0.8711	lead	0
rs8753	17:7417640	t	c	0.0209	0.277	0.0388	1.31917	1.22257	1.4234	9.47e-13	?++	0.8181	lead	0
rs117706999	11:108406943	a	g	0.0241	0.2981	0.0357	1.3473	1.25625	1.44495	6.46e-17	?+-	0.1378	lead	54.6
rs111559044	11:108254454	c	g	0.0428	0.1497	0.0232	1.16149	1.10985	1.21552	1.05e-10	+++	0.01908	lead	74.7
rs62323680	4:54546192	a	g	0.0668	0.1632	0.0228	1.17727	1.12582	1.23108	8.87e-13	?++	0.8414	lead	0
rs7114908	11:32441111	t	c	0.0723	0.1132	0.0178	1.11986	1.08146	1.15961	2.14e-10	++-	0.1264	lead	51.7
rs138060871	11:241284	a	g	0.0772	-0.3533	0.0256	0.702366	0.667994	0.738508	2.82e-43	--+	0.1805	conditional	41.6
rs79342925	10:105671683	t	c	0.0796	0.3221	0.0258	1.38002	1.31197	1.4516	7.7e-36	+?+	0.6822	lead	0
rs61861151	10:105636604	t	c	0.0839	-0.101	0.0177	0.903933	0.873112	0.935843	1.2e-08	---	0.4168	lead	0
rs2306022	15:68628163	t	c	0.0856	0.1048	0.0159	1.11049	1.07641	1.14564	4.05e-11	+++	0.1305	lead	50.9
rs73372926	9:683402	t	c	0.0866	0.123	0.0206	1.13088	1.08613	1.17748	2.23e-09	?++	0.6573	lead	0
rs5789177	11:197169	t	tgag	0.0965	-0.1615	0.0238	0.850867	0.812087	0.891498	1.16e-11	?--	0.1856	lead	42.9
rs73392700	11:224845	c	g	0.0985	-0.264	0.0176	0.767974	0.741933	0.794928	1.09e-50	---	0.0057	lead	80.6
rs34763036	10:105657071	g	ga	0.1094	0.1092	0.0196	1.11539	1.07335	1.15907	2.35e-08	?++	0.1667	lead	47.7
rs78537333	12:103166061	a	g	0.1186	-0.1407	0.0213	0.86875	0.833228	0.905786	4.4e-11	-?-	0.6736	lead	0
rs1265164	10:105674854	a	g	0.1274	0.1123	0.0172	1.11885	1.08176	1.15721	6.21e-11	+++	0.5572	lead	0
rs62110991	19:22260842	t	c	0.1411	0.0761	0.0135	1.07907	1.05089	1.108	1.64e-08	+++	0.1139	lead	54
rs13196107	6:152660082	a	g	0.1423	0.0729	0.0128	1.07562	1.04897	1.10295	1.36e-08	-++	2.79e-05	lead	90.5
rs76579171	1:22437808	t	c	0.1462	-0.1206	0.0196	0.886388	0.852983	0.921102	7.79e-10	-?-	0.931	lead	0
rs201581170	10:105682344	a	t	0.1546	0.1055	0.0161	1.11127	1.07675	1.14689	6.08e-11	?++	0.1551	lead	50.5
rs7978057	12:102715235	a	g	0.1678	-0.0682	0.0123	0.934074	0.911824	0.956866	3.22e-08	---	0.7571	lead	0
rs11008551	10:31913890	t	g	0.1723	-0.0718	0.0125	0.930717	0.908192	0.953801	8.42e-09	---	0.8839	lead	0
rs1986649	13:41178824	t	c	0.1835	0.0828	0.0128	1.08632	1.05941	1.11392	1.03e-10	+++	0.2099	lead	35.9
rs9479289	6:152629099	t	c	0.1849	0.1075	0.0129	1.11349	1.08569	1.142	6.45e-17	+++	0.159	lead	45.6
rs1345468	16:51468178	a	g	0.1908	-0.0864	0.0141	0.917227	0.892226	0.942929	9.9e-10	+--	0.002723	lead	83.1
rs200807193	12:123748666	a	aaaag	0.1946	-0.0991	0.0158	0.905652	0.878036	0.934137	3.84e-10	?--	0.4463	lead	0
rs66998222	16:51481596	a	g	0.2008	-0.1076	0.0155	0.897987	0.871116	0.925686	3.94e-12	?--	0.07078	lead	69.4
rs34748447	16:51482638	g	ga	0.2039	-0.1065	0.0155	0.898975	0.872075	0.926705	6.86e-12	?--	0.2045	lead	37.9
rs1790086	12:123672518	a	g	0.2063	-0.0927	0.0152	0.911467	0.884713	0.93903	1.05e-09	?--	0.6026	lead	0
rs13211693	6:152786963	t	c	0.225	0.0886	0.0143	1.09264	1.06244	1.1237	5.42e-10	?++	0.5939	lead	0
rs5801510	12:123736978	ca	c	0.2429	-0.0839	0.0145	0.919523	0.893758	0.946031	7.36e-09	?--	0.5758	lead	0
rs9341086	6:152424534	a	c	0.2443	0.0772	0.0139	1.08026	1.05122	1.11009	2.96e-08	++-	0.6102	lead	0
rs61807786	1:172124828	t	c	0.2613	0.0711	0.012	1.07369	1.04873	1.09924	3.03e-09	+++	0.8688	lead	0
rs150492733	12:46826679	t	tctc	0.2671	-0.075	0.0109	0.927743	0.908133	0.947777	5.97e-12	--+	0.2424	lead	29.4
rs34015574	13:40732592	a	ag	0.2747	0.0788	0.0102	1.08199	1.06057	1.10384	9.47e-15	+++	0.7327	lead	0
rs6563800	13:40739021	a	g	0.2748	0.0782	0.0101	1.08134	1.06014	1.10296	1.25e-14	+++	0.6822	conditional	0
rs1659684	2:27384710	t	c	0.2895	-0.0556	0.0101	0.945917	0.927376	0.964829	3.51e-08	---	0.04508	lead	67.7
rs7324319	13:41233505	c	g	0.3115	0.0888	0.0128	1.09286	1.06579	1.12063	4.54e-12	?++	0.9661	lead	0
rs11790408	9:876418	t	g	0.3666	-0.0578	0.0096	0.943839	0.926245	0.961766	1.52e-09	--+	0.3826	lead	0
rs4858583	3:24223206	t	c	0.367	0.0513	0.0094	1.05264	1.03342	1.07221	4.55e-08	+++	0.2527	lead	27.3
rs10917174	1:22541336	a	g	0.3799	0.0545	0.0099	1.05601	1.03572	1.0767	4.05e-08	+++	0.7097	lead	0
rs3820282	1:22468215	t	c	0.3816	0.1559	0.0104	1.16871	1.14513	1.19278	2.11e-50	+++	0.2637	lead	25
rs35411073	17:12560445	a	at	0.3822	0.0539	0.0094	1.05538	1.03611	1.075	9.28e-09	++-	0.1593	lead	45.6
rs2926717	8:71148282	t	c	0.3851	0.069	0.011	1.07144	1.04858	1.09479	4.06e-10	++-	0.5377	lead	0
rs1506869	8:25269102	a	c	0.3858	-0.0733	0.0098	0.929322	0.911642	0.947345	8.6e-14	--?	0.173	lead	46.2
rs4390432	12:12580405	t	c	0.4007	0.0527	0.0096	1.05411	1.03446	1.07414	4.29e-08	+++	0.6951	lead	0
rs10976691	9:804960	a	g	0.4092	0.1067	0.0122	1.1126	1.08631	1.13953	2.48e-18	?++	0.4686	lead	0
rs138645452	12:69217910	a	aac	0.4226	-0.0552	0.0094	0.946296	0.929021	0.963892	4.24e-09	---	0.9372	lead	0
rs10936599	3:169492101	t	c	0.4444	-0.0954	0.0101	0.909009	0.891191	0.927183	3.07e-21	---	0.8189	lead	0
rs4730998	7:120819121	t	c	0.4537	0.0542	0.0097	1.0557	1.03581	1.07596	2.21e-08	+++	0.1721	lead	43.2
rs10929757	2:11702661	a	c	0.457	-0.0896	0.0092	0.914297	0.897958	0.930933	2.9e-22	---	0.07265	lead	61.9
rs2285332	7:92241633	c	g	0.4583	-0.0582	0.0106	0.943461	0.924062	0.963268	3.63e-08	---	0.6111	lead	0
rs10794695	4:70566583	a	t	0.4612	0.0718	0.0093	1.07444	1.05503	1.0942	1.04e-14	++-	0.03611	lead	69.9
rs1260326	2:27730940	t	c	0.4642	0.0551	0.0092	1.05665	1.03776	1.07587	1.81e-09	+++	0.3955	lead	0
rs35515222	1:172127697	a	at	0.4885	-0.058	0.0091	0.94365	0.926968	0.960632	1.7e-10	---	0.9883	lead	0
rs3804984	3:4716214	t	c	0.4907	0.0578	0.01	1.0595	1.03894	1.08047	8.8e-09	+++	0.5621	lead	0
rs10845387	12:11757743	a	g	0.5085	-0.0559	0.01	0.945634	0.92728	0.964351	2.64e-08	---	0.7266	lead	0
rs112795600	11:207693	cg	c	0.5145	-0.0551	0.0094	0.946391	0.929114	0.963988	5.12e-09	---	0.7052	lead	0
rs6904757	6:152593102	a	g	0.5181	0.0592	0.0095	1.06099	1.04141	1.08093	4.04e-10	+++	0.007775	lead	79.4
rs34466141	5:176473301	ca	c	0.5194	-0.0704	0.0124	0.932021	0.909642	0.95495	1.4e-08	?-+	0.189	lead	42.1
rs939916	11:202253	a	g	0.5209	0.0632	0.0099	1.06524	1.04477	1.08611	1.63e-10	+++	0.355	lead	3.4
rs11618960	13:40332260	a	g	0.5237	-0.057	0.0091	0.944594	0.927896	0.961593	3.62e-10	---	0.8555	lead	0
rs56007705	11:32304467	caaaa	c	0.5264	0.071	0.0122	1.07358	1.04821	1.09956	6.39e-09	?++	0.868	lead	0
rs10186340	2:100109913	a	g	0.5288	-0.0619	0.0093	0.939977	0.922998	0.957268	3.54e-11	---	0.07844	lead	60.7
rs10749918	11:108354874	c	g	0.5328	-0.0531	0.0091	0.948285	0.931522	0.965351	5.49e-09	---	0.09272	lead	58
rs2736100	5:1286516	a	c	0.5424	-0.0866	0.0091	0.917044	0.900832	0.933547	2.34e-21	---	0.3082	lead	15
rs143590825	10:90136806	ctctt	c	0.5595	-0.0539	0.0093	0.947527	0.930412	0.964957	6.27e-09	--+	0.1087	lead	54.9
rs2999494	1:204417024	a	g	0.5762	-0.0644	0.0104	0.93763	0.918711	0.956939	5.41e-10	---	0.8448	lead	0
rs7771585	6:74484137	a	g	0.5909	0.0518	0.0093	1.05317	1.03414	1.07254	2.35e-08	++-	0.08427	lead	59.6
rs9603689	13:40724728	a	g	0.599	0.0519	0.0093	1.05327	1.03425	1.07265	2.73e-08	+++	0.9009	lead	0
rs73639400	9:683423	t	c	0.6007	-0.0808	0.0106	0.922378	0.903413	0.941742	3.17e-14	---	0.004216	lead	81.7
rs151112465	12:46911901	g	ggt	0.6221	-0.0711	0.0126	0.931369	0.908649	0.954656	1.52e-08	?-+	0.2036	lead	38.1
rs113924139	3:128122539	a	acccac	0.6272	-0.061	0.0098	0.940823	0.922924	0.959069	4.98e-10	---	0.02117	lead	74.1
rs2732549	11:35088399	a	g	0.6278	0.064	0.0097	1.06609	1.04602	1.08655	4.12e-11	++-	0.1668	lead	44.2
rs28508285	9:92254897	a	g	0.632	-0.0696	0.0114	0.932767	0.912156	0.953843	1.15e-09	---	0.09977	lead	56.6
rs9366912	6:36619883	t	c	0.6365	0.0655	0.0101	1.06769	1.04676	1.08904	7.52e-11	+++	0.9264	lead	0
rs7186889	16:50092291	a	g	0.6608	0.0548	0.0097	1.05633	1.03644	1.0766	1.58e-08	+++	0.1799	lead	41.7
rs12674731	8:30175381	a	c	0.6679	-0.0561	0.0099	0.945445	0.927276	0.963969	1.57e-08	--+	0.006834	lead	79.9
rs56033994	1:226545433	a	c	0.7015	0.0593	0.0108	1.06109	1.03887	1.08379	3.74e-08	+++	0.2609	lead	25.6
rs7981525	13:41400902	a	t	0.7058	-0.0788	0.0131	0.924225	0.900796	0.948262	1.8e-09	?--	0.4144	lead	0
rs2413620	22:40668988	c	g	0.7108	-0.1025	0.0101	0.902578	0.884886	0.920624	2.98e-24	---	0.4181	lead	0
rs568137488	11:32387394	caaaaa	c	0.7592	-0.0915	0.0139	0.912561	0.888035	0.937765	4.08e-11	?-+	0.2134	lead	35.4
rs56023411	5:1291740	t	g	0.7835	-0.0996	0.0156	0.905199	0.877941	0.933304	1.82e-10	?--	0.6125	lead	0
rs34339938	12:123678364	g	gac	0.7844	0.0898	0.015	1.09396	1.06226	1.1266	2.43e-09	?++	0.472	lead	0
rs17033114	12:103123339	t	c	0.7854	0.1305	0.0138	1.1394	1.10899	1.17064	4.17e-21	++-	0.003542	lead	82.3
rs1716162	12:123642538	a	t	0.7862	0.0902	0.015	1.09439	1.06269	1.12705	1.71e-09	?++	0.3514	lead	0
rs1790132	12:123698519	t	g	0.7866	0.0882	0.015	1.09221	1.06056	1.12479	4.42e-09	?++	0.4588	lead	0
rs9795522	12:123730935	a	c	0.7888	0.0893	0.015	1.09341	1.06173	1.12603	2.91e-09	?++	0.4634	lead	0
rs6488864	12:123618362	c	g	0.7952	0.0903	0.0152	1.0945	1.06238	1.1276	3.1e-09	?++	0.6437	lead	0
rs71017528	6:152554469	ct	c	0.8019	-0.1333	0.0149	0.875202	0.850013	0.901139	3.59e-19	?--	0.6185	lead	0
rs35180953	12:123669045	a	at	0.8108	0.0894	0.0162	1.09352	1.05934	1.1288	3.21e-08	?++	0.6813	lead	0
rs11742908	5:1270983	c	g	0.8119	-0.1105	0.0158	0.895386	0.868083	0.923548	2.39e-12	?--	0.4228	lead	0
rs2277339	12:57146069	t	g	0.8391	0.0734	0.013	1.07616	1.04909	1.10393	1.55e-08	++-	0.06694	lead	63
rs6901631	6:152567047	t	c	0.8435	0.0746	0.0128	1.07745	1.05076	1.10483	5.26e-09	+++	0.07793	lead	60.8
rs58415480	6:152562271	c	g	0.846	-0.1781	0.0161	0.836859	0.810863	0.863688	1.63e-28	?--	0.5896	lead	0
rs4988023	11:108168995	a	c	0.8564	0.1186	0.0178	1.12592	1.08732	1.16589	2.79e-11	?++	0.2158	lead	34.7
rs2183478	1:244314952	a	g	0.8581	-0.0756	0.0132	0.927187	0.903506	0.951488	9.34e-09	--+	0.6098	lead	0
rs11031728	11:32363616	c	g	0.8609	-0.1289	0.0142	0.879062	0.854933	0.903872	1.13e-19	---	0.1618	lead	45.1
rs145785055	6:152680764	g	ggtgtgt	0.8616	-0.1196	0.0171	0.887275	0.85803	0.917517	2.61e-12	?-+	0.455	lead	0
rs145785055	6:152680764	g	ggtgtgt	0.8616	-0.1196	0.0171	0.887275	0.85803	0.917517	2.61e-12	?-+	0.455	lead	0
rs539246672	6:152680764	g	ggtgtgt	0.8616	-0.1196	0.0171	0.887275	0.85803	0.917517	2.61e-12	?-+	0.455	lead	0
rs139512946	6:152661837	a	aatc	0.8803	-0.0975	0.0152	0.907102	0.880477	0.934533	1.23e-10	+--	0.003398	lead	82.4
rs114680331	9:815682	t	c	0.9001	-0.1122	0.0198	0.893865	0.859841	0.929237	1.37e-08	?-+	0.05977	lead	71.8
rs570821693	11:108083672	caaaaaaaaaaaa	c	0.9011	-0.1119	0.0203	0.894134	0.859256	0.930427	3.6e-08	?--	0.9929	lead	0
rs12421799	11:211862	a	c	0.9259	0.1771	0.0246	1.19375	1.13756	1.25272	5.92e-13	?++	0.4565	lead	0
rs73781102	6:152538985	t	c	0.9275	0.1397	0.0201	1.14993	1.10551	1.19614	3.28e-12	+++	0.7291	lead	0
rs145973216	10:106018450	c	g	0.9791	-0.2842	0.0483	0.752616	0.684636	0.827346	3.88e-09	-?-	0.8358	lead	0
rs370247741	17:7368406	t	c	0.9853	-0.3046	0.0498	0.737418	0.668842	0.813026	9.37e-10	?-+	0.4735	lead	0

## Sheet: 2d
rsid	chr:bp	Effect Allele	Other Allele	Freq1	Effect	StdErr	Odds Ratio	LCI (95%)	UCI (95%)	P	Direction	HetP	status	HetIsq
rs56897532	8:140043409	a	t	0.8943	-0.2481	0.0425	0.780282	0.717918	0.848063	5.394e-09	-----????-	0.7588	lead	0
rs12280757	11:32353264	a	g	0.3744	0.1443	0.0254	1.15523	1.09913	1.2142	1.352e-08	+++-++++++	0.1705	lead	29.8
