# Supplementary material for: Genome-wide meta-analysis identifies novel risk loci for uterine fibroids within and across multiple ancestry groups
Source: Nat Commun. 2025 Mar 6;16:2273. doi: 10.1038/s41467-025-57483-5 (PMC11885530; doi:10.1038/s41467-025-57483-5)
Supplement: Supplementary file 6 — Supplementary Data 3 [file 41467_2025_57483_MOESM6_ESM.xlsx]

## Sheet: 3a
rsid	Gene	Novel/UPL	chr:bp	Effect Allele	Other Allele	Freq1	Effect	StdErr	Odds Ratio	LCI (95%)	UCI (95%)	P-value	Direction	HetPVal	bJ	bJ_se	pJ	LD_r	bC	bC_se	pC	conditioned on	EUR Freq1	EAS CSA Freq 1	AFR Freq 1	HetISq
rs138060871	PSMD13	Novel Secondary	11:241284	a	g	0.0747	-0.3539	0.0251	0.701945	0.668248	0.737342	5.632e-45	?---??????+???????????--+	0.2334	-0.312367	0.0256382	3.79903e-34	-0.014352	-0.281806	0.0251055	3.07833e-29	rs7103852, rs11246001, rs3847647, rs507139, rs3020899	0.0079	0.0772	N/A	25.6
rs78899396	POLR2A	UPL	17:7389314	c	g	0.0084	0.5889	0.0487	1.80201	1.63795	1.98249	1.298e-33	?+??????????????????????-	0.06724	0.872306	0.0607423	9.12198e-47	-0.739047	0.578934	0.0487035	1.38446e-32	rs146122326, rs62059195, rs72842813, rs111269607, rs78414518, rs78378222, rs6503048, rs17885803, rs12451505, rs34219250, rs75204993	0.0084	0.0066	N/A	70.1
rs4768719	SLC38A2	Novel Secondary	12:46840838	a	g	0.2946	-0.0712	0.0071	0.931276	0.918406	0.944326	2.253e-23	?--+--+-+++-?++----+++--+	0.2967	-0.0708551	0.00710042	1.88365e-23	0.00920034				is a lead SNP	0.323	0.2463	0.0699	12
rs184210518	SLC16A11	UPL	17:6965117	t	c	0.0073	0.4962	0.0512	1.64247	1.48564	1.81585	3.466e-22	?+?????????????????????+?	0.8257	0.648349	0.0591812	6.2659e-28	-0.000656561	0.498893	0.0512023	1.96516e-22	rs146122326, rs62059195, rs72842813, rs111269607, rs78414518, rs78378222, rs6503048, rs17885803, rs12451505, rs34219250	0.0072	0.0107	N/A	0
rs9532563	COG6	Novel Secondary	13:41160270	t	c	0.7869	-0.0714	0.0076	0.931089	0.917323	0.945063	8.598e-21	-----+-----------+?-+----	0.3813	-0.0724825	0.00760865	1.62961e-21	-0.00598446				is a lead SNP	0.7718	0.8122	0.8386	5.8
rs1529868	NTSR2	Novel Secondary	2:11718591	t	c	0.5722	0.057	0.0062	1.05866	1.04587	1.0716	3.176e-20	++++-+++++++++---++-+++++	0.2162	0.0421103	0.00647381	7.7839e-11	-0.0574485				is a lead SNP	0.6047	0.5478	0.4779	17.5
rs28382946	TXNDC9	Novel Secondary	2:100028553	a	g	0.4046	0.0564	0.0061	1.05802	1.04545	1.07075	3.434e-20	++++++----++++-++-+--++--	0.3048	0.0564	0.00610009	2.33574e-20	0				is a lead SNP	0.4268	0.3709	0.4094	11.1
rs12933686	HNRNPA1L3	Novel Secondary	16:51478800	a	g	0.8251	0.0836	0.0095	1.08719	1.06714	1.10763	1.623e-18	?++--++++-++?-+--??+-+??+	0.5286	0.0836286	0.00950019	1.33403e-18	0	0.0747832	0.00950018	3.49653e-15	rs12595945	0.8227	0.799	0.9612	0
rs56345976	TERT	Novel Secondary	5:1276873	a	g	0.5122	0.0483	0.0067	1.04949	1.03579	1.06336	4.243e-13	?++-++-+++--?---+++++++-+	0.02841	0.0512286	0.00696278	1.87389e-13	0.16965	0.0371043	0.00670008	3.06138e-08	rs7731934, rs10069690, rs4975538, rs72709458, rs2736099, rs34685900, rs3888705, rs12332579	0.5584	0.5	0.2941	39.3
rs184918809	RPEL1	UPL	10:104975020	a	g	0.9823	-0.2463	0.0347	0.781688	0.730291	0.836701	1.344e-12	?-?????????????????????+?	0.387	-0.245824	0.0347049	1.40792e-12	-0.0126977				is a lead SNP	0.9823	0.0128	N/A	0
rs4730774	CFTR	Novel Secondary	7:116914307	a	g	0.0393	-0.1341	0.0193	0.874503	0.84204	0.908217	3.498e-12	?--+--?-??--????????????-	0.6276	-0.129603	0.019323	1.98385e-11	-0.00550025	-0.132719	0.0193002	6.13227e-12	rs2270206, rs2024233	0.0394	0.0302	N/A	0
rs2114912	IGF1	Novel Secondary	12:102929003	t	g	0.6901	-0.0468	0.0068	0.954278	0.941644	0.967082	6.245e-12	---+++----+-----++-++----	0.9275	-0.0459235	0.00680155	1.45904e-11	-0.0227747	-0.0455571	0.00680009	2.0916e-11	rs17033114, rs2172873	0.7396	0.6767	0.6396	0
rs149261442	TEK1	UPL	17:6773944	c	g	0.9923	-0.2856	0.0427	0.751563	0.691224	0.81717	2.317e-11	?--?????????????????????+	0.02519	-0.278522	0.0427109	6.97955e-11	-0.00230164	-0.283129	0.0427006	3.34436e-11	rs146122326, rs62059195, rs72842813, rs111269607, rs78414518, rs78378222, rs6503048	0.9923	0.9932	N/A	72.8
rs10231436	WNT16	Novel Secondary	7:120805101	t	g	0.5122	-0.0435	0.0065	0.957433	0.945312	0.969708	3.095e-11	?------+-+--?---+++-+--+-	0.2357	-0.0399988	0.00653109	9.10433e-10	0	-0.0388748	0.00650006	2.22212e-09	rs4730982	0.4764	0.5594	0.2914	16.6
rs555566736	SLC12A7	UPL	5:1084841	a	c	0.0254	0.1819	0.0275	1.19949	1.13655	1.26592	3.552e-11	?++??????????????????????	0.4385	0.153442	0.0275826	2.65188e-08	-0.0160129				is a lead SNP	0.0254	0.0051	N/A	0
rs76382168	TTC28	UPL	22:28991607	a	g	0.9853	-0.2738	0.0416	0.760484	0.700938	0.825089	4.804e-11	?-??????????--+--??+++???	3.948e-05	-0.270877	0.0416065	7.49224e-11	-0.00109465				is a lead SNP	0.9921	N/A	0.9707	76.5
rs116549799	NTSR2	Novel Secondary	2:11725318	a	g	0.9832	0.195	0.0308	1.21531	1.14412	1.29094	2.498e-10	?++-+-?-??-+?????????????	0.1335	0.216183	0.030845	2.40558e-12	0.00349291	0.215645	0.0308005	2.53503e-12	rs3951242, rs12479436, rs35417544, rs11692588, rs10929757, rs6432216, rs62115045	0.9832	0.9855	N/A	37.1
rs3798758	ESR1	Novel Secondary	6:152421854	a	c	0.209	0.0785	0.013	1.08166	1.05445	1.10958	1.411e-09	-?++++?+??++++--+-?++++++	0.2404	0.0921897	0.013015	1.40707e-12	-0.0113094	0.0864328	0.0130004	2.96152e-11	rs2635463, rs77483076. rs36044575, rs7768921, rs71575922, rs58415480, rs6901631, rs9397500, rs9371581, rs9479294, rs35569312, rs17778357	0.0291	0.2312	0.1082	17.1
rs4081330	CD109	Novel Secondary	6:74835325	t	c	0.2393	-0.0445	0.0074	0.956476	0.942703	0.970449	2.083e-09	--------++-----+----+--+-	0.9759	-0.0408442	0.00741433	3.61241e-08	0	-0.0408387	0.00740008	3.41564e-08	rs6903575	0.1801	0.3008	0.1811	0
rs9831151	SLC4A7	Novel Secondary	3:27622202	a	g	0.2452	0.0471	0.0079	1.04823	1.03212	1.06458	2.938e-09	+++-++?---++-++-++++-++--	0.334	0.0563741	0.0080075	1.92018e-12	0	0.0525023	0.0079001	3.01607e-11	rs6771541, rs35701251	0.1249	0.2982	0.4347	9.2
rs74913581	ASCL1	Novel Secondary	12:103177011	t	g	0.0917	-0.1107	0.0188	0.895207	0.862821	0.928809	4.092e-09	?-????????????????????-+-	0.03381	-0.106062	0.0188106	1.71637e-08	0	-0.10454	0.0188006	2.69062e-08	rs17033114, rs2172873	0.0166	0.1167	N/A	65.5
rs761779	FOXO3	Novel	6:109011327	a	g	0.1643	-0.0524	0.0089	0.948949	0.932539	0.965648	4.311e-09	---+--?+-+----++--+------	0.6956	-0.0538982	0.00890198	1.40738e-09	-0.0213299				is a lead SNP	0.1418	0.134	0.3882	0
rs6584583	SLK	Novel Secondary	10:105726338	t	c	0.1915	0.0438	0.0077	1.04477	1.02912	1.06066	1.44e-08	++--++-++++-++-+++++--++-	0.001557	0.0847406	0.0093506	1.27406e-19	-0.317876	0.0480999	0.00770004	4.19199e-10	rs2902638. rs9419958, rs4387287, rs12415148, rs17116149, rs7913069, rs12250166	0.2006	0.1559	0.1946	51.7
rs7025971	GADD45G	Novel Secondary	9:92693881	t	c	0.2476	-0.0418	0.0074	0.959062	0.945252	0.973073	1.912e-08	--+---+-------+-+-------+	0.4668	-0.0435931	0.00740415	3.91702e-09	0	-0.0435448	0.00740006	3.99528e-09	rs28508285	0.1785	0.2592	0.5467	0
rs74582999	VIP	Novel	6:153139013	t	c	0.9662	-0.1244	0.0222	0.883027	0.845428	0.922297	2.074e-08	?--???????-+?????????????	0.1934	-0.124581	0.0222493	2.15213e-08	0				is a lead SNP	0.9662	0.9883	N/A	36.4
rs35701251	SLC4A7	Novel Secondary	3:27529753	a	t	0.2174	0.0428	0.0078	1.04373	1.02789	1.05981	3.991e-08	++++++-++-+-++-++??-+-+-+	0.07635	0.0521074	0.0079057	4.36528e-11	-0.172007				is a lead SNP	0.2342	0.2337	0.0789	31.4

## Sheet: 3b
rsid	Gene	Novel/UPL	chr:bp	Effect Allele	Other Allele	Freq1	Effect	StdErr	Odds Ratio	LCI (95%)	UCI (95%)	P-value	Direction	HetPVal	bJ	bJ_se	pJ	LD_r	bC	bC_se	pC	conditioned on	HetISq
rs58525255	KANK1	Novel Secondary	9:583664	a	g	0.9351	-0.2213	0.0187	0.801476	0.772632	0.831397	2.12e-32	?-?-++??????	0.7146	-0.119562	0.0205788	6.2488e-09	0.0643781	-0.105815	0.0187046	1.5389e-08	rs145848128, rs10815466, rs73639400, rs10815717, rs7027685, rs10976689, rs2277163, rs7021646, rs12376732, rs10977683	0
rs12933686	HNRNPA1L3	Novel Secondary	16:51478800	a	g	0.8227	0.0839	0.0096	1.08752	1.06725	1.10818	2.48e-18	?++--++++-++	0.5626	0.0841381	0.00960078	1.8898e-18	0	0.0738457	0.00960073	1.4521e-14	rs12595945	0
rs147806048	SH3PXD2A	Novel Secondary	10:105588225	t	c	0.9933	-0.3165	0.0425	0.728695	0.670454	0.791995	9.09e-14	?--?????????	0.672	-0.243242	0.0432153	1.8168e-08	-0.035806	-0.253865	0.0425021	2.3293e-09	rs2902638, rs9419958, rs17116149, rs12250166	0
rs17591231	COG6	Novel Secondary	13:40340925	t	c	0.3766	-0.0526	0.0072	0.948759	0.935465	0.962243	3.44e-13	-----++-----	0.8027	-0.0461395	0.00721961	1.6497e-10	0.0564424	-0.0500092	0.00720034	3.7742e-12	rs12019497, rs9603689, rs6563799, rs9315762, rs2015360, rs6563812, rs7986407, rs9549257	0
rs61807786	C1orf105	Novel Secondary	1:172124828	t	c	0.2796	0.056	0.0077	1.0576	1.04176	1.07368	4.94e-13	+++++++++--+	0.7075	0.056	0.00770036	3.532e-13	0				is a lead SNP	0
rs4730774	CFTR	Novel Secondary	7:116914307	a	g	0.0394	-0.1341	0.0193	0.874503	0.84204	0.908217	4.08e-12	?--+--?-??--	0.5197	-0.133389	0.0193026	4.8317e-12	-0.0050754	-0.130744	0.0193008	1.2527e-11	rs2270206, rs2024233	0
rs7522710	C1orf100	Novel Secondary	1:244377850	t	c	0.3507	0.0488	0.0073	1.05001	1.03509	1.06514	1.98e-11	++++++++++++	0.1833	0.0515012	0.00730837	1.8298e-12	-0.0048367	0.0511611	0.00730029	2.4159e-12	rs2183478	26.6
rs149261442	TEKT1	UPL	17:6773944	c	g	0.9923	-0.2866	0.0428	0.750812	0.690397	0.816513	2.12e-11	?--?????????	0.007326	-0.279416	0.0428125	6.73e-11	-0.0023016	-0.283944	0.0428018	3.27e-11	rs62059195, rs111526587, rs72842813, rs7358, rs78378222, rs34219250	86.1
rs35447002	C11orf87	UPL	11:108947427	t	c	0.2223	-0.0572	0.0086	0.944405	0.92862	0.960459	2.28e-11	----++--+++-	0.006551	-0.0532077	0.00860912	6.39e-10	-0.0141692				is a lead SNP	57.6
rs116549799	NTSR2	Novel Secondary	2:11725318	a	g	0.9832	0.195	0.0308	1.21531	1.14412	1.29094	2.5e-10	?++-+-?-??-+	0.1335	0.20646	0.0308308	2.1338e-11	-0.0045624	0.212436	0.0308014	5.3136e-12	rs3951242, rs12479436, rs35417544, rs11692588, rs10929757, rs6432216, rs62115045	37.1
rs76798800	DCST2	Novel	1:154994978	t	g	0.2473	0.0512	0.0083	1.05253	1.03555	1.0698	5.59e-10	?++-+--++-+-	0.0912	0.0512	0.0083003	6.9e-10	0	0.0505804	0.00830024	1.1e-09	rs4971088	38.7
rs74582999	VIP	Novel	6:153139013	t	c	0.9662	-0.1244	0.0222	0.883027	0.845428	0.922297	2.07e-08	?--???????-+	0.1934	-0.123619	0.0222512	2.77e-08	0.00155107	-0.122936	0.0222009	3.07e-08	rs77483076, rs2763025, rs36044575, rs17803505, rs58415480, rs9397500, rs12664753, rs9371581, rs9478314, rs17778357, rs2623964	36.4

## Sheet: 3c
rsid	Gene	Novel/UPL	chr:bp	Effect Allele	Other Allele	Freq1	Effect	StdErr	Odds Ratio	LCI (95%)	UCI (95%)	P-value	Direction	HetPVal	bJ	bJ_se	pJ	LD_r	bC	bC_se	pC	conditioned on	HetISq
rs138060871	PSMD13	Novel Secondary	11:241284	a	g	0.0772	-0.3533	0.0256	0.702366	0.667994	0.738508	2.82e-43	--+	0.1805	-0.25276	0.0306566	1.6536e-16	-0.444431	-0.188284	0.0256057	1.9347e-13	rs7124615, rs7103852, rs11246001, rs3847647	41.6
rs144444583	SYNE1	Novel Secondary	6:152684585	t	c	0.8718	-0.1217	0.0175	0.885414	0.855559	0.916311	4.01e-12	?--	0.8342	-0.513949	0.0322851	4.6738e-57	0.00398406	-0.0983598	0.0175008	1.9061e-08	rs2635463, rs7768921, rs71575922, rs58415480, rs6901631, rs9371581, rs35569312	0
rs111559044	C11orf65	Novel Secondary	11:108254454	c	g	0.0428	0.1497	0.0232	1.16149	1.10985	1.21552	1.05e-10	+++	0.01908	0.149886	0.0232125	1.0672e-10	-0.0116312	0.148755	0.0232005	1.4391e-10	rs1519074, rs72993806	74.7
rs9549260	FOXO1	Novel Secondary	13:41254104	a	c	0.3259	0.0622	0.0099	1.06418	1.04372	1.08503	3.95e-10	+++	0.01118	0.0727801	0.0102393	1.1781e-12	0.0128257	0.0572763	0.00990021	7.2356e-09	rs12019497, rs9603689, rs6563799, rs2015360, rs6563812, rs9549257	77.7
rs7981525	SLC25A15	Novel Secondary	13:41400902	a	t	0.7058	-0.0788	0.0131	0.924225	0.900796	0.948262	1.8e-09	?--	0.4144	-0.106041	0.0138009	1.5463e-14	-0.0972528	-0.0758113	0.0131004	7.168e-09	rs9603689, rs6563799, rs2015360, rs6563812, rs9549257	0
rs149816102	FOXO1	Novel Secondary	13:41254326	cttatttat	c	0.7304	-0.0792	0.0134	0.923855	0.899907	0.948441	3.59e-09	?--	0.4187	-0.114571	0.0137092	6.4199e-17	-0.153044				is a lead SNP	0

## Sheet: 3d
rsid	Gene	Novel/UPL	chr:bp	Effect Allele	Other Allele	Freq1	Effect	StdErr	Odds Ratio	LCI (95%)	UCI (95%)	P-value	Direction	HetPVal	Conditioned on	HetiSq
rs56897532	COL22A1	Novel	8:140043409	a	t	0.8943	-0.2481	0.0425	0.780282	0.717918	0.848063	5.39e-09	-----????-	0.7588	is a lead SNP	0
