# Supplementary material for: Genome-wide meta-analysis identifies novel risk loci for uterine fibroids within and across multiple ancestry groups
Source: Nat Commun. 2025 Mar 6;16:2273. doi: 10.1038/s41467-025-57483-5 (PMC11885530; doi:10.1038/s41467-025-57483-5)
Supplement: Supplementary file 7 — Supplementary Data 4 [file 41467_2025_57483_MOESM7_ESM.xlsx]

## Sheet: Sheet1
Group	Genomic Inflation Factor lambda	LDSC Intercept (SE)	SumHer heritability (SE)
Multi Ancestry	1.086	1.057 (0.010)	0.054 (0.002)
European Ancestry	1.165	1.074 (0.011)	0.07 (0.003)
East Asian/Central South Asian Ancestry	1.069	1.010 (0.009)	0.115 (0.007)
African Ancestry	1.01	1.011 (0.006)	0.159 (0.040)
