# Supplementary material for: Genome-wide meta-analysis identifies novel risk loci for uterine fibroids within and across multiple ancestry groups
Source: Nat Commun. 2025 Mar 6;16:2273. doi: 10.1038/s41467-025-57483-5 (PMC11885530; doi:10.1038/s41467-025-57483-5)
Supplement: Supplementary file 8 — Supplementary Data 5 [file 41467_2025_57483_MOESM8_ESM.xlsx]

## Sheet: 5a
Category	GeneSet	N_genes	N_overlap	p	adjP	genes	link
GO_bp	GOBP_REPLICATIVE_SENESCENCE	17	7	7.62851e-08	0.000473658	TERT:CDKN1A:ATM:TP53:CTC1:VMP1:CHEK2	http://www.gsea-msigdb.org/gsea/msigdb/human/geneset/GOBP_REPLICATIVE_SENESCENCE
GO_bp	GOBP_DNA_DAMAGE_RESPONSE_SIGNAL_TRANSDUCTION_BY_P53_CLASS_MEDIATOR_RESULTING_IN_CELL_CYCLE_ARREST	18	7	1.22219e-07	0.000473658	CDKN1A:ATM:MDM2:PML:TP53:RPL26:CHEK2	http://www.gsea-msigdb.org/gsea/msigdb/human/geneset/GOBP_DNA_DAMAGE_RESPONSE_SIGNAL_TRANSDUCTION_BY_P53_CLASS_MEDIATOR_RESULTING_IN_CELL_CYCLE_ARREST
GO_bp	GOBP_MITOTIC_G1_S_TRANSITION_CHECKPOINT_SIGNALING	28	8	2.35275e-07	0.000607871	CDKN1A:ATM:CDK2:MDM2:PML:TP53:RPL26:CHEK2	http://www.gsea-msigdb.org/gsea/msigdb/human/geneset/GOBP_MITOTIC_G1_S_TRANSITION_CHECKPOINT_SIGNALING
GO_bp	GOBP_REGULATION_OF_RESPONSE_TO_DNA_DAMAGE_STIMULUS	298	24	3.29133e-07	0.000637777	PARP1:SUPT7L:BRE:RUVBL1:UIMC1:C6orf211:ING3:TAF5:CD44:ATM:RAD52:MDM2:PARPBP:SETD8:PML:FXR2:TP53:WRAP53:RPL26:TRIM28:RTEL1:CHEK2:CCDC117:THOC5	http://www.gsea-msigdb.org/gsea/msigdb/human/geneset/GOBP_REGULATION_OF_RESPONSE_TO_DNA_DAMAGE_STIMULUS
GO_bp	GOBP_NEGATIVE_REGULATION_OF_TELOMERE_MAINTENANCE	34	8	1.20887e-06	0.001874	PARP1:OBFC1:ATM:TINF2:PAPD5:ACD:CTC1:RTEL1	http://www.gsea-msigdb.org/gsea/msigdb/human/geneset/GOBP_NEGATIVE_REGULATION_OF_TELOMERE_MAINTENANCE
GO_bp	GOBP_MITOTIC_CELL_CYCLE	873	45	1.79685e-06	0.00232123	CDC42:RCC1:CDKN2C:DNMT3A:BRE:ZFP36L2:MITD1:TRIP13:TERT:UIMC1:CDKN1A:CDCA2:DMRT1:LZTS2:FGF8:NOLC1:GBF1:ARL3:CUL5:NPAT:ATM:CDK2:MDM2:IGF1:SETD8:CHMP4A:USP3:PML:ENKD1:CENPT:SMPD3:TP53:CTC1:RPL26:NDEL1:MYH10:CLTC:VMP1:TUBD1:RPS6KB1:CHMP2A:RTEL1:TTC28:CHEK2:RFPL1	http://www.gsea-msigdb.org/gsea/msigdb/human/geneset/GOBP_MITOTIC_CELL_CYCLE
GO_bp	GOBP_TELOMERE_MAINTENANCE_VIA_TELOMERE_LENGTHENING	76	11	2.17607e-06	0.00232585	PARP1:TERT:OBFC1:ATM:PTGES3:TINF2:PAPD5:ACD:WRAP53:CTC1:RTEL1	http://www.gsea-msigdb.org/gsea/msigdb/human/geneset/GOBP_TELOMERE_MAINTENANCE_VIA_TELOMERE_LENGTHENING
GO_bp	GOBP_CELLULAR_RESPONSE_TO_DNA_DAMAGE_STIMULUS	826	43	2.40057e-06	0.00232585	MDM4:PARP1:SUPT7L:BRE:REV1:RAD18:RUVBL1:TRIP13:UIMC1:CDKN1A:C6orf211:ING3:POLL:TAF5:OBFC1:SFR1:CD44:MACROD1:BAD:ATM:RAD52:CDK2:MDM2:PARPBP:SETD8:FOXO1:USP3:PML:ACD:ZBTB4:FXR2:TP53:WRAP53:CTC1:RPL26:TOP3A:TRIM28:MCM8:RTEL1:CHEK2:CCDC117:THOC5:EP300	http://www.gsea-msigdb.org/gsea/msigdb/human/geneset/GOBP_CELLULAR_RESPONSE_TO_DNA_DAMAGE_STIMULUS
GO_bp	GOBP_CELLULAR_RESPONSE_TO_GAMMA_RADIATION	29	7	4.75238e-06	0.00409285	CDKN1A:ATM:MDM2:TP53:RPL26:VMP1:CHEK2	http://www.gsea-msigdb.org/gsea/msigdb/human/geneset/GOBP_CELLULAR_RESPONSE_TO_GAMMA_RADIATION
GO_bp	GOBP_CELL_CYCLE	1712	71	5.74765e-06	0.004455	CDC42:WNT4:PHACTR4:RCC1:CDKN2C:MDM4:DNMT3A:PPM1G:BRE:ZFP36L2:MITD1:RAD18:NEK10:RUVBL1:TRIP13:TERT:UIMC1:CDKN1A:ING3:CDCA2:DMRT1:LZTS2:BTRC:FGF8:NOLC1:GBF1:ARL3:PSMD13:CUL5:NPAT:ATM:CDK2:MDM2:NUP37:IGF1:CDK2AP1:SETD8:CHMP4A:TGM1:USP3:PML:PAPD5:CTCF:PARD6A:ENKD1:CENPT:SMPD3:KCTD11:SOX15:TP53:CTC1:RPL26:NDEL1:MYH10:MYOCD:TOP3A:CLTC:VMP1:TUBD1:RPS6KB1:CHMP2A:MCM8:RTEL1:TTC28:CHEK2:RFPL1:THOC5:NF2:MYH…	http://www.gsea-msigdb.org/gsea/msigdb/human/geneset/GOBP_CELL_CYCLE
GO_bp	GOBP_RESPONSE_TO_GAMMA_RADIATION	55	9	6.53931e-06	0.00460144	PARP1:CDKN1A:ATM:MDM2:PML:TP53:RPL26:VMP1:CHEK2	http://www.gsea-msigdb.org/gsea/msigdb/human/geneset/GOBP_RESPONSE_TO_GAMMA_RADIATION
GO_bp	GOBP_DNA_DAMAGE_RESPONSE_SIGNAL_TRANSDUCTION_BY_P53_CLASS_MEDIATOR	70	10	7.12389e-06	0.00460144	MDM4:CDKN1A:CD44:ATM:MDM2:SETD8:PML:TP53:RPL26:CHEK2	http://www.gsea-msigdb.org/gsea/msigdb/human/geneset/GOBP_DNA_DAMAGE_RESPONSE_SIGNAL_TRANSDUCTION_BY_P53_CLASS_MEDIATOR
GO_bp	GOBP_INTRINSIC_APOPTOTIC_SIGNALING_PATHWAY_BY_P53_CLASS_MEDIATOR	77	10	1.69258e-05	0.0100917	CDKN1A:CD44:MDM2:PML:EIF5A:TP53:RPL26:VMP1:CHEK2:EP300	http://www.gsea-msigdb.org/gsea/msigdb/human/geneset/GOBP_INTRINSIC_APOPTOTIC_SIGNALING_PATHWAY_BY_P53_CLASS_MEDIATOR
GO_bp	GOBP_MITOTIC_CELL_CYCLE_PROCESS	724	37	1.86921e-05	0.0103487	CDC42:RCC1:CDKN2C:BRE:ZFP36L2:MITD1:TRIP13:TERT:UIMC1:CDKN1A:CDCA2:DMRT1:LZTS2:FGF8:ARL3:CUL5:NPAT:ATM:CDK2:MDM2:IGF1:SETD8:CHMP4A:PML:ENKD1:SMPD3:TP53:CTC1:RPL26:NDEL1:MYH10:CLTC:RPS6KB1:CHMP2A:RTEL1:CHEK2:RFPL1	http://www.gsea-msigdb.org/gsea/msigdb/human/geneset/GOBP_MITOTIC_CELL_CYCLE_PROCESS
GO_bp	GOBP_MITOTIC_DNA_INTEGRITY_CHECKPOINT_SIGNALING	79	10	2.12863e-05	0.0104338	BRE:UIMC1:CDKN1A:ATM:CDK2:MDM2:PML:TP53:RPL26:CHEK2	http://www.gsea-msigdb.org/gsea/msigdb/human/geneset/GOBP_MITOTIC_DNA_INTEGRITY_CHECKPOINT_SIGNALING
GO_bp	GOBP_DNA_METABOLIC_PROCESS	992	46	2.1538e-05	0.0104338	PARP1:DNMT3A:SUPT7L:BRE:REV1:RAD18:RUVBL1:TRIP13:TERT:UIMC1:HMGA1:CDKN1A:ING3:C10orf2:POLL:TAF5:OBFC1:SFR1:WT1:ATM:RAD52:CDK2:BAZ2A:PTGES3:PRIM1:PARPBP:CDK2AP1:TINF2:USP3:PML:PAPD5:CTCF:ACD:SMPD3:TNFSF13:TP53:WRAP53:CTC1:KRBA2:RP11-849F2.7:TOP3A:TYMS:TRIM28:MCM8:RTEL1:CHEK2:CCDC117	http://www.gsea-msigdb.org/gsea/msigdb/human/geneset/GOBP_DNA_METABOLIC_PROCESS
GO_bp	GOBP_REGULATION_OF_SIGNAL_TRANSDUCTION_BY_P53_CLASS_MEDIATOR	97	11	2.39009e-05	0.0107165	CD44:ATM:MDM2:SETD8:PML:EIF5A:TP53:RPL26:VMP1:CHEK2:EP300	http://www.gsea-msigdb.org/gsea/msigdb/human/geneset/GOBP_REGULATION_OF_SIGNAL_TRANSDUCTION_BY_P53_CLASS_MEDIATOR
GO_bp	GOBP_POST_TRANSCRIPTIONAL_REGULATION_OF_GENE_EXPRESSION	486	28	2.49622e-05	0.0107165	TRNAU1AP:EIF2B4:ZFP36L2:EIF2AK3:EIF5B:EEFSEC:IGF2BP2:METAP1:TERT:FOXO3:RMND1:DNAJC1:NOLC1:NEURL1:PAPD5:ELP5:YBX2:EIF5A:FXR2:TP53:RPL26:VMP1:RPS6KB1:TYMS:HELZ2:TNRC6B:ZC3H7B:CSDC2	http://www.gsea-msigdb.org/gsea/msigdb/human/geneset/GOBP_POST_TRANSCRIPTIONAL_REGULATION_OF_GENE_EXPRESSION
GO_bp	GOBP_REGULATION_OF_MIRNA_TRANSCRIPTION	65	9	2.6514e-05	0.0107165	TERT:FOXO3:ESR1:WT1:NCOR2:NFATC3:TP53:MYOCD:MKL1	http://www.gsea-msigdb.org/gsea/msigdb/human/geneset/GOBP_REGULATION_OF_MIRNA_TRANSCRIPTION
GO_bp	GOBP_PROTEIN_LOCALIZATION_TO_NUCLEUS	289	20	2.96117e-05	0.0107165	PARP1:GCKR:SUPT7L:EIF2AK3:TERT:CDKN1A:SYNE1:NOLC1:SUFU:TRIM8:MDM2:PML:CNEP1R1:HEATR3:TP53:WRAP53:RANGRF:TRIM28:NF2:RANGAP1	http://www.gsea-msigdb.org/gsea/msigdb/human/geneset/GOBP_PROTEIN_LOCALIZATION_TO_NUCLEUS
GO_bp	GOBP_RNA_TEMPLATED_DNA_BIOSYNTHETIC_PROCESS	66	9	3.00479e-05	0.0107165	TERT:OBFC1:ATM:PTGES3:TINF2:PAPD5:ACD:WRAP53:CTC1	http://www.gsea-msigdb.org/gsea/msigdb/human/geneset/GOBP_RNA_TEMPLATED_DNA_BIOSYNTHETIC_PROCESS
GO_bp	GOBP_NEGATIVE_REGULATION_OF_TELOMERE_MAINTENANCE_VIA_TELOMERE_LENGTHENING	26	6	3.06749e-05	0.0107165	PARP1:OBFC1:TINF2:PAPD5:ACD:CTC1	http://www.gsea-msigdb.org/gsea/msigdb/human/geneset/GOBP_NEGATIVE_REGULATION_OF_TELOMERE_MAINTENANCE_VIA_TELOMERE_LENGTHENING
GO_bp	GOBP_NEGATIVE_REGULATION_OF_DNA_BIOSYNTHETIC_PROCESS	38	7	3.17997e-05	0.0107165	CDKN1A:OBFC1:TINF2:PAPD5:ACD:TP53:CTC1	http://www.gsea-msigdb.org/gsea/msigdb/human/geneset/GOBP_NEGATIVE_REGULATION_OF_DNA_BIOSYNTHETIC_PROCESS
GO_bp	GOBP_REGULATION_OF_AMIDE_METABOLIC_PROCESS	442	26	3.42604e-05	0.0110647	TRNAU1AP:EIF2B4:ZFP36L2:EIF2AK3:EIF5B:EEFSEC:IGF2BP2:METAP1:FOXO3:RMND1:DNAJC1:NOLC1:NEURL1:SIRT3:IGF1:PAPD5:ELP5:YBX2:EIF5A:FXR2:TP53:RPL26:VMP1:RPS6KB1:TYMS:TNRC6B	http://www.gsea-msigdb.org/gsea/msigdb/human/geneset/GOBP_REGULATION_OF_AMIDE_METABOLIC_PROCESS
GO_bp	GOBP_REGULATION_OF_MITOTIC_CELL_CYCLE	475	27	4.38764e-05	0.0136034	CDC42:RCC1:CDKN2C:BRE:ZFP36L2:TRIP13:TERT:UIMC1:CDKN1A:CDCA2:DMRT1:FGF8:GBF1:ATM:CDK2:MDM2:IGF1:PML:SMPD3:TP53:CTC1:RPL26:VMP1:RPS6KB1:TTC28:CHEK2:RFPL1	http://www.gsea-msigdb.org/gsea/msigdb/human/geneset/GOBP_REGULATION_OF_MITOTIC_CELL_CYCLE
GO_bp	GOBP_INTRINSIC_APOPTOTIC_SIGNALING_PATHWAY_IN_RESPONSE_TO_DNA_DAMAGE_BY_P53_CLASS_MEDIATOR	41	7	5.31911e-05	0.0158571	CDKN1A:CD44:PML:TP53:RPL26:CHEK2:EP300	http://www.gsea-msigdb.org/gsea/msigdb/human/geneset/GOBP_INTRINSIC_APOPTOTIC_SIGNALING_PATHWAY_IN_RESPONSE_TO_DNA_DAMAGE_BY_P53_CLASS_MEDIATOR
GO_bp	GOBP_TELOMERE_MAINTENANCE	145	13	5.57559e-05	0.0160061	PARP1:RUVBL1:TERT:OBFC1:ATM:PTGES3:TINF2:PML:PAPD5:ACD:WRAP53:CTC1:RTEL1	http://www.gsea-msigdb.org/gsea/msigdb/human/geneset/GOBP_TELOMERE_MAINTENANCE
GO_bp	GOBP_REGULATION_OF_CELLULAR_RESPONSE_TO_STRESS	677	34	5.78867e-05	0.0160243	ZBTB7B:PARP1:SUPT7L:BRE:EIF2AK3:RUVBL1:UIMC1:C6orf211:ING3:TAF5:CD44:BAD:ATM:RAD52:SLC38A2:MDM2:PARPBP:SETD8:FOXO1:PML:GPS2:RP11-542C16.2:FXR2:TP53:WRAP53:RPL26:VMP1:RNFT1:TRIM28:RTEL1:CHEK2:CCDC117:XBP1:THOC5:EP300	http://www.gsea-msigdb.org/gsea/msigdb/human/geneset/GOBP_REGULATION_OF_CELLULAR_RESPONSE_TO_STRESS
GO_bp	GOBP_MIRNA_METABOLIC_PROCESS	89	10	6.05146e-05	0.0161741	TERT:FOXO3:ESR1:WT1:NCOR2:PAPD5:NFATC3:TP53:MYOCD:MKL1	http://www.gsea-msigdb.org/gsea/msigdb/human/geneset/GOBP_MIRNA_METABOLIC_PROCESS
GO_bp	GOBP_REGULATION_OF_TELOMERE_MAINTENANCE_VIA_TELOMERE_LENGTHENING	57	8	6.74022e-05	0.017246	PARP1:OBFC1:ATM:TINF2:PAPD5:ACD:CTC1:RTEL1	http://www.gsea-msigdb.org/gsea/msigdb/human/geneset/GOBP_REGULATION_OF_TELOMERE_MAINTENANCE_VIA_TELOMERE_LENGTHENING
GO_bp	GOBP_REGULATION_OF_CELL_CYCLE	1042	46	7.08888e-05	0.017246	CDC42:WNT4:PHACTR4:RCC1:CDKN2C:MDM4:PPM1G:BRE:ZFP36L2:RAD18:NEK10:RUVBL1:TRIP13:TERT:UIMC1:CDKN1A:ING3:CDCA2:DMRT1:BTRC:FGF8:GBF1:ATM:CDK2:MDM2:IGF1:CHMP4A:TGM1:PML:CTCF:SMPD3:SOX15:TP53:CTC1:RPL26:MYOCD:CLTC:VMP1:RPS6KB1:CHMP2A:TTC28:CHEK2:RFPL1:THOC5:NF2:SGSM3	http://www.gsea-msigdb.org/gsea/msigdb/human/geneset/GOBP_REGULATION_OF_CELL_CYCLE
GO_bp	GOBP_DNA_BIOSYNTHETIC_PROCESS	191	15	7.12001e-05	0.017246	REV1:TERT:CDKN1A:POLL:OBFC1:ATM:PTGES3:TINF2:PAPD5:ACD:SMPD3:TP53:WRAP53:CTC1:TYMS	http://www.gsea-msigdb.org/gsea/msigdb/human/geneset/GOBP_DNA_BIOSYNTHETIC_PROCESS
GO_bp	GOBP_REGULATION_OF_MIRNA_METABOLIC_PROCESS	74	9	7.55693e-05	0.0177496	TERT:FOXO3:ESR1:WT1:NCOR2:NFATC3:TP53:MYOCD:MKL1	http://www.gsea-msigdb.org/gsea/msigdb/human/geneset/GOBP_REGULATION_OF_MIRNA_METABOLIC_PROCESS
GO_bp	GOBP_NEGATIVE_REGULATION_OF_TELOMERE_MAINTENANCE_VIA_TELOMERASE	20	5	9.59024e-05	0.0214531	OBFC1:TINF2:PAPD5:ACD:CTC1	http://www.gsea-msigdb.org/gsea/msigdb/human/geneset/GOBP_NEGATIVE_REGULATION_OF_TELOMERE_MAINTENANCE_VIA_TELOMERASE
GO_bp	GOBP_TELOMERE_ORGANIZATION	153	13	9.68725e-05	0.0214531	PARP1:RUVBL1:TERT:OBFC1:ATM:PTGES3:TINF2:PML:PAPD5:ACD:WRAP53:CTC1:RTEL1	http://www.gsea-msigdb.org/gsea/msigdb/human/geneset/GOBP_TELOMERE_ORGANIZATION
GO_bp	GOBP_SIGNAL_TRANSDUCTION_IN_RESPONSE_TO_DNA_DAMAGE	175	14	0.000101152	0.0217612	MDM4:BRE:UIMC1:CDKN1A:CD44:ATM:CDK2:MDM2:SETD8:PML:TP53:RPL26:CHEK2:THOC5	http://www.gsea-msigdb.org/gsea/msigdb/human/geneset/GOBP_SIGNAL_TRANSDUCTION_IN_RESPONSE_TO_DNA_DAMAGE
GO_bp	GOBP_POSITIVE_REGULATION_OF_DNA_METABOLIC_PROCESS	292	19	0.000106011	0.0217612	PARP1:BRE:RUVBL1:UIMC1:ING3:OBFC1:WT1:ATM:CDK2:PTGES3:TINF2:PML:ACD:TNFSF13:WRAP53:CTC1:TRIM28:RTEL1:CCDC117	http://www.gsea-msigdb.org/gsea/msigdb/human/geneset/GOBP_POSITIVE_REGULATION_OF_DNA_METABOLIC_PROCESS
GO_bp	GOBP_REGULATION_OF_INTRINSIC_APOPTOTIC_SIGNALING_PATHWAY_BY_P53_CLASS_MEDIATOR	32	6	0.000106686	0.0217612	CD44:MDM2:EIF5A:TP53:RPL26:VMP1	http://www.gsea-msigdb.org/gsea/msigdb/human/geneset/GOBP_REGULATION_OF_INTRINSIC_APOPTOTIC_SIGNALING_PATHWAY_BY_P53_CLASS_MEDIATOR
GO_bp	GOBP_REGULATION_OF_TELOMERE_MAINTENANCE	97	10	0.000125918	0.0250253	PARP1:RUVBL1:OBFC1:ATM:TINF2:PML:PAPD5:ACD:CTC1:RTEL1	http://www.gsea-msigdb.org/gsea/msigdb/human/geneset/GOBP_REGULATION_OF_TELOMERE_MAINTENANCE
GO_bp	GOBP_DOUBLE_STRAND_BREAK_REPAIR	297	19	0.000132309	0.0256381	PARP1:BRE:RUVBL1:TRIP13:UIMC1:ING3:POLL:OBFC1:SFR1:ATM:RAD52:PARPBP:PML:TP53:WRAP53:TOP3A:MCM8:RTEL1:CHEK2	http://www.gsea-msigdb.org/gsea/msigdb/human/geneset/GOBP_DOUBLE_STRAND_BREAK_REPAIR
GO_bp	GOBP_NEGATIVE_REGULATION_OF_DNA_METABOLIC_PROCESS	139	12	0.000153454	0.0290103	PARP1:CDKN1A:OBFC1:ATM:PARPBP:TINF2:PAPD5:ACD:TP53:CTC1:TRIM28:RTEL1	http://www.gsea-msigdb.org/gsea/msigdb/human/geneset/GOBP_NEGATIVE_REGULATION_OF_DNA_METABOLIC_PROCESS
GO_bp	GOBP_REGULATION_OF_DNA_METABOLIC_PROCESS	514	27	0.000163249	0.0301272	PARP1:SUPT7L:BRE:RUVBL1:UIMC1:CDKN1A:ING3:TAF5:OBFC1:WT1:ATM:RAD52:CDK2:BAZ2A:PTGES3:PARPBP:TINF2:PML:PAPD5:ACD:TNFSF13:TP53:WRAP53:CTC1:TRIM28:RTEL1:CCDC117	http://www.gsea-msigdb.org/gsea/msigdb/human/geneset/GOBP_REGULATION_OF_DNA_METABOLIC_PROCESS
GO_bp	GOBP_SIGNAL_TRANSDUCTION_BY_P53_CLASS_MEDIATOR	162	13	0.000172275	0.0307572	MDM4:CDKN1A:CD44:ATM:MDM2:SETD8:PML:EIF5A:TP53:RPL26:VMP1:CHEK2:EP300	http://www.gsea-msigdb.org/gsea/msigdb/human/geneset/GOBP_SIGNAL_TRANSDUCTION_BY_P53_CLASS_MEDIATOR
GO_bp	GOBP_RESPONSE_TO_IONIZING_RADIATION	141	12	0.000175621	0.0307572	PARP1:DNMT3A:BRE:UIMC1:CDKN1A:ATM:MDM2:PML:TP53:RPL26:VMP1:CHEK2	http://www.gsea-msigdb.org/gsea/msigdb/human/geneset/GOBP_RESPONSE_TO_IONIZING_RADIATION
GO_bp	GOBP_POSITIVE_REGULATION_OF_RNA_METABOLIC_PROCESS	1736	66	0.000178567	0.0307572	WNT4:ZBTB7B:PARP1:POMC:SUPT7L:ZFP36L2:EIF2AK3:THRB:RUVBL1:TERT:HMGA1:FOXO3:ESR1:WNT2:ING3:RBPMS:NCOA2:DMRT1:MLLT10:BTRC:LDB1:PPRC1:NOLC1:PITX3:NFKB2:TRIM8:TAF5:SFR1:FSHB:WT1:ESRRA:TRMT112:RPS6KA4:NPAT:ATM:SLC38A2:CDK2:IGF1:FOXO1:ELF1:ESR2:PML:PAPD5:CTCF:NFATC3:EIF5A:GPS2:RP11-542C16.2:POLR2A:SOX15:TP53:MYOCD:YES1:ZNF208:ZNF729:TRIM28:MZF1:HELZ2:GMEB2:CHEK2:XBP1:THOC5:TNRC6B:MKL1:EP300:TEF:PHF5A	http://www.gsea-msigdb.org/gsea/msigdb/human/geneset/GOBP_POSITIVE_REGULATION_OF_RNA_METABOLIC_PROCESS
GO_bp	GOBP_POSITIVE_REGULATION_OF_MACROMOLECULE_BIOSYNTHETIC_PROCESS	1811	68	0.000202112	0.0339656	WNT4:ZBTB7B:PARP1:POMC:SUPT7L:EIF2AK3:THRB:RUVBL1:TERT:HMGA1:FOXO3:RMND1:ESR1:WNT2:ING3:RBPMS:NCOA2:DMRT1:MLLT10:BTRC:LDB1:PPRC1:NOLC1:PITX3:NFKB2:TRIM8:TAF5:SFR1:FSHB:WT1:ESRRA:RPS6KA4:NPAT:ATM:CDK2:PTGES3:IGF1:FOXO1:ELF1:ESR2:PML:PAPD5:CTCF:ACD:NFATC3:EIF5A:GPS2:RP11-542C16.2:SOX15:FXR2:TP53:WRAP53:RPL26:MYOCD:RPS6KB1:YES1:ZNF208:ZNF729:TRIM28:MZF1:HELZ2:GMEB2:CHEK2:XBP1:THOC5:MKL1:EP300:TEF:PH…	http://www.gsea-msigdb.org/gsea/msigdb/human/geneset/GOBP_POSITIVE_REGULATION_OF_MACROMOLECULE_BIOSYNTHETIC_PROCESS
GO_bp	GOBP_REGULATION_OF_CELLULAR_MACROMOLECULE_BIOSYNTHETIC_PROCESS	466	25	0.000205958	0.0339656	TRNAU1AP:EIF2B4:ZFP36L2:EIF2AK3:EIF5B:EEFSEC:IGF2BP2:METAP1:FOXO3:RMND1:DNAJC1:LDB1:NOLC1:NEURL1:IGF1:PAPD5:ELP5:YBX2:EIF5A:FXR2:RPL26:VMP1:RPS6KB1:TYMS:TNRC6B	http://www.gsea-msigdb.org/gsea/msigdb/human/geneset/GOBP_REGULATION_OF_CELLULAR_MACROMOLECULE_BIOSYNTHETIC_PROCESS
GO_bp	GOBP_REGULATION_OF_DNA_DAMAGE_RESPONSE_SIGNAL_TRANSDUCTION_BY_P53_CLASS_MEDIATOR	36	6	0.000211198	0.034104	CD44:ATM:MDM2:SETD8:TP53:RPL26	http://www.gsea-msigdb.org/gsea/msigdb/human/geneset/GOBP_REGULATION_OF_DNA_DAMAGE_RESPONSE_SIGNAL_TRANSDUCTION_BY_P53_CLASS_MEDIATOR
GO_bp	GOBP_DNA_INTEGRITY_CHECKPOINT_SIGNALING	125	11	0.000242442	0.0383504	BRE:UIMC1:CDKN1A:ATM:CDK2:MDM2:PML:TP53:RPL26:CHEK2:THOC5	http://www.gsea-msigdb.org/gsea/msigdb/human/geneset/GOBP_DNA_INTEGRITY_CHECKPOINT_SIGNALING
GO_bp	GOBP_NEGATIVE_REGULATION_OF_BIOSYNTHETIC_PROCESS	1525	59	0.000259811	0.0398144	WNT4:ZBTB7B:MDM4:PARP1:DNMT3A:TCF23:ZFP36L2:EIF2AK3:THRB:ZBTB20:IGF2BP2:LPCAT1:UIMC1:HMGA1:CDKN1A:FOXO3:ZBTB2:ESR1:NCOA2:DMRT1:BTRC:LDB1:SUFU:PCGF6:OBFC1:WT1:PRDX5:NPAT:CDK2:BAZ2A:MDM2:SETD8:NCOR2:FOXO1:TINF2:ESR2:PML:PAPD5:CTCF:ACD:NFATC3:SMPD3:GPS2:RP11-542C16.2:ZBTB4:SOX15:FXR2:TP53:CTC1:MYOCD:CLTC:VMP1:TYMS:ZBTB45:TRIM28:MZF1:ZGPAT:TNRC6B:EP300:TOB2	http://www.gsea-msigdb.org/gsea/msigdb/human/geneset/GOBP_NEGATIVE_REGULATION_OF_BIOSYNTHETIC_PROCESS
GO_bp	GOBP_REGULATION_OF_ORGANELLE_ORGANIZATION	1135	47	0.000261971	0.0398144	CDC42:WNT4:RCC1:PARP1:PREB:RUVBL1:TRIP13:CDCA2:KANK1:DMRT1:FGF8:C10orf76:OBFC1:BAD:ATM:C11orf65:CDK2:CCDC53:IGF1:MPHOSPH9:CHMP4A:TINF2:SYNE2:PML:PAPD5:CTCF:RLTPR:ACD:SMPD3:TMEM256-PLSCR3:TMEM102:TP53:CTC1:RANGRF:ARHGEF15:FLII:MIEF2:SMCR8:CLTC:VMP1:TRIM28:CHMP2A:STMN3:RTEL1:NF2:SGSM3:EP300	http://www.gsea-msigdb.org/gsea/msigdb/human/geneset/GOBP_REGULATION_OF_ORGANELLE_ORGANIZATION
GO_bp	GOBP_NEGATIVE_REGULATION_OF_ORGANELLE_ORGANIZATION	342	20	0.000293127	0.0421165	PARP1:TRIP13:KANK1:DMRT1:OBFC1:ATM:C11orf65:IGF1:MPHOSPH9:CHMP4A:TINF2:PAPD5:RLTPR:ACD:TP53:CTC1:FLII:SMCR8:VMP1:RTEL1	http://www.gsea-msigdb.org/gsea/msigdb/human/geneset/GOBP_NEGATIVE_REGULATION_OF_ORGANELLE_ORGANIZATION
GO_bp	GOBP_RECOMBINATIONAL_REPAIR	171	13	0.000293419	0.0421165	PARP1:RUVBL1:ING3:POLL:OBFC1:SFR1:ATM:RAD52:PARPBP:WRAP53:TOP3A:MCM8:RTEL1	http://www.gsea-msigdb.org/gsea/msigdb/human/geneset/GOBP_RECOMBINATIONAL_REPAIR
GO_bp	GOBP_NEGATIVE_REGULATION_OF_MITOTIC_CELL_CYCLE_PHASE_TRANSITION	171	13	0.000293419	0.0421165	BRE:ZFP36L2:TRIP13:UIMC1:CDKN1A:ATM:CDK2:MDM2:PML:TP53:RPL26:CHEK2:RFPL1	http://www.gsea-msigdb.org/gsea/msigdb/human/geneset/GOBP_NEGATIVE_REGULATION_OF_MITOTIC_CELL_CYCLE_PHASE_TRANSITION
GO_bp	GOBP_REGULATION_OF_CELL_CYCLE_PROCESS	681	32	0.000316048	0.0439036	CDC42:WNT4:RCC1:CDKN2C:BRE:ZFP36L2:RAD18:NEK10:TRIP13:TERT:UIMC1:CDKN1A:CDCA2:DMRT1:FGF8:ATM:CDK2:MDM2:IGF1:CHMP4A:PML:CTCF:SMPD3:SOX15:TP53:CTC1:RPL26:CLTC:CHMP2A:CHEK2:RFPL1:THOC5	http://www.gsea-msigdb.org/gsea/msigdb/human/geneset/GOBP_REGULATION_OF_CELL_CYCLE_PROCESS
GO_bp	GOBP_CELL_CYCLE_PROCESS	1209	49	0.000317198	0.0439036	CDC42:WNT4:RCC1:CDKN2C:BRE:ZFP36L2:MITD1:RAD18:NEK10:TRIP13:TERT:UIMC1:CDKN1A:CDCA2:DMRT1:LZTS2:FGF8:ARL3:PSMD13:CUL5:NPAT:ATM:CDK2:MDM2:NUP37:IGF1:SETD8:CHMP4A:PML:CTCF:PARD6A:ENKD1:CENPT:SMPD3:SOX15:TP53:CTC1:RPL26:NDEL1:MYH10:TOP3A:CLTC:RPS6KB1:CHMP2A:RTEL1:CHEK2:RFPL1:THOC5:MYH9	http://www.gsea-msigdb.org/gsea/msigdb/human/geneset/GOBP_CELL_CYCLE_PROCESS
GO_bp	GOBP_AMIDE_BIOSYNTHETIC_PROCESS	773	35	0.000333778	0.045388	RPL22:TRNAU1AP:EIF2B4:MRPL33:ZFP36L2:EIF2AK3:MRPL30:EIF5B:EEFSEC:IGF2BP2:METAP1:FOXO3:RMND1:DNAJC1:NOLC1:ELOVL3:NEURL1:SIRT3:EIF3M:SLC1A2:ACAT1:C12orf65:MRPS31:SLC25A15:PAPD5:ELP5:YBX2:EIF5A:FXR2:ALOX12B:RPL26:VMP1:RPS6KB1:TYMS:TNRC6B	http://www.gsea-msigdb.org/gsea/msigdb/human/geneset/GOBP_AMIDE_BIOSYNTHETIC_PROCESS

## Sheet: 5b
Category	GeneSet	N_genes	N_overlap	p	adjP	genes	link
GO_bp	GO_REPLICATIVE_SENESCENCE	13	6	6.6245e-08	0.000486901	ATM:TP53:CTC1:CHEK2:TERT:CDKN1A	http://www.gsea-msigdb.org/gsea/msigdb/cards/GO_REPLICATIVE_SENESCENCE
GO_bp	GO_POSTTRANSCRIPTIONAL_REGULATION_OF_GENE_EXPRESSION	580	28	5.83496e-06	0.0149304	TRNAU1AP:DNAJC1:NOLC1:NEURL1:PSMD13:NCOR2:PAPD5:YBX2:EIF5A:POLR2A:TNFSF13:FXR2:TP53:PER1:RPS6KB1:TYMS:EIF2B4:ZFP36L2:EIF5B:TNRC6B:ZC3H7B:EEFSEC:IGF2BP2:EIF4E:METAP1:TERT:VIP:CAV1	http://www.gsea-msigdb.org/gsea/msigdb/cards/GO_POSTTRANSCRIPTIONAL_REGULATION_OF_GENE_EXPRESSION
GO_bp	GO_CELL_CYCLE_G1_S_PHASE_TRANSITION	251	17	6.09405e-06	0.0149304	RCC1:MUC1:CACUL1:CUL5:NPAT:ATM:PRIM1:PML:TP53:RPS6KB1:TYMS:MCM8:CHEK2:EP300:EIF4E:TERT:CDKN1A	http://www.gsea-msigdb.org/gsea/msigdb/cards/GO_CELL_CYCLE_G1_S_PHASE_TRANSITION
GO_bp	GO_SIGNAL_TRANSDUCTION_INVOLVED_IN_CELL_CYCLE_CHECKPOINT	73	9	9.15933e-06	0.0157569	MUC1:ATM:PML:TP53:BRE:CHEK2:EP300:UIMC1:CDKN1A	http://www.gsea-msigdb.org/gsea/msigdb/cards/GO_SIGNAL_TRANSDUCTION_INVOLVED_IN_CELL_CYCLE_CHECKPOINT
GO_bp	GO_MITOTIC_CELL_CYCLE	956	38	1.23154e-05	0.0157569	RCC1:MUC1:NOLC1:GBF1:ACTR1A:CACUL1:PSMD13:CUL5:NPAT:ATM:PRIM1:PML:CNEP1R1:PHF23:CTDNEP1:TP53:AURKB:CTC1:NDEL1:MYH10:CLTC:TUBD1:RPS6KB1:TYMS:CHMP2A:DNMT3A:ZFP36L2:MCM8:RTEL1:TTC28:CHEK2:EP300:EIF4E:TRIP13:TERT:CDKN1A:CAV2:DMRT1	http://www.gsea-msigdb.org/gsea/msigdb/cards/GO_MITOTIC_CELL_CYCLE
GO_bp	GO_CELL_CYCLE_PHASE_TRANSITION	572	27	1.28628e-05	0.0157569	RCC1:MUC1:ACTR1A:CACUL1:PSMD13:CUL5:NPAT:ATM:PRIM1:PML:TP53:AURKB:CTC1:RPS6KB1:TYMS:CHMP2A:BRE:ZFP36L2:MCM8:CHEK2:EP300:NEK10:EIF4E:TRIP13:TERT:UIMC1:CDKN1A	http://www.gsea-msigdb.org/gsea/msigdb/cards/GO_CELL_CYCLE_PHASE_TRANSITION
GO_bp	GO_CELL_CYCLE	1761	57	3.75772e-05	0.0357092	CDC42:WNT4:PHACTR4:RCC1:MUC1:NOLC1:GBF1:ACTR1A:PCGF6:CACUL1:PSMD13:CUL5:NPAT:ATM:PRIM1:CDK2AP1:SETD8:PML:CNEP1R1:PAPD5:PHF23:CTDNEP1:KCTD11:SOX15:TP53:ALOX15B:AURKB:CTC1:NDEL1:MYH10:MYOCD:CLTC:TUBD1:RPS6KB1:TYMS:CHMP2A:DNMT3A:PPM1G:BRE:ZFP36L2:MCM8:RTEL1:TTC28:CHEK2:THOC5:MYH9:SGSM3:EP300:L3MBTL2:NEK10:EIF4E:TRIP13:TERT:UIMC1:CDKN1A:CAV2:DMRT1	http://www.gsea-msigdb.org/gsea/msigdb/cards/GO_CELL_CYCLE
GO_bp	GO_SIGNAL_TRANSDUCTION_IN_RESPONSE_TO_DNA_DAMAGE	131	11	3.88672e-05	0.0357092	MUC1:CD44:ATM:SETD8:PML:TP53:BRE:CHEK2:EP300:UIMC1:CDKN1A	http://www.gsea-msigdb.org/gsea/msigdb/cards/GO_SIGNAL_TRANSDUCTION_IN_RESPONSE_TO_DNA_DAMAGE
GO_bp	GO_BODY_FLUID_SECRETION	91	9	5.49204e-05	0.0448516	ZBTB7B:MTX1:NEURL1:NLRP6:WNK1:ALOX12B:XBP1:VIP:CAV1	http://www.gsea-msigdb.org/gsea/msigdb/cards/GO_BODY_FLUID_SECRETION
GO_bp	GO_HEPOXILIN_BIOSYNTHETIC_PROCESS	5	3	6.46762e-05	0.047537	ALOX12:ALOX15B:ALOX12B	http://www.gsea-msigdb.org/gsea/msigdb/cards/GO_HEPOXILIN_BIOSYNTHETIC_PROCESS

## Sheet: 5c
Category	GeneSet	N_genes	N_overlap	p	adjP	genes	link
GO_bp	GO_REGULATION_OF_GONAD_DEVELOPMENT	18	4	4.19934e-06	0.0193307	WNT4:WT1:GNRH1:DMRT1	http://www.gsea-msigdb.org/gsea/msigdb/cards/GO_REGULATION_OF_GONAD_DEVELOPMENT
GO_bp	GO_SEX_DETERMINATION	22	4	9.8458e-06	0.0193307	WNT4:WT1:GNRH1:DMRT1	http://www.gsea-msigdb.org/gsea/msigdb/cards/GO_SEX_DETERMINATION
GO_bp	GO_VASCULAR_ASSOCIATED_SMOOTH_MUSCLE_CELL_MIGRATION	22	4	9.8458e-06	0.0193307	MDM2:MYOCD:TERT:DOCK5	http://www.gsea-msigdb.org/gsea/msigdb/cards/GO_VASCULAR_ASSOCIATED_SMOOTH_MUSCLE_CELL_MIGRATION
GO_bp	GO_REGULATION_OF_VASCULAR_SMOOTH_MUSCLE_CELL_PROLIFERATION	48	5	1.22906e-05	0.0193307	MDM2:IGF1:MYOCD:TERT:CDKN1A	http://www.gsea-msigdb.org/gsea/msigdb/cards/GO_REGULATION_OF_VASCULAR_SMOOTH_MUSCLE_CELL_PROLIFERATION
GO_bp	GO_REGULATION_OF_MALE_GONAD_DEVELOPMENT	8	3	1.31502e-05	0.0193307	WNT4:WT1:DMRT1	http://www.gsea-msigdb.org/gsea/msigdb/cards/GO_REGULATION_OF_MALE_GONAD_DEVELOPMENT
