# Supplementary material for: Genome-wide meta-analysis identifies novel risk loci for uterine fibroids within and across multiple ancestry groups
Source: Nat Commun. 2025 Mar 6;16:2273. doi: 10.1038/s41467-025-57483-5 (PMC11885530; doi:10.1038/s41467-025-57483-5)
Supplement: Supplementary file 9 — Supplementary Data 6 [file 41467_2025_57483_MOESM9_ESM.xlsx]

## Sheet: 6a
Category	GeneSet	N_genes	N_overlap	p	adjP	genes
GWAScatalog	Uterine fibroids	63	45	4.74e-59	2.1e-55	CDC42:WNT4:DNM3:PGBD2:GREB1:BRE:ITPR1:NEK10:SLC4A7:LNX1:SULT1B1:PDLIM5:TERT:HK3:UIMC1:ZNF346:HMGA1:ESR1:SYNE1:WNT2:KANK1:DMRT1:OBFC1:SLK:BET1L:SCGB1C1:ODF3:SIRT3:FSHB:WT1:CD44:ATM:C11orf65:SLC38A2:PTPRR:PITPNM2:FOXO1:HEATR3:NLGN2:TNFSF12:TNFSF12-TNFSF13:SHBG:TP53:DNAH2:MCM8:TNRC6B
GWAScatalog	Refractive error	1381	94	2.82e-20	6.23e-17	ZBTB7B:SNX17:GCKR:THRB:ZBTB2:NCOA2:RNLS:ELOVL3:PITX3:GBF1:NFKB2:CUEDC2:SUFU:TRIM8:ARL3:SH3PXD2A:FSHB:ARL14EP:CUL5:ACAT1:NPAT:ATM:EXPH5:SLC38A1:DGKA:PMEL:CDK2:RAB5B:SUOX:ERBB3:PTPRR:NUP37:PARPBP:IGF1:NEDD8-MDP1:GMPR2:PLEKHG4:KCTD19:ZDHHC1:HSD11B2:ATP6V0D1:CTCF:ACD:PARD6A:ENKD1:TSNAXIP1:CENPT:PSKH1:SLC12A4:DPEP3:DPEP2:NFATC3:PLA2G15:SLC7A6:SLC7A6OS:PRMT7:SMPD3:NLGN2:SPEM1:TMEM102:FGF11:CHRNB1:ZBTB4…
GWAScatalog	Waist-to-hip ratio adjusted for BMI	695	59	4.38e-17	6.46e-14	WNT4:ZBTB7B:DCST2:DNM3:EFR3B:DNMT3A:THADA:ZFP36L2:COBLL1:IGF2BP2:HSPA4:HK3:UIMC1:ZNF346:ARMC2:RSPO3:ESR1:WNT2:ASTN2:ELOVL3:PITX3:GBF1:NFKB2:CUEDC2:C10orf95:SUFU:TRIM8:ARL3:SFXN2:WBP1L:CYP17A1:AS3MT:CNNM2:NT5C2:WT1:MACROD1:FLRT1:STIP1:VEGFB:BAD:GPR137:CCDC88B:PARPBP:IGF1:ABCB9:PITPNM2:MPHOSPH9:SBNO1:RILPL2:NCOR2:USP3:TSNAXIP1:POLR2A:SHBG:ARHGEF15:HSCB:ZNRF3:RANGAP1:ZC3H7B
GWAScatalog	Prostate cancer	273	36	1.28e-16	1.41e-13	ZBTB7B:DCST2:DCST1:PIK3C2B:MDM4:LRRN2:THADA:PDLIM5:TERT:FOXO3:ARMC2:SESN1:CEP57L1:RNLS:CUEDC2:C10orf95:SUFU:TRIM8:ARL3:SFXN2:WBP1L:CYP17A1:AS3MT:CNNM2:ATM:ESR2:GMEB2:STMN3:RTEL1:TNFRSF6B:ARFRP1:ZGPAT:RP4-583P15.15:LIME1:TTC28:CHEK2:TNRC6B
GWAScatalog	Crohn's disease	505	44	2.34e-13	2.07e-10	EFR3B:POMC:DNMT3A:SNX17:ZNF513:PPM1G:GCKR:THADA:ZFP36L2:RSPO3:STIP1:FERMT3:TRPT1:NUDT22:DNAJC4:VEGFB:FKBP2:PPP1R14B:PLCB3:BAD:GPR137:KCNK4:ESRRA:TRMT112:PRDX5:CCDC88B:RPS6KA4:SLC25A15:ELF1:WBP4:ADCY7:TUBD1:RPS6KB1:RNFT1:STMN3:RTEL1:TNFRSF6B:ARFRP1:ZGPAT:RP4-583P15.15:LIME1:EP300:L3MBTL2:CHADL:TEF
GWAScatalog	Waist-hip index	494	43	4.61e-13	3.4e-10	WNT4:ZBTB7B:DCST2:DNM3:EFR3B:DNMT3A:THADA:ZFP36L2:COBLL1:IGF2BP2:HSPA4:HMGA1:ARMC2:RSPO3:ESR1:WNT2:CPED1:ASTN2:SFXN2:WT1:MACROD1:FLRT1:STIP1:VEGFB:BAD:GPR137:CCDC88B:PARPBP:IGF1:ABCB9:PITPNM2:MPHOSPH9:SBNO1:RILPL2:USP3:TSNAXIP1:POLR2A:SHBG:ARHGEF15:HSCB:ZNRF3:RANGAP1:ZC3H7B
GWAScatalog	Vitiligo	95	19	1.24e-12	7.85e-10	CD44:SLC1A2:PPP1R14B:PLCB3:BAD:GPR137:KCNK4:ESRRA:TRMT112:PRDX5:DGKA:PMEL:CDK2:RAB5B:SUOX:ERBB3:ZC3H7B:TEF:TOB2
GWAScatalog	Schizophrenia	613	47	3.48e-12	1.92e-09	RBKS:FOXO3:TRIM8:ARL3:SFXN2:WBP1L:CYP17A1:AS3MT:CNNM2:NT5C2:RPEL1:INA:PCGF6:TAF5:PDCD11:SORCS3:ABCB9:OGFOD2:ARL6IP4:PITPNM2:MPHOSPH9:CDK2AP1:SBNO1:RILPL2:ACD:PARD6A:ENKD1:C16orf86:TSNAXIP1:CENPT:PSKH1:SLC12A4:DPEP3:DPEP2:DUS2:NFATC3:PLA2G15:SLC7A6:SLC7A6OS:PRMT7:EP300:L3MBTL2:CHADL:RANGAP1:ZC3H7B:POLR3H:CSDC2
GWAScatalog	Brain morphology (MOSTest)	1049	64	9.62e-12	4.73e-09	CDKN2C:DCST2:DCST1:ABHD1:PREB:TCF23:THADA:ZFP36L2:FIP1L1:FOXO3:CPED1:PAPPA:ASTN2:SKIDA1:MLLT10:DNAJC1:SUFU:TRIM8:ARL3:SFXN2:WBP1L:CYP17A1:AS3MT:CNNM2:NT5C2:INA:PCGF6:SH3PXD2A:PMEL:CDK2:RAB5B:SUOX:ERBB3:DRAM1:NUP37:PARPBP:PMCH:IGF1:ABCB9:OGFOD2:ARL6IP4:PITPNM2:MPHOSPH9:CDK2AP1:SBNO1:RILPL2:TMEM102:FGF11:CHRNB1:ZBTB4:SLC35G6:POLR2A:TNFSF12:TNFSF12-TNFSF13:TNFSF13:SENP3:CD68:MPDU1:SOX15:FXR2:SHBG:SA…
GWAScatalog	Mean reticulocyte volume	411	35	1.39e-10	6.15e-08	GCKR:THADA:THRB:IGF2BP2:SLC12A7:TERT:HSPA4:HMGA1:SRSF3:ARMC2:CPED1:RBPMS:LDB1:PPRC1:AS3MT:SIRT3:WT1:MACROD1:ATM:PRIM1:SLC35E3:FOXO1:ELF1:PPCDC:HEATR3:PSKH1:TP53:DNAH2:TUBD1:TYMS:SLC27A5:HELZ2:CHEK2:MYH9:TEF
GWAScatalog	Autism spectrum disorder or schizophrenia	355	32	2.1e-10	8.43e-08	TMEM180:SUFU:TRIM8:ARL3:SFXN2:WBP1L:CYP17A1:C10orf32:C10orf32-ASMT:AS3MT:CNNM2:NT5C2:RPEL1:INA:PCGF6:TAF5:PDCD11:ABCB9:OGFOD2:ARL6IP4:PITPNM2:MPHOSPH9:CDK2AP1:SBNO1:SETD8:RILPL2:EP300:L3MBTL2:CHADL:RANGAP1:ZC3H7B:TEF:TOB2
GWAScatalog	Platelet count	551	40	7.86e-10	2.9e-07	DNM3:PARP1:GCKR:THADA:ZFP36L2:SLC4A7:ZBTB20:ACTRT3:IGF2BP2:SLC12A7:TERT:RBPMS:DOCK8:SUFU:BET1L:SCGB1C1:ODF3:SIRT3:PSMD13:NLRP6:DNAJC4:PPP1R14B:BAD:NPAT:C11orf65:BAZ2A:PTGES3:HSD17B6:ABCB9:PITPNM2:MPHOSPH9:FOXO1:ELF1:TINF2:PPCDC:ATP1B2:DNAH2:ARFRP1:ZGPAT:MYH9
GWAScatalog	Waist circumference adjusted for body mass index	624	41	8.75e-09	2.98e-06	DCST2:DNM3:EFR3B:DNMT3A:THADA:COBLL1:IGF2BP2:PDLIM5:PDCD6:ZDHHC11:ZDHHC11B:HSPA4:UIMC1:HMGA1:RSPO3:ESR1:CPED1:SUFU:TRIM8:ARL3:WBP1L:SH3PXD2A:MACROD1:FLRT1:STIP1:VEGFB:PITPNM2:MPHOSPH9:SBNO1:RILPL2:USP3:PLEKHG4:KCTD19:TSNAXIP1:NLGN2:CHRNB1:ZBTB4:TNFSF12:TNFSF12-TNFSF13:SHBG:ATP1B2:ZNRF3
GWAScatalog	A body shape index	341	28	2.25e-08	7.11e-06	ZBTB7B:DCST2:DNM3:EFR3B:DNMT3A:THADA:COBLL1:IGF2BP2:HSPA4:HMGA1:RSPO3:SUFU:MACROD1:FLRT1:STIP1:VEGFB:ABCB9:PITPNM2:MPHOSPH9:SBNO1:RILPL2:USP3:PLEKHG4:TSNAXIP1:PRMT7:SHBG:RPS6KB1:ZNRF3
GWAScatalog	Leukocyte telomere length	42	10	4.86e-08	1.43e-05	PARP1:TERT:OBFC1:ATM:TINF2:TYMS:ZNF208:ZNF257:STMN3:RTEL1
GWAScatalog	Heel bone mineral density	671	41	6.61e-08	1.83e-05	WNT4:DNM3:DNMT3A:THADA:ZFP36L2:TXNDC9:PLEKHM3:THRB:IGF2BP2:LNX1:SULT1E1:HSPA4:CD109:RSPO3:CCDC170:ESR1:SYNE1:KCND2:TSPAN12:CPED1:GNRH1:DOCK8:PAPPA:ASTN2:FBXW4:NT5C2:ARL14EP:BAD:CDK2AP1:FOXO1:USP3:PPCDC:PLEKHG4:POLR2A:CD68:SHBG:SLC27A5:XBP1:ZNRF3:MYH9:RANGAP1
GWAScatalog	Waist-to-hip ratio adjusted for BMI (age >50)	178	19	7.48e-08	1.95e-05	COBLL1:RSPO3:ELOVL3:PITX3:GBF1:NFKB2:CUEDC2:C10orf95:SUFU:TRIM8:ARL3:SFXN2:WBP1L:CYP17A1:AS3MT:CNNM2:NT5C2:RILPL2:NCOR2
GWAScatalog	Systolic blood pressure	676	41	8.09e-08	1.99e-05	RNF207:WNT4:RCC1:DNM3:MDM4:THADA:ZFP36L2:COBLL1:ITPR1:SLC4A7:ZBTB20:TERT:HMGA1:RSPO3:ESR1:RBPMS:KANK1:FGF8:SUFU:ARL3:WBP1L:CYP17A1:AS3MT:CNNM2:NT5C2:RPEL1:SLK:SORCS3:ARL14EP:RAD52:IGF1:ITGA11:TOP3A:SMCR8:TUBD1:YES1:ZNF208:TTC28:HSCB:ZNRF3:TNRC6B
GWAScatalog	Pancreatic cancer	98	14	1.06e-07	2.48e-05	ZDHHC11:TRIP13:SLC12A7:SLC6A19:SLC6A18:TERT:CLPTM1L:LPCAT1:TTC28:CHEK2:HSCB:CCDC117:XBP1:ZNRF3
GWAScatalog	Oral cavity cancer	7	5	1.69e-07	3.74e-05	C2orf16:ZNF512:CCDC121:GPN1:CLPTM1L
GWAScatalog	Nevus count or cutaneous melanoma	49	10	2.33e-07	4.91e-05	DCST2:PARP1:MYNN:TERT:CLPTM1L:DOCK8:ATM:SYNE2:TP53:RTEL1
GWAScatalog	Uterine fibroids (MTAG)	4	4	3.47e-07	6.67e-05	CDC42:WNT4:BET1L:TNRC6B
GWAScatalog	Gynecologic disease	4	4	3.47e-07	6.67e-05	CDC42:WNT4:BET1L:TNRC6B
GWAScatalog	Mean arterial pressure	109	14	4.1e-07	7.56e-05	C2orf16:NEK10:SLC4A7:RSPO3:ARL3:WBP1L:CYP17A1:AS3MT:CNNM2:NT5C2:RPEL1:YES1:XBP1:ZNRF3
GWAScatalog	Appendicular lean mass	600	36	6.69e-07	0.00011836	WNT4:DCST2:DNM3:MDM4:DNMT3A:GCKR:ZNF512:EIF2AK3:COBLL1:THRB:HMGA1:FOXO3:RSPO3:ZBTB2:ESR1:SYNE1:CDCA2:PAPPA:ASTN2:PDCD11:SLC38A1:SLC38A2:PRIM1:DRAM1:CCDC53:PITPNM2:SETD8:NCOR2:PML:HEATR3:PSKH1:NEURL4:ZBTB4:TP53:MKL1:PHF5A
GWAScatalog	Birth weight	230	20	9.63e-07	0.00015947	WNT4:ZBTB7B:DCST2:HMGA1:ARMC2:SESN1:ESR1:PAPPA:RNLS:CYP17A1:NT5C2:WT1:SLC38A1:IGF1:PML:PRMT7:SMPD3:CLDN7:TNFSF12:TNFSF12-TNFSF13:TP53
GWAScatalog	Gynecologic disease (multivariate analysis)	9	5	9.73e-07	0.00015947	CDC42:WNT4:GREB1:BET1L:TNRC6B
GWAScatalog	Breast size	58	10	1.22e-06	0.00019217	GCKR:SLC4A1AP:CCDC170:ESR1:RBPMS:CHEK2:HSCB:CCDC117:TNRC6B:SGSM3
GWAScatalog	Hemoglobin levels	304	23	1.71e-06	0.00026067	DNM3:MRPL33:COBLL1:SLC12A7:HMGA1:RSPO3:WBP1L:ESR2:CTCF:ACD:DUS2:SLC7A6OS:SMPD3:ZBTB4:MPDU1:DNAH2:PFAS:ARHGEF15:TUBD1:TTC28:CCDC117:XBP1:MYH9
GWAScatalog	Esophageal squamous cell carcinoma	10	5	1.91e-06	0.0002813	ATP1B2:TP53:CHEK2:CCDC117:XBP1
GWAScatalog	Offspring birth weight	125	14	2.2e-06	0.00031374	PHACTR4:DCST2:ZFP36L2:HMGA1:ARMC2:SESN1:ESR1:WT1:RPS6KA4:SLC38A1:IGF1:PRMT7:SMPD3:CLDN7
GWAScatalog	Fruit consumption	112	13	3.39e-06	0.0004684	SKIDA1:MLLT10:DNAJC1:MACROD1:FLRT1:STIP1:FERMT3:TRPT1:NUDT22:DNAJC4:VEGFB:FKBP2:PPP1R14B
GWAScatalog	Mosaic loss of chromosome Y (Y chromosome dosage)	53	9	4.76e-06	0.00063278	TERT:RBPMS:KANK1:PSMD13:NPAT:C11orf65:WBP4:CNEP1R1:TP53
GWAScatalog	Mean spheric corpuscular volume	496	30	4.98e-06	0.00063278	GCKR:ZFP36L2:COBLL1:THRB:LRRC34:IGF2BP2:SLC12A7:TERT:HSPA4:HMGA1:SRSF3:ARMC2:RBPMS:PPRC1:AS3MT:SIRT3:WT1:PPP1R14B:PLCB3:NPAT:PRIM1:NCOR2:FOXO1:ELF1:SCAMP5:TP53:PFAS:TYMS:RTEL1:MYH9
GWAScatalog	Waist Circumference - Triglycerides (WC-TG)	6	4	5.01e-06	0.00063278	GCKR:C2orf16:ZNF512:CCDC121
GWAScatalog	Myeloproliferative neoplasms	20	6	5.85e-06	0.0007186	TERT:HMGA1:ATM:MRPS31:CHEK2:HSCB
GWAScatalog	High light scatter reticulocyte count	403	26	6.91e-06	0.00082655	USP48:DNMT3A:SNX17:GCKR:ZFP36L2:TSGA10:C2ORF15:LYG2:COBLL1:THRB:HSPA4:FOXO3:MYCT1:DOCK5:GNRH1:CNNM2:NT5C2:FERMT3:PLCB3:RAD52:PTGES3:PITPNM2:FOXO1:USP3:DEPDC5:MYH9
GWAScatalog	Atrial fibrillation	198	17	7.42e-06	0.00086399	HSPG2:CDKN2C:THRB:CDKN1A:PITX3:NEURL1:SH3PXD2A:NACA:SYNE2:ESR2:MTHFD1:USP3:POLR2A:TNFSF12:TNFSF12-TNFSF13:SOX15:FXR2:MYOCD
GWAScatalog	Response to cognitive-behavioural therapy in major depressive disorder	31	7	7.68e-06	0.00087099	CNNM2:NT5C2:RPEL1:INA:PCGF6:TAF5:PDCD11
GWAScatalog	Empathy quotient	13	5	9.17e-06	0.0010141	TMEM132C:ZDHHC1:HSD11B2:ATP6V0D1:TSNAXIP1
GWAScatalog	Mean corpuscular volume	540	31	9.86e-06	0.00106461	THADA:ZFP36L2:THRB:LRRC34:IGF2BP2:SLC12A7:TERT:HMGA1:SRSF3:ARMC2:SESN1:RBPMS:GTF2E2:DPCD:PPRC1:CNNM2:SLK:BET1L:C11orf65:PRIM1:FOXO1:ELF1:NEDD8-MDP1:NEDD8:SCAMP5:PSKH1:TP53:TYMS:RTEL1:MYH9:TNRC6B
GWAScatalog	Cutaneous malignant melanoma	58	9	1.03e-05	0.0010817	DCST2:MYNN:TERT:CLPTM1L:SH3PXD2A:ATM:SYNE2:TP53:RTEL1
GWAScatalog	Glioma	22	6	1.08e-05	0.00111117	MDM4:TERT:HEATR3:TP53:RTEL1:TNFRSF6B
GWAScatalog	High light scatter reticulocyte percentage of red cells	389	25	1.11e-05	0.00111483	USP48:DNMT3A:GCKR:ZFP36L2:TSGA10:C2ORF15:LYG2:COBLL1:THRB:SLC12A7:HSPA4:FOXO3:MYCT1:DOCK5:GNRH1:CNNM2:NT5C2:FERMT3:PLCB3:RAD52:PTGES3:PITPNM2:USP3:DEPDC5:MYH9
GWAScatalog	Sarcoidosis	14	5	1.4e-05	0.00137419	BAD:GPR137:KCNK4:PRDX5:CCDC88B
GWAScatalog	Endometriosis	34	7	1.47e-05	0.00141831	WNT4:GREB1:CCDC170:ESR1:SYNE1:SORCS1:FSHB
GWAScatalog	Hip circumference adjusted for BMI	776	39	1.62e-05	0.0015066	CDC42:WNT4:CDKN2C:ZBTB7B:DCST2:DNM3:EFR3B:POMC:DNMT3A:EIF2AK3:COBLL1:IGF2BP2:PDCD6:HMGA1:RSPO3:ESR1:SYNE1:NCOA2:PAPPA:ASTN2:TRIM8:ARL3:SFXN2:WBP1L:MACROD1:VEGFB:CCDC88B:DRAM1:IGF1:ABCB9:PITPNM2:MPHOSPH9:SBNO1:RILPL2:NCOR2:ITGA11:PML:TSPAN3:ZNRF3
GWAScatalog	Lymphocyte count	398	25	1.63e-05	0.0015066	DNMT3A:GCKR:THADA:ZFP36L2:THRB:SLC4A7:IGF2BP2:FIP1L1:HMGA1:RSPO3:CCDC170:MYCT1:KCTD9:GBF1:SIRT3:ATM:C11orf65:EXPH5:SBNO1:RILPL2:ELF1:MTHFD1:PPCDC:TTC28:ZC3H7B
GWAScatalog	Telomere length	35	7	1.8e-05	0.00162971	PARP1:TERT:SH3PXD2A:OBFC1:CTC1:ZNF676:RTEL1
GWAScatalog	Intelligence (MTAG)	214	17	2.06e-05	0.00182009	LRRN2:TSGA10:FOXO3:NCOA2:FGF8:NPM3:HPS6:LDB1:ELOVL3:PITX3:GBF1:SORCS3:SUOX:PITPNM2:MPHOSPH9:CDK2AP1:LINGO1
GWAScatalog	Waist-to-hip ratio adjusted for body mass index	96	11	2.17e-05	0.00187909	DCST2:DNM3:COBLL1:HMGA1:RSPO3:SFXN2:MACROD1:VEGFB:ZDHHC1:HSD11B2:ZNRF3
GWAScatalog	Red blood cell count	489	28	2.79e-05	0.00237099	DNM3:GCKR:THADA:ZFP36L2:COBLL1:THRB:MYNN:FIP1L1:SLC12A7:TERT:RSPO3:BTRC:WBP1L:BET1L:VEGFB:PLCB3:ATM:C11orf65:PRIM1:HSD17B6:MDM2:FOXO1:ESR2:TP53:DNAH2:PFAS:TUBD1:TNRC6B
GWAScatalog	Sex hormone-binding globulin levels	16	5	2.93e-05	0.00242409	GCKR:FXR2:SHBG:SAT2:ATP1B2
GWAScatalog	Breast cancer	177	15	2.96e-05	0.00242409	PIK3C2B:MDM4:LRRN2:ITPR1:NEK10:SLC4A7:TERT:HSPA4:CCDC170:ESR1:ASTN2:MLLT10:DNAJC1:MCM8:CHEK2
GWAScatalog	Neuroticism	119	12	3.38e-05	0.00272162	LINGO1:EP300:L3MBTL2:CHADL:RANGAP1:ZC3H7B:TEF:TOB2:PHF5A:ACO2:POLR3H:CSDC2
GWAScatalog	Bipolar disorder	471	27	3.8e-05	0.00288676	ZBTB7B:DCST2:DCST1:C2orf16:ZNF512:CCDC121:GPN1:SUPT7L:SLC4A1AP:MRPL33:RBKS:TSGA10:C2ORF15:LIPT1:MITD1:MRPL30:LYG2:LYG1:TXNDC9:EIF5B:REV1:SYNE1:MACROD1:FKBP2:CTC1:PFAS:ARHGEF15
GWAScatalog	Polycystic ovary syndrome	39	7	3.8e-05	0.00288676	THADA:ZFP36L2:FSHB:ARL14EP:RAB5B:SUOX:ERBB3
GWAScatalog	Meat-related diet	68	9	3.83e-05	0.00288676	RP4-583P15.15:LIME1:TNRC6B:ZC3H7B:TEF:TOB2:PHF5A:ACO2:POLR3H:CSDC2
GWAScatalog	Mean corpuscular hemoglobin	498	28	3.85e-05	0.00288676	THADA:ZFP36L2:THRB:LRRC34:SLC12A7:TERT:HMGA1:SESN1:RBPMS:PPRC1:CNNM2:NT5C2:SLK:C11orf65:PRIM1:FOXO1:ELF1:GMPR2:PSKH1:TP53:TYMS:TRIM28:CHMP2A:UBE2M:STMN3:RTEL1:MYH9:TNRC6B
GWAScatalog	Waist-to-hip ratio adjusted for BMI x sex x age interaction (4df test)	299	20	4.79e-05	0.0035299	COBLL1:HK3:UIMC1:ZNF346:RSPO3:ELOVL3:PITX3:GBF1:NFKB2:CUEDC2:C10orf95:SUFU:TRIM8:ARL3:SFXN2:WBP1L:CYP17A1:AS3MT:RILPL2:NCOR2
GWAScatalog	Mean arterial pressure (long-term average)	4	3	5.63e-05	0.00389436	ARL3:WBP1L:AS3MT
GWAScatalog	Breast cancer (estrogen-receptor negative	4	3	5.63e-05	0.00389436	MDM4:TERT:ESR1
GWAScatalog	Systolic blood pressure (long-term average)	4	3	5.63e-05	0.00389436	ARL3:WBP1L:NT5C2
GWAScatalog	JT interval	4	3	5.63e-05	0.00389436	SLC12A7:CDKN1A:NACA
GWAScatalog	Menopause (age at onset)	72	9	6.07e-05	0.00413533	UIMC1:GNRH1:FSHB:EIF3M:PRIM1:PITPNM2:ZNF729:MCM8:CHEK2
GWAScatalog	Gestational age at birth (maternal effect)	31	6	8.85e-05	0.00593262	CELA3A:CDC42:WNT4:SEC61A1:RUVBL1:EEFSEC
GWAScatalog	Mammographic density (dense area)	11	4	9.99e-05	0.00659872	ESR1:IGF1:TNRC6B:SGSM3
GWAScatalog	Bladder cancer	21	5	0.00012337	0.0080279	ACTRT3:MYNN:LRRC34:TERT:CLPTM1L
GWAScatalog	Lamb consumption	33	6	0.00012774	0.00819184	L3MBTL2:CHADL:RANGAP1:ZC3H7B:TEF:PHF5A
GWAScatalog	Glioblastoma (age-stratified)	5	3	0.00013826	0.00861698	TERT:TP53:RTEL1
GWAScatalog	Chronic myeloid leukemia	5	3	0.00013826	0.00861698	ZBTB2:RMND1:ESR1
GWAScatalog	Height	1013	44	0.00014733	0.00905447	HSPG2:WNT4:CDKN2C:DCST1:DNM3:EFR3B:POMC:DNMT3A:GCKR:EIF2AK3:THRB:IGF2BP2:LNX1:ZNF346:HMGA1:C6orf1:FOXO3:ESR1:NCOA2:PAPPA:ASTN2:RNLS:SUFU:TAF5:WDR96:PRIM1:DRAM1:NUP37:PARPBP:PMCH:IGF1:SBNO1:RILPL2:NCOR2:TMEM132C:COG6:ELF1:PML:SMPD3:ZBTB4:DNAH2:TNRC6B:ADSL:SGSM3
GWAScatalog	Type 2 diabetes (adjusted for BMI)	48	7	0.00015044	0.00911888	GCKR:THADA:IGF2BP2:HMGA1:PLCB3:MPHOSPH9:ATP1B2
GWAScatalog	Waist-to-hip ratio adjusted for BMI (adjusted for smoking behaviour)	64	8	0.00015563	0.0093061	DCST2:DNM3:COBLL1:RSPO3:SFXN2:MACROD1:VEGFB:ZNRF3
GWAScatalog	High density lipoprotein cholesterol levels	146	12	0.00024333	0.0141851	DNM3:GREB1:COBLL1:HSPA4:RSPO3:MACROD1:RAB5B:SETD8:RILPL2:PLEKHG4:DPEP2:ZGPAT
GWAScatalog	Triglyceride levels	527	27	0.00024363	0.0141851	WNT4:DNM3:SNX17:PPM1G:GCKR:C2orf16:THADA:COBLL1:ITPR1:RAD18:THRB:IGF2BP2:HSPA4:HMGA1:CDKN1A:ARMC2:RSPO3:CDCA2:NOLC1:GBF1:MACROD1:FLRT1:VEGFB:CCDC88B:USP3:LINGO1:TTC28
GWAScatalog	Regular attendance at a pub or social club	37	6	0.00024695	0.0141914	METAP1:LZTS2:PDZD7:TNRC6B:ADSL:SGSM3
GWAScatalog	Testicular germ cell cancer	6	3	0.00027152	0.0154034	TERT:CLPTM1L:DMRT1
GWAScatalog	Glioblastoma	14	4	0.00028595	0.0160171	TERT:HEATR3:TP53:RTEL1
GWAScatalog	Diastolic blood pressure	533	27	0.00029137	0.0161163	DNM3:MDM4:THADA:ZFP36L2:SLC4A7:PDLIM5:HSPA4:RSPO3:ESR1:BTRC:ARL3:CYP17A1:CNNM2:NT5C2:SLK:SORCS3:NACA:SBNO1:NCOR2:MRPS31:TP53:TMEM107:SMCR8:YES1:HSCB:ZNRF3:TNRC6B
GWAScatalog	Testicular germ cell tumor	72	8	0.00035528	0.0194086	TERT:CLPTM1L:DMRT1:HEATR3:CLUL1:TYMS:ENOSF1:ZNF257
GWAScatalog	Benign prostatic hyperplasia and lower urinary tract symptoms	15	4	0.00038247	0.0206393	TERT:CLPTM1L:DNAJC1:ODF3
GWAScatalog	Hematocrit	326	19	0.00043002	0.022926	ZBTB7B:DNM3:GCKR:RBKS:THADA:COBLL1:ITPR1:TERT:RSPO3:RNLS:WBP1L:TRMT112:ESR2:DLG4:DNAH2:PFAS:ARHGEF15:ZNRF3:MYH9
GWAScatalog	Reticulocyte count	380	21	0.00044351	0.0233637	USP48:SNX17:GCKR:TSGA10:C2ORF15:COBLL1:THRB:HSPA4:FOXO3:MYCT1:DOCK5:GNRH1:CNNM2:NLRP6:PLCB3:PTGES3:PITPNM2:USP3:GMEB2:MYH9:TNRC6B
GWAScatalog	Breast Cancer in BRCA1 mutation carriers	7	3	0.00046657	0.0240064	MDM4:TERT:ESR1
GWAScatalog	Esophageal cancer (squamous cell)	7	3	0.00046657	0.0240064	HEATR3:CHEK2:XBP1
GWAScatalog	Raw vegetable consumption	16	4	0.0005002	0.025441	SKIDA1:MLLT10:DNAJC1:KCNIP2
GWAScatalog	Neutrophil percentage of white cells	279	17	0.00051615	0.0259544	CELA3A:DNMT3A:GCKR:THADA:ZFP36L2:COBLL1:TERT:RSPO3:RBPMS:DOCK8:PSMD13:SBNO1:ELF1:ZGPAT:ZNRF3:TNRC6B:TEF
GWAScatalog	Reticulocyte fraction of red cells	358	20	0.00052575	0.0261398	USP48:SNX17:GCKR:TSGA10:C2ORF15:COBLL1:THRB:SLC12A7:HSPA4:FOXO3:MYCT1:DOCK5:GNRH1:CNNM2:NT5C2:PITPNM2:USP3:PPCDC:MYH9:TNRC6B
GWAScatalog	Plateletcrit	442	23	0.00055947	0.0275071	GCKR:THADA:SLC4A7:ZBTB20:IGF2BP2:SLC12A7:TERT:HMGA1:RBPMS:NCOA2:BET1L:DNAJC4:NPAT:EXPH5:PRIM1:MPHOSPH9:SBNO1:FOXO1:ELF1:RTEL1:ZGPAT:TTC28:CHEK2
GWAScatalog	Arsenic metabolism	2	2	0.00059156	0.0278475	AS3MT:CNNM2
GWAScatalog	Adult diffuse glioma (IDH wildtype)	2	2	0.00059156	0.0278475	TERT:RTEL1
GWAScatalog	Adult diffuse glioma (TERT mutation only)	2	2	0.00059156	0.0278475	TERT:RTEL1
GWAScatalog	Glioma (high-grade)	2	2	0.00059156	0.0278475	TERT:RTEL1
GWAScatalog	Type 1 diabetes	141	11	0.00067994	0.0316707	EFR3B:POMC:DNMT3A:RNLS:SLC1A2:CCDC88B:CDK2:RAB5B:SUOX:ERBB3:NEURL4
GWAScatalog	Non-oily fish consumption	30	5	0.00072134	0.0330983	EIF2B4:SNX17:ZNF513:PPM1G:GCKR
GWAScatalog	Bone mineral density (paediatric	8	3	0.00073303	0.0330983	WNT4:RSPO3:CPED1
GWAScatalog	Length of menstrual cycle	8	3	0.00073303	0.0330983	DOCK5:GNRH1:FSHB
GWAScatalog	Inflammatory bowel disease	538	26	0.00075696	0.0338338	EFR3B:POMC:DNMT3A:SNX17:ZNF513:PPM1G:GCKR:THADA:ZFP36L2:WNT2:FLRT1:TRPT1:CCDC88B:RPS6KA4:ADCY7:TUBD1:RPS6KB1:STMN3:RTEL1:TNFRSF6B:ARFRP1:ZGPAT:RP4-583P15.15:LIME1:L3MBTL2:CHADL:TEF
GWAScatalog	Non-glioblastoma glioma	18	4	0.00080914	0.0358044	MDM4:TERT:TP53:RTEL1
GWAScatalog	FEV1	148	11	0.00101551	0.0444914	PIK3C2B:EEFSEC:IGF2BP2:HMGA1:ARMC2:ASTN2:RAB5B:IGF1:USP3:CLDN7:TNFSF12:TNFSF12-TNFSF13
GWAScatalog	White matter lesion progression	9	3	0.00107971	0.0463855	AS3MT:CNNM2:NT5C2
GWAScatalog	Sex hormone levels	9	3	0.00107971	0.0463855	FSHB:SHBG:TP53
GWAScatalog	Bitter alcoholic beverage consumption	66	7	0.00109309	0.046509	GCKR:TSPAN12:TNFSF12:TNFSF12-TNFSF13:TNFSF13:DNAH2:TNRC6B:POLR3H
GWAScatalog	Hip index	222	14	0.00113113	0.0472343	WNT4:DNM3:DNMT3A:COBLL1:RSPO3:CDCA2:NCOA2:MACROD1:VEGFB:CCDC88B:PITPNM2:SBNO1:ITGA11:ZNRF3
GWAScatalog	Type 2 diabetes or prostate cancer (pleiotropy)	33	5	0.00113149	0.0472343	ZNF512:THADA:EEFSEC:ARFRP1:TNRC6B
GWAScatalog	Allergic disease (asthma	223	14	0.00118078	0.0488313	C10orf95:CDK2:RAB5B:SUOX:ERBB3:CDK2AP1:FOXO1:STMN3:RTEL1:TNFRSF6B:ARFRP1:ZGPAT:RP4-583P15.15:LIME1:TOB2
GWAScatalog	Triglyceride levels in current drinkers	67	7	0.00119551	0.0489828	SNX17:COBLL1:HSPA4:RSPO3:MACROD1:DPEP3:DPEP2
GWAScatalog	Immature fraction of reticulocytes	249	15	0.00121188	0.0491979	USP48:GCKR:THADA:ZFP36L2:THRB:FOXO3:GNRH1:NT5C2:MACROD1:FERMT3:RAD52:PFAS:ARHGEF15:CHEK2:TNRC6B

## Sheet: 6b
Category	GeneSet	N_genes	N_overlap	p	adjP	genes
GWAScatalog	Uterine fibroids	54	35	1.10372e-47	2.00326e-44	CDC42:WNT4:DNM3:PGBD2:OBFC1:SLK:BET1L:SCGB1C1:ODF3:RIC8A:SIRT3:WT1:ATM:C11orf65:FOXO1:HEATR3:NLGN2:TNFSF12-TNFSF13:TP53:DNAH2:GREB1:MCM8:TNRC6B:MKL1:ITPR1:NEK10:SLC4A7:LNX1:SULT1B1:TERT:HK3:ZNF346:SYNE1:KANK1:DMRT1
GWAScatalog	Prostate cancer	302	43	2.37515e-25	2.15545e-22	ZBTB7B:DCST2:DCST1:ADAM15:EFNA3:EFNA3:EFNA1:SLC50A1:DPM3:RNLS:CUEDC2:C10orf95:TMEM180:ACTR1A:SUFU:SFXN2:WBP1L:CYP17A1:C10orf32-ASMT:AS3MT:CNNM2:ATM:THADA:ATG4B:DTYMK:HELZ2:GMEB2:STMN3:RTEL1:RTEL1-TNFRSF6B:TNFRSF6B:ARFRP1:ZGPAT:LIME1:SLC2A4RG:ZBTB46:TTC28:CHEK2:TNRC6B:PDLIM5:TERT:ARMC2:SESN1:CEP57L1
GWAScatalog	Crohn's disease	597	42	2.0198e-13	1.22198e-10	EFNA3:EFNA3:EFNA1:SLC50A1:DPM3:KRTCAP2:TRIM46:MUC1:THBS3:MTX1:CCDC88B:RPS6KA4:SLC25A15:ELF1:WBP4:ADCY7:VMP1:TUBD1:RPS6KB1:RNFT1:EFR3B:POMC:DNMT3A:SNX17:ZNF513:PPM1G:GCKR:THADA:ZFP36L2:ATG4B:STMN3:RTEL1:RTEL1-TNFRSF6B:TNFRSF6B:ARFRP1:ZGPAT:LIME1:SLC2A4RG:ZBTB46:EP300:L3MBTL2:CHADL:TEF
GWAScatalog	Pancreatic cancer	108	17	1.92264e-11	8.72397e-09	NLRP6:TTC28:CHEK2:HSCB:CCDC117:XBP1:ZNRF3:C22orf31:KREMEN1:ZDHHC11:TRIP13:SLC12A7:SLC6A19:SLC6A18:TERT:CLPTM1L:LPCAT1
GWAScatalog	Response to cognitive-behavioural therapy in major depressive disorder	35	11	2.56679e-11	9.31743e-09	CNNM2:NT5C2:RPEL1:INA:PCGF6:TAF5:USMG5:PDCD11:CALHM2:CALHM1:CALHM3
GWAScatalog	Autism spectrum disorder or schizophrenia	474	33	1.1857e-10	3.58676e-08	TMEM180:ACTR1A:SUFU:SFXN2:WBP1L:CYP17A1:C10orf32-ASMT:AS3MT:CNNM2:NT5C2:RPEL1:INA:PCGF6:TAF5:USMG5:PDCD11:ABCB9:OGFOD2:ARL6IP4:PITPNM2:MPHOSPH9:C12orf65:CDK2AP1:SBNO1:SETD8:RILPL2:MKL1:EP300:L3MBTL2:CHADL:RANGAP1:ZC3H7B:TEF
GWAScatalog	Inflammatory bowel disease	637	37	1.39215e-09	3.60966e-07	EFNA3:EFNA3:EFNA1:SLC50A1:DPM3:KRTCAP2:TRIM46:MUC1:THBS3:MTX1:CCDC88B:RPS6KA4:ADCY7:TUBD1:RPS6KB1:EFR3B:POMC:DNMT3A:SNX17:ZNF513:PPM1G:GCKR:BRE:THADA:ZFP36L2:STMN3:RTEL1:RTEL1-TNFRSF6B:TNFRSF6B:ARFRP1:ZGPAT:LIME1:SLC2A4RG:ZBTB46:L3MBTL2:CHADL:TEF:WNT2
GWAScatalog	Platelet count	304	23	1.83999e-08	4.17447e-06	DNM3:BET1L:SCGB1C1:ODF3:RIC8A:SIRT3:PSMD13:NLRP6:C11orf65:HSD17B6:ABCB9:PITPNM2:MPHOSPH9:GCKR:THADA:ZFP36L2:RUNX1:ACTRT3:IGF2BP2:METAP1:TERT:RBPMS:DOCK8
GWAScatalog	Birth weight	263	20	1.45976e-07	2.94385e-05	WNT4:ZBTB7B:DCST2:RNLS:CYP17A1:NT5C2:WT1:SLC38A1:PML:PAPD5:CLDN7:SLC2A4:TNFSF12-TNFSF13:TP53:ZBTB46:KREMEN1:HMGA1:ARMC2:SESN1:PAPPA
GWAScatalog	Esophageal squamous cell carcinoma	15	6	1.87132e-07	3.39645e-05	ATP1B2:TP53:RUNX1:CHEK2:CCDC117:XBP1
GWAScatalog	Leukocyte telomere length	16	6	2.94663e-07	4.86194e-05	OBFC1:ATM:TYMS:ZNF257:RTEL1:TERT
GWAScatalog	Schizophrenia	704	34	5.57511e-07	8.0307e-05	SFXN2:WBP1L:CYP17A1:C10orf32-ASMT:AS3MT:CNNM2:NT5C2:RPEL1:INA:PCGF6:TAF5:USMG5:PDCD11:CALHM2:CALHM1:CALHM3:ABCB9:OGFOD2:ARL6IP4:PITPNM2:MPHOSPH9:C12orf65:CDK2AP1:SBNO1:SETD8:RILPL2:PAPD5:BRE:MKL1:EP300:L3MBTL2:CHADL:RANGAP1:ZC3H7B
GWAScatalog	Systolic blood pressure	738	35	5.75202e-07	8.0307e-05	RNF207:WNT4:RCC1:DNM3:SUFU:WBP1L:CYP17A1:AS3MT:CNNM2:NT5C2:RPEL1:OBFC1:SLK:SORCS3:ARL14EP:RAD52:ITGA11:CNEP1R1:SLC2A4:TUBD1:ZNF208:THADA:ZFP36L2:TTC28:HSCB:ZNRF3:TNRC6B:ITPR1:SLC4A7:ZBTB20:TERT:HMGA1:RBPMS:CBWD1:KANK1
GWAScatalog	Nonunion in individuals with fractures	28	7	6.73835e-07	8.73579e-05	ACAT1:NPAT:ATM:C11orf65:KDELC2:EXPH5:ASTN2
GWAScatalog	Sex hormone-binding globulin levels	20	6	1.33794e-06	0.00016189	SLC38A2:FXR2:SHBG:SAT2:ATP1B2:GCKR
GWAScatalog	Heel bone mineral density	746	34	2.04042e-06	0.00023146	USP48:WNT4:THBS3:DNM3:NT5C2:ARL14EP:CDK2AP1:FOXO1:DLEU1:POLR2A:CD68:SHBG:SLC27A5:DNMT3A:THADA:ZFP36L2:TXNDC9:RUNX1:XBP1:ZNRF3:KREMEN1:MYH9:RANGAP1:THRB:IGF2BP2:LNX1:SULT1E1:HSPA4:CD109:SYNE1:TSPAN12:DOCK8:PAPPA:ASTN2
GWAScatalog	Red blood cell count	212	16	2.87385e-06	0.000306826	MTX1:BET1L:ATM:KDELC2:PRIM1:HSD17B6:FOXO1:PFAS:GCKR:ZFP36L2:THRB:MYNN:FIP1L1:SLC12A7:TERT:CEP57L1
GWAScatalog	Glioma	23	6	3.32167e-06	0.00032274	OBFC1:HEATR3:TP53:RTEL1:TNFRSF6B:TERT
GWAScatalog	Plateletcrit	190	15	3.37855e-06	0.00032274	BET1L:NPAT:PRIM1:MPHOSPH9:DNAH2:GCKR:THADA:RTEL1:RTEL1-TNFRSF6B:RUNX1:CHEK2:IGF2BP2:METAP1:TERT:RBPMS
GWAScatalog	Atrial fibrillation	219	16	4.37169e-06	0.000396731	HSPG2:NEURL1:SH3PXD2A:NACA:POLR2A:TNFSF12:TNFSF12-TNFSF13:SOX15:FXR2:MYOCD:THRB:C6orf1:NUDT3:CDKN1A:CAV2:CAV1
GWAScatalog	Waist-to-hip ratio adjusted for BMI (age >50)	200	15	6.33378e-06	0.000547419	GBF1:NFKB2:CUEDC2:C10orf95:TMEM180:ACTR1A:SUFU:SFXN2:WBP1L:CYP17A1:AS3MT:CNNM2:NT5C2:RILPL2:NCOR2
GWAScatalog	Bladder cancer	26	6	7.22195e-06	0.000595811	SLC38A1:ACTRT3:MYNN:LRRC34:TERT:CLPTM1L
GWAScatalog	Menopause (age at onset)	91	10	8.32571e-06	0.000657007	FSHB:EIF3M:PRIM1:PITPNM2:ZNF729:BRE:MCM8:CHEK2:EIF4E:UIMC1
GWAScatalog	Body fat distribution (trunk fat ratio)	236	16	1.12812e-05	0.00085314	ZBTB7B:DCST2:DCST1:ADAM15:EFNA3:EFNA3:EFNA1:SLC50A1:DPM3:KRTCAP2:TRIM46:MUC1:THBS3:MTX1:PITPNM2:EFR3B:NUDT3
GWAScatalog	Renal cell carcinoma	18	5	1.62419e-05	0.00117916	OBFC1:ATM:KDELC2:LRRIQ4:SLC6A18
GWAScatalog	Tourette syndrome	102	10	2.29741e-05	0.00156047	ABCB9:OGFOD2:ARL6IP4:PITPNM2:MPHOSPH9:C12orf65:CDK2AP1:SBNO1:SETD8:RILPL2
GWAScatalog	Body fat distribution (leg fat ratio)	223	15	2.32136e-05	0.00156047	ZBTB7B:DCST2:DCST1:ADAM15:EFNA3:EFNA3:EFNA1:SLC50A1:DPM3:KRTCAP2:TRIM46:MUC1:THBS3:MTX1:PITPNM2:NUDT3
GWAScatalog	Mean corpuscular volume	312	18	2.89437e-05	0.00187617	CNNM2:OBFC1:SLK:BET1L:C11orf65:KDELC2:PRIM1:FOXO1:TYMS:THADA:MYH9:TNRC6B:THRB:SLC12A7:TERT:SESN1:CEP57L1:RBPMS
GWAScatalog	Waist-to-hip ratio adjusted for BMI	346	19	3.4348e-05	0.00210453	GBF1:NFKB2:CUEDC2:C10orf95:TMEM180:ACTR1A:SUFU:SFXN2:WBP1L:CYP17A1:AS3MT:CNNM2:NT5C2:RILPL2:NCOR2:DLEU1:HK3:UIMC1:ZNF346
GWAScatalog	Regular attendance at a pub or social club	49	7	3.47857e-05	0.00210453	TNRC6B:ADSL:SGSM3:MKL1:METAP1:ADH5:ADH4
GWAScatalog	Benign prostatic hyperplasia and lower urinary tract symptoms	21	5	3.68182e-05	0.00215565	DNAJC1:ODF3:DLEU1:TERT:CLPTM1L
GWAScatalog	Gastric cancer	12	4	5.46323e-05	0.00309867	MUC1:MTX1:ATM:ZBTB20
GWAScatalog	Offspring birth weight	141	11	7.62152e-05	0.00419184	PHACTR4:DCST2:WT1:RPS6KA4:SLC38A1:CLDN7:SLC2A4:ZFP36L2:HMGA1:ARMC2:SESN1
GWAScatalog	Breast size	76	8	9.13911e-05	0.00487867	GCKR:CHEK2:HSCB:CCDC117:TNRC6B:SGSM3:MKL1:RBPMS
GWAScatalog	Testicular germ cell tumor	79	8	0.000120404	0.00564602	HEATR3:CLUL1:TYMS:ENOSF1:ZNF257:TERT:CLPTM1L:DMRT1
GWAScatalog	Allergic disease (asthma, hay fever or eczema)	258	15	0.000122061	0.00564602	C10orf95:ACTR1A:C12orf65:CDK2AP1:FOXO1:D2HGDH:STMN3:RTEL1:TNFRSF6B:ARFRP1:ZGPAT:LIME1:SLC2A4RG:ZBTB46:RUNX1
GWAScatalog	FEV1	149	11	0.000125089	0.00564602	OBFC1:DLEU1:PAPD5:CLDN7:TNFSF12-TNFSF13:SLC2A4RG:EEFSEC:IGF2BP2:HMGA1:ARMC2:ASTN2
GWAScatalog	Breast cancer	202	13	0.000126249	0.00564602	TRIM46:MLLT10:DNAJC1:KDELC2:MCM8:CHEK2:MKL1:ITPR1:NEK10:SLC4A7:TERT:HSPA4:ASTN2
GWAScatalog	Glioblastoma (age-stratified)	6	3	0.000127541	0.00564602	TP53:RTEL1:TERT
GWAScatalog	Gastric adenocarcinoma (histologically verified)	6	3	0.000127541	0.00564602	MUC1:MTX1:ATM
GWAScatalog	Testicular germ cell cancer	6	3	0.000127541	0.00564602	TERT:CLPTM1L:DMRT1
GWAScatalog	Glioblastoma	15	4	0.000144043	0.00622473	HEATR3:TP53:RTEL1:TERT
GWAScatalog	Mean arterial pressure	131	10	0.000192149	0.00805286	WBP1L:CYP17A1:AS3MT:CNNM2:NT5C2:RPEL1:XBP1:ZNRF3:NEK10:SLC4A7
GWAScatalog	Height	782	30	0.000195221	0.00805286	HSPG2:WNT4:DCST1:DNM3:SUFU:WDR96:CACUL1:SBNO1:RILPL2:DLEU1:PML:ZBTB4:EFR3B:POMC:DNMT3A:GCKR:RUNX1:TNRC6B:ADSL:SGSM3:MKL1:THRB:IGF2BP2:LNX1:ZNF346:HMGA1:C6orf1:NUDT3:TFEC:PAPPA
GWAScatalog	Dupuytren's disease	46	6	0.000213861	0.00862573	WNT4:ITGA11:WNT2:DMRT1:DMRT3:DMRT2
GWAScatalog	Mean corpuscular hemoglobin	281	15	0.000308169	0.0121593	PPRC1:CNNM2:OBFC1:SLK:C11orf65:FOXO1:TP53:TYMS:THADA:MYH9:TNRC6B:THRB:TERT:CEP57L1:RBPMS
GWAScatalog	Esophageal cancer (squamous cell)	8	3	0.000347197	0.0134077	HEATR3:CHEK2:XBP1
GWAScatalog	Estimated glomerular filtration rate	483	21	0.00036204	0.0136896	TRIM46:MUC1:MTX1:DNM3:SUFU:WBP1L:CNNM2:PDCD11:DLEU1:GCKR:THADA:ZFP36L2:ARFRP1:ZGPAT:LIME1:TNRC6B:MKL1:HMGA1:C6orf1:NUDT3:ASTN2
GWAScatalog	Eosinophil percentage of granulocytes	118	9	0.000401695	0.0148791	RAD52:COG6:FOXO1:DLEU1:TUBD1:D2HGDH:RUNX1:ZC3H7B:LRRC34
GWAScatalog	Eosinophil percentage of white cells	119	9	0.000427484	0.0153835	ATM:WNK1:COG6:FOXO1:DLEU1:D2HGDH:RUNX1:ZC3H7B:LRRC34
GWAScatalog	Lung adenocarcinoma	95	8	0.000432265	0.0153835	OBFC1:SLK:ACTRT3:MYNN:SLC12A7:TERT:CLPTM1L:LPCAT1
GWAScatalog	Gestational age at birth (maternal effect)	35	5	0.000472963	0.0165082	CELA3A:CDC42:WNT4:EEFSEC:PDCD6
GWAScatalog	White matter lesion progression	9	3	0.000513522	0.0175857	AS3MT:CNNM2:NT5C2
GWAScatalog	Asthma or allergic disease (pleiotropy)	150	10	0.00056891	0.0190581	D2HGDH:STMN3:RTEL1:RTEL1-TNFRSF6B:TNFRSF6B:ARFRP1:ZGPAT:LIME1:SLC2A4RG:ZBTB46
GWAScatalog	Non-glioblastoma glioma	21	4	0.000577518	0.0190581	OBFC1:TP53:RTEL1:TERT
GWAScatalog	Telomere length	38	5	0.000698242	0.0226305	OBFC1:CTC1:ZNF676:RTEL1:TERT
GWAScatalog	Endometriosis	39	5	0.000788685	0.0243459	WNT4:SORCS1:FSHB:GREB1:SYNE1
GWAScatalog	Systolic blood pressure x smoking status (current vs non-current) interaction (2df test)	104	8	0.000791408	0.0243459	SLC2A4:KCTD11:TNFSF12:TNFSF13:ATP1B2:VAMP2:ZNF98:SLC4A7
GWAScatalog	Waist-to-hip ratio adjusted for body mass index	104	8	0.000791408	0.0243459	DCST2:MUC1:DNM3:SFXN2:DLEU1:ZNRF3:KREMEN1:HMGA1
GWAScatalog	Waist-to-hip ratio adjusted for BMI x sex x age interaction (4df test)	341	16	0.000805803	0.0243755	GBF1:NFKB2:CUEDC2:C10orf95:TMEM180:ACTR1A:SUFU:SFXN2:WBP1L:CYP17A1:AS3MT:RILPL2:NCOR2:HK3:UIMC1:ZNF346
GWAScatalog	Granulocyte count	105	8	0.000842891	0.0250795	C11orf65:VMP1:GCKR:THADA:SLC12A7:TERT:RBPMS:DOCK8
GWAScatalog	Myeloid white cell count	107	8	0.000953917	0.0279252	C11orf65:VMP1:GCKR:THADA:SLC12A7:TERT:RBPMS:DOCK8
GWAScatalog	Sex hormone levels	11	3	0.000980766	0.0282554	FSHB:SHBG:TP53
GWAScatalog	Sum neutrophil eosinophil counts	108	8	0.00101366	0.0287468	C11orf65:VMP1:GCKR:THADA:SLC12A7:TERT:RBPMS:DOCK8
GWAScatalog	Physical activity (overall physical activity time)	3	2	0.00105079	0.0293412	SKIDA1:PML
GWAScatalog	Diastolic blood pressure x smoking status (ever vs never) interaction (2df test)	85	7	0.00112018	0.030805	SLC2A4:KCTD11:TNFSF12:TNFSF13:ATP1B2:VAMP2:SLC4A7
GWAScatalog	Neutrophil percentage of granulocytes	110	8	0.00114212	0.0309395	RAD52:COG6:MRPS31:ZFP36L2:D2HGDH:RUNX1:ZC3H7B:ACTRT3
GWAScatalog	Multiple sclerosis	225	12	0.00121589	0.0324534	PITPNM2:MPHOSPH9:COG6:DLEU1:VMP1:RPS6KB1:THADA:SLC2A4RG:ZBTB46:TEF:MYNN:NCOA2
GWAScatalog	Systolic blood pressure x smoking status (ever vs never) interaction (2df test)	87	7	0.00128437	0.0329634	SLC2A4:KCTD11:TNFSF12:TNFSF13:ATP1B2:VAMP2:SLC4A7
GWAScatalog	Interstitial lung disease	12	3	0.00128948	0.0329634	OBFC1:LRRC34:TERT
GWAScatalog	Thyroid cancer	12	3	0.00128948	0.0329634	OBFC1:LRRC34:TERT
GWAScatalog	Melanoma	44	5	0.00137754	0.0347254	OBFC1:ATM:ACTRT3:TERT:CLPTM1L
GWAScatalog	Lymphocyte counts	141	9	0.00144171	0.0358452	EXPH5:SETD8:RILPL2:ELF1:VMP1:DNMT3A:GCKR:ZFP36L2:TTC28
GWAScatalog	Sum basophil neutrophil counts	116	8	0.00160702	0.0394155	C11orf65:VMP1:GCKR:THADA:SLC12A7:TERT:RBPMS:DOCK8
GWAScatalog	Waist-to-hip ratio adjusted for BMI (adjusted for smoking behaviour)	67	6	0.00163613	0.0394762	DCST2:MUC1:DNM3:SFXN2:ZNRF3:KREMEN1
GWAScatalog	IgM levels	13	3	0.001653	0.0394762	TNFSF13:SENP3:FXR2
GWAScatalog	PR interval	68	6	0.00176649	0.0416388	KRTCAP2:SH3PXD2A:OBFC1:MYOCD:CAV2:CAV1
GWAScatalog	Diastolic blood pressure	592	22	0.00205101	0.0470669	DNM3:CYP17A1:CNNM2:NT5C2:OBFC1:SLK:SORCS3:NACA:SBNO1:NCOR2:MRPS31:SLC2A4:TP53:TMEM107:ZFP36L2:HSCB:ZNRF3:TNRC6B:SLC4A7:PDLIM5:HSPA4:NUDT3
GWAScatalog	Mammographic density (dense area)	14	3	0.00207457	0.0470669	TNRC6B:SGSM3:MKL1
GWAScatalog	Ischemic stroke (cardioembolic)	14	3	0.00207457	0.0470669	NEURL1:CAV2:CAV1
GWAScatalog	Educational attainment	71	6	0.00220512	0.0494111	PITPNM2:MPHOSPH9:C12orf65:SBNO1:SETD8:RILPL2

## Sheet: 6c
Category	GeneSet	N_genes	N_overlap	p	adjP	genes
GWAScatalog	Uterine fibroids	54	26	4.79e-44	8.7e-41	CDC42:WNT4:DNM3:OBFC1:SLK:BET1L:SCGB1C1:ODF3:RIC8A:SIRT3:WT1:ATM:C11orf65:FOXO1:HEATR3:GREB1:TNRC6B:ITPR1:LNX1:SULT1B1:TERT:HK3:ZNF346:SYNE1:KANK1:DMRT1
GWAScatalog	Tourette syndrome	102	12	1.77e-12	1.6e-09	CCDC62:HIP1R:ABCB9:OGFOD2:ARL6IP4:PITPNM2:MPHOSPH9:C12orf65:CDK2AP1:SBNO1:SETD8:RILPL2
GWAScatalog	Platelet count	304	17	7.25e-12	4.38e-09	DNM3:PARP1:BET1L:SCGB1C1:ODF3:RIC8A:SIRT3:PSMD13:NLRP6:C11orf65:HSD17B6:ABCB9:PITPNM2:MPHOSPH9:GCKR:ACTRT3:TERT
GWAScatalog	Red blood cell count	212	12	9.21e-09	4.18e-06	BET1L:ATM:KDELC2:PRIM1:HSD17B6:FOXO1:GCKR:THRB:MYNN:FIP1L1:TERT:CDK6
GWAScatalog	Nonunion in individuals with fractures	28	6	1.8e-08	6.54e-06	ACAT1:NPAT:ATM:C11orf65:KDELC2:EXPH5
GWAScatalog	Leukocyte telomere length	16	5	3.68e-08	1.11e-05	PARP1:OBFC1:ATM:ZNF257:TERT
GWAScatalog	Chronic myeloid leukemia	8	4	1.01e-07	2.61e-05	AKAP12:RMND1:CCDC170:ESR1
GWAScatalog	Bladder cancer	26	5	5.27e-07	0.00011959	SLC38A1:ACTRT3:MYNN:LRRC34:TERT
GWAScatalog	Gestational age at birth (maternal effect)	35	5	2.49e-06	0.00050148	CELA3A:CDC42:WNT4:RUVBL1:EEFSEC
GWAScatalog	Heel bone mineral density	746	17	4.09e-06	0.00060525	WNT4:DNM3:CDK2AP1:FOXO1:POLR2A:TXNDC9:THRB:LNX1:SULT1E1:CD109:AKAP12:CCDC170:ESR1:SYNE1:CDK6:CPED1:GNRH1
GWAScatalog	Renal cell carcinoma	18	4	4.2e-06	0.00060525	OBFC1:ATM:KDELC2:LRRIQ4
GWAScatalog	Endometriosis	39	5	4.32e-06	0.00060525	WNT4:GREB1:CCDC170:ESR1:SYNE1
GWAScatalog	Mean corpuscular volume	312	11	4.34e-06	0.00060525	OBFC1:SLK:BET1L:C11orf65:KDELC2:PRIM1:FOXO1:TNRC6B:THRB:TERT:CDK6
GWAScatalog	Educational attainment	71	6	5.5e-06	0.00071269	PITPNM2:MPHOSPH9:C12orf65:SBNO1:SETD8:RILPL2
GWAScatalog	Melanoma	44	5	7.95e-06	0.00096227	PARP1:OBFC1:ATM:ACTRT3:TERT
GWAScatalog	Breast Cancer in BRCA1 mutation carriers	8	3	1.32e-05	0.00149172	KDELC2:TERT:ESR1
GWAScatalog	Systolic blood pressure	738	16	1.5e-05	0.00159799	WNT4:DNM3:OBFC1:SLK:DDX10:DUSP16:IGF1:ITGA11:CNEP1R1:ZNF208:TNRC6B:ITPR1:TERT:ESR1:CDK6:KANK1
GWAScatalog	Thyroid cancer	12	3	5.07e-05	0.00484529	OBFC1:LRRC34:TERT
GWAScatalog	Interstitial lung disease	12	3	5.07e-05	0.00484529	OBFC1:LRRC34:TERT
GWAScatalog	Mammographic density (dense area)	14	3	8.32e-05	0.00754641	IGF1:TNRC6B:ESR1
GWAScatalog	Telomere length	38	4	9.19e-05	0.007947	PARP1:OBFC1:ZNF676:TERT
GWAScatalog	Neutrophil percentage of white cells	90	5	0.00025585	0.0207915	SBNO1:ELF1:TNRC6B:TERT:CDK6
GWAScatalog	Lymphocyte counts	141	6	0.00026347	0.0207915	EXPH5:LOH12CR1:SETD8:RILPL2:ELF1:GCKR
GWAScatalog	Lumbar spine bone mineral density	52	4	0.00031519	0.0238363	WNT4:BET1L:CCDC170:CPED1
GWAScatalog	Lung adenocarcinoma	95	5	0.00032901	0.0238863	OBFC1:SLK:ACTRT3:MYNN:TERT
GWAScatalog	Glioma	23	3	0.00038826	0.0271035	OBFC1:HEATR3:TERT
GWAScatalog	Atrial fibrillation	219	7	0.00046474	0.0310569	SH3PXD2A:HIP1R:POLR2A:MYOCD:THRB:CDKN1A:CDK6
GWAScatalog	Nevus count or cutaneous melanoma	25	3	0.00049964	0.0310569	PARP1:ATM:TERT
GWAScatalog	Mean platelet volume	224	7	0.00053168	0.0310569	DNM3:BET1L:SCGB1C1:ODF3:PSMD13:NLRP6:PITPNM2
GWAScatalog	TB-LM or TBLH-BMD (pleiotropy)	6	2	0.00057507	0.0310569	WNT4:CPED1
GWAScatalog	Pneumoconiosis in silica exposure	6	2	0.00057507	0.0310569	MDM2:CPM
GWAScatalog	Testicular germ cell cancer	6	2	0.00057507	0.0310569	TERT:DMRT1
GWAScatalog	Atorvastatin-induced myopathy	6	2	0.00057507	0.0310569	ZNF257:ZNF676
GWAScatalog	Chronic obstructive pulmonary disease or resting heart rate (pleiotropy)	61	4	0.00058178	0.0310569	SH3PXD2A:OBFC1:RUVBL1:EEFSEC
GWAScatalog	Fractures	27	3	0.00062964	0.0326513	CCDC170:ESR1:CPED1
GWAScatalog	Breast cancer (estrogen-receptor negative)	29	3	0.00077942	0.0392956	KDELC2:TERT:ESR1
GWAScatalog	Autism spectrum disorder or schizophrenia	474	10	0.00080683	0.0395782	ABCB9:OGFOD2:ARL6IP4:PITPNM2:MPHOSPH9:C12orf65:CDK2AP1:SBNO1:SETD8:RILPL2
GWAScatalog	Length of menstrual cycle	8	2	0.00106467	0.0495481	DOCK5:GNRH1
GWAScatalog	Bone mineral density (paediatric, upper limb)	8	2	0.00106467	0.0495481	WNT4:CPED1
