# Supplementary material for: Genome-wide meta-analysis identifies novel risk loci for uterine fibroids within and across multiple ancestry groups
Source: Nat Commun. 2025 Mar 6;16:2273. doi: 10.1038/s41467-025-57483-5 (PMC11885530; doi:10.1038/s41467-025-57483-5)
Supplement: Supplementary file 10 — Supplementary Data 7 [file 41467_2025_57483_MOESM10_ESM.xlsx]

## Sheet: 7a
Gene	GeneName	Tissue	Status	Z-score	effect_size	Odds Ratio	LCI (95%)	UCI (95%)	p-value	var_g	pred_perf_r2	pred_perf_pval	pred_perf_qval	N_SNPs_used	N_SNPs_cov	N_SNPs_in_model	nsps	PP.H0.abf	PP.H1.abf	PP.H2.abf	PP.H3.abf	PP.H4.abf	best_coloc_SNP	best_coloc_SNP.PP.H4P-value
ENSG00000002016.17	RAD52	Adipose_Subcutaneous		-4.48664	-0.0341733	0.966404	0.952084	0.980939	7.23539e-06	0.28255	0.369764	4.9132e-60	1.41127e-58	26	27	27	6811	3.03137e-30	0.000160232	1.80455e-26	0.953802	0.0460379	rs3748523	0.477329
ENSG00000002587.9	HS3ST1	Adipose_Subcutaneous		2.13367	0.0833177	1.08689	1.0068	1.17334	0.0328697	0.0118212	0.0422252	5.85913e-07	1.4656e-06	11	11	11	7540	0.0272092	0.892003	0.00169607	0.055579	0.0235125	rs35975482	0.49197
ENSG00000004059.10	ARF5	Adipose_Subcutaneous		-2.60025	-0.0864518	0.91718	0.859318	0.978938	0.00931546	0.0214304	0.0161873	0.00212192	0.00356854	16	17	17	5243	0.288318	0.190415	0.27425	0.181059	0.0659582	rs327508	0.230139
ENSG00000004139.13	SARM1	Adipose_Subcutaneous		-2.17001	-0.0609677	0.940854	0.890444	0.994117	0.0300061	0.024142	0.0631148	8.18627e-10	2.58375e-09	9	9	9	3587	0.00023886	0.924171	1.71971e-05	0.0665283	0.00904476	rs2073867	0.0739005
ENSG00000004455.16	AK2	Adipose_Subcutaneous		3.72911	0.123822	1.13181	1.0605	1.20792	0.000192157	0.0185575	0.0102997	0.0143933	0.0215894	12	12	12	4208	0.614449	0.248685	0.0907818	0.0367326	0.00935231	rs139274271	0.076746
ENSG00000004866.20	ST7	Adipose_Subcutaneous		-3.35601	-0.2444	0.783174	0.678999	0.903333	0.000790749	0.00390288	0.0106621	0.0127668	0.0193079	16	16	16	4225	5.85282e-06	2.2764e-06	0.667744	0.25964	0.0726071	rs4730774	0.996778
ENSG00000005075.15	POLR2J	Adipose_Subcutaneous		-3.47737	-0.0707549	0.93169	0.895265	0.969597	0.000506357	0.101047	0.0766854	1.092e-11	3.97865e-11	41	43	43	4650	0.245098	0.237889	0.249997	0.242619	0.0243972	rs201460	0.471589
ENSG00000005108.15	THSD7A	Adipose_Subcutaneous		-2.79604	-0.391175	0.676262	0.514076	0.889617	0.00517328	0.00105256	0.0123724	0.00728182	0.0114013	8	8	8	9124	0.434634	0.408111	0.0773138	0.0725884	0.00735201	rs62450583	0.0277817
ENSG00000005238.19	FAM214B	Adipose_Subcutaneous		2.82951	0.115068	1.12195	1.03599	1.21504	0.00466188	0.0132497	0.0477474	1.03724e-07	2.76736e-07	10	10	10	4489	0.110223	0.788733	0.00371704	0.0265276	0.0708002	rs56088457	0.405711
ENSG00000006042.11	TMEM98	Adipose_Subcutaneous		-2.0421	-0.0215421	0.978688	0.958661	0.999134	0.041142	0.18303	0.265261	1.12741e-40	1.74505e-39	29	29	29	5497	1.93746e-12	0.929704	1.0331e-13	0.0495536	0.0207427	rs9772	0.542362
ENSG00000006128.11	TAC1	Adipose_Subcutaneous		-2.67755	-0.112873	0.893264	0.822425	0.970204	0.00741628	0.0125572	0.0933412	5.10973e-14	2.19375e-13	2	2	2	6046	8.58389e-05	0.855245	4.56549e-06	0.0453884	0.0992764	rs11972340	0.307126
ENSG00000006432.15	MAP3K9	Adipose_Subcutaneous		2.34536	0.0458689	1.04694	1.00757	1.08785	0.0190088	0.0534473	0.152982	1.11952e-22	7.94472e-22	12	12	12	6172	1.92075e-09	0.933431	8.40497e-11	0.0408201	0.0257491	rs8011857	0.551082
ENSG00000006747.14	SCIN	Adipose_Subcutaneous		-3.35963	-0.0761084	0.926716	0.886468	0.96879	0.000780482	0.0362081	0.025771	0.000101746	0.000201557	8	8	8	9605	0.32017	0.466752	0.0761154	0.110937	0.0260254	rs62446219	0.209736
ENSG00000008083.13	JARID2	Adipose_Subcutaneous		2.58179	0.0945512	1.09917	1.02303	1.18096	0.00982881	0.0165984	0.0126659	0.00661718	0.0104185	16	16	16	5847	0.500694	0.451299	0.0234445	0.0211282	0.0034338	rs35041707	0.0403039
ENSG00000008300.16	CELSR3	Adipose_Subcutaneous		2.42615	0.156363	1.16925	1.0305	1.32668	0.01526	0.00557941	0.0365917	3.41974e-06	7.93118e-06	1	1	1	2442	0.0824997	0.888492	0.00220266	0.0237188	0.00308697	rs3774800	0.0489847
ENSG00000008382.15	MPND	Adipose_Subcutaneous		2.06893	0.0569111	1.05856	1.003	1.1172	0.0385527	0.0261377	0.058392	3.64191e-09	1.08944e-08	25	25	25	6582	0.0101733	0.913508	0.000821017	0.0737214	0.00177595	rs11666453	0.0769557
ENSG00000008952.16	SEC62	Adipose_Subcutaneous		2.51856	0.0957868	1.10052	1.02147	1.1857	0.0117835	0.0132797	0.0124697	0.00705438	0.0110644	11	11	11	5380	2.37509e-30	8.10841e-30	0.223386	0.762612	0.0140018	rs2293607	0.242502
ENSG00000009950.15	MLXIPL	Adipose_Subcutaneous		-2.30983	-0.0286006	0.971805	0.948504	0.995678	0.0208977	0.128014	0.173205	9.64644e-26	7.96453e-25	8	8	8	3169	3.99619e-19	0.957641	1.08169e-20	0.0259051	0.0164539	rs34121855	0.300507
ENSG00000009954.10	BAZ1B	Adipose_Subcutaneous		-1.98747	-0.0803784	0.922767	0.852446	0.998889	0.0468698	0.0148739	0.0380914	2.13827e-06	5.05985e-06	16	16	16	3174	0.322003	0.639319	0.00836649	0.0165975	0.0137141	rs66579735	0.0285729
ENSG00000010030.13	ETV7	Adipose_Subcutaneous		2.69766	0.0624138	1.0644	1.01721	1.11378	0.00698293	0.0368247	0.0352383	5.2243e-06	1.18958e-05	7	7	7	5569	6.0065e-16	4.96741e-16	0.529678	0.438015	0.0323074	rs10947616	0.260167
ENSG00000010322.15	NISCH	Adipose_Subcutaneous		-2.33991	-0.0846631	0.918822	0.855918	0.986348	0.0192885	0.0220755	0.0278374	5.31483e-05	0.000108513	5	5	5	3545	0.171159	0.0775055	0.497659	0.225325	0.0283518	rs62255990	0.281642
ENSG00000010327.10	STAB1	Adipose_Subcutaneous		2.27521	0.0712006	1.0738	1.00991	1.14172	0.0228933	0.0190455	0.0530825	1.94025e-08	5.49318e-08	5	5	5	3572	0.0591138	0.185479	0.172702	0.541838	0.0408678	rs62255990	0.288933
ENSG00000011021.21	CLCN6	Adipose_Subcutaneous		-2.18278	-0.0344364	0.96615	0.936732	0.996491	0.0290517	0.0790318	0.0970553	1.52795e-14	6.80939e-14	28	28	28	5883	4.83555e-05	0.849599	7.18002e-06	0.126128	0.0242179	rs2076004	0.0226693
ENSG00000011258.15	MBTD1	Adipose_Subcutaneous		3.23529	0.272468	1.3132	1.11338	1.54888	0.00121519	0.00271478	0.0145108	0.00363834	0.0059287	4	4	4	5279	0.45034	0.244619	0.173468	0.0941885	0.0373839	rs34431255	0.125713
ENSG00000011295.15	TTC19	Adipose_Subcutaneous		2.07558	0.0277307	1.02812	1.00155	1.0554	0.0379331	0.131335	0.140355	8.46827e-21	5.46838e-20	14	14	14	5135	3.26656e-20	0.935302	2.0905e-21	0.0598517	0.00484624	rs11078321	0.0921753
ENSG00000011478.11	QPCTL	Adipose_Subcutaneous		-2.08264	-0.0845775	0.9189	0.848594	0.995032	0.0372839	0.0131632	0.0498009	5.44352e-08	1.48716e-07	10	10	10	6475	0.566454	0.351893	0.0475378	0.0295268	0.00458837	rs204914	0.0347952
ENSG00000012124.16	CD22	Adipose_Subcutaneous		-2.17231	-0.0309565	0.969518	0.942813	0.996979	0.029832	0.0914719	0.0347405	6.10542e-06	1.38009e-05	14	14	14	5944	0.484505	0.414682	0.0512627	0.0438695	0.00568081	rs10411704	0.062759
ENSG00000012822.15	CALCOCO1	Adipose_Subcutaneous		2.12688	0.142792	1.15349	1.01127	1.31572	0.03343	0.00342795	0.0145036	0.00364688	0.00594027	1	1	1	5008	0.645882	0.293647	0.0384058	0.0174564	0.00460874	rs10783598	0.0514888
ENSG00000013374.15	NUB1	Adipose_Subcutaneous		2.67165	0.0538462	1.05532	1.01445	1.09785	0.00754793	0.0486159	0.103544	1.83571e-15	8.67479e-15	40	40	40	6149	0.0114656	0.603107	0.0071465	0.375913	0.00236782	rs406624	0.172627
ENSG00000014138.8	POLA2	Adipose_Subcutaneous		2.35981	0.0427464	1.04367	1.00727	1.08139	0.0182845	0.0562588	0.0585978	3.41281e-09	1.023e-08	9	9	9	3663	1.41648e-06	1.87062e-06	0.421726	0.556916	0.021355	rs876064	0.163778
ENSG00000014641.17	MDH1	Adipose_Subcutaneous		-2.63246	-0.0475029	0.953608	0.92047	0.987939	0.0084768	0.0763778	0.465764	7.31322e-81	3.87563e-79	11	11	11	4126	1.79336e-120	0.712804	6.77541e-121	0.269284	0.0179127	rs10865339	0.186207
ENSG00000018510.13	AGPS	Adipose_Subcutaneous		-2.30536	-0.0452051	0.955801	0.919764	0.993251	0.0211461	0.0432154	0.0668838	2.47898e-10	8.15157e-10	2	2	2	6015	9.97742e-06	0.341917	1.9109e-05	0.654845	0.00320813	rs1453371	0.533901
ENSG00000023041.11	ZDHHC6	Adipose_Subcutaneous		-2.55395	-0.0422366	0.958643	0.928068	0.990225	0.0106508	0.065846	0.0474413	1.14183e-07	3.03534e-07	34	34	34	5157	0.018956	0.931783	0.000930265	0.0457245	0.00260626	rs768103	0.271468
ENSG00000023191.16	RNH1	Adipose_Subcutaneous		2.37608	0.0270536	1.02742	1.00475	1.05061	0.0174976	0.171511	0.183045	2.93209e-27	2.60321e-26	26	26	26	4950	1.37579e-65	9.84803e-56	1.39702e-10	1	1.9826e-11	rs141244868	0.417941
ENSG00000023228.13	NDUFS1	Adipose_Subcutaneous		-2.40697	-0.0360281	0.964613	0.936725	0.993332	0.0160856	0.0882243	0.0840077	1.04263e-12	4.0707e-12	20	20	20	5504	4.71299e-08	0.546843	3.84054e-08	0.445606	0.00755101	rs6435332	0.0868529
ENSG00000025156.12	HSF2	Adipose_Subcutaneous		-2.74037	-0.0264286	0.973918	0.955681	0.992502	0.00613702	0.187404	0.281068	2.01954e-43	3.42587e-42	8	8	8	5788	6.34293e-35	0.858805	4.17499e-36	0.0564428	0.0847517	rs578868	0.196063
ENSG00000025423.11	HSD17B6	Adipose_Subcutaneous		3.27751	0.182553	1.20028	1.07614	1.33873	0.00104729	0.00633987	0.0104056	0.013897	0.0208924	5	5	5	3267	4.30014e-08	2.12103e-08	0.642688	0.316963	0.0403493	rs2277339	0.999994
ENSG00000025708.13	TYMP	Adipose_Subcutaneous		-3.82703	-0.0425215	0.95837	0.937725	0.979469	0.000129698	0.20449	0.243295	5.94642e-37	7.96052e-36	24	24	24	4640	1.94418e-23	0.400724	1.68946e-24	0.0342572	0.565019	rs131805	0.902114
ENSG00000026025.15	VIM	Adipose_Subcutaneous		2.79948	0.113513	1.12021	1.03463	1.21287	0.00511856	0.0114358	0.0460802	1.75003e-07	4.57856e-07	7	7	7	7313	0.0108007	0.839394	0.00100693	0.0781849	0.0706132	rs3758411	0.234856
ENSG00000026508.17	CD44	Adipose_Subcutaneous	Significant, colocalized	10.4427	0.361651	1.4357	1.34148	1.53654	1.5821e-25	0.0145692	0.0483186	8.66996e-08	2.32708e-07	11	11	11	6600	2.08503e-24	2.01864e-22	0.000530976	0.0504578	0.949011	rs2732549	0.367995
ENSG00000027001.9	MIPEP	Adipose_Subcutaneous		2.0312	0.0303444	1.03081	1.00106	1.06144	0.0422343	0.113644	0.116366	2.67809e-17	1.42035e-16	25	25	25	9121	5.87723e-09	0.91793	4.42285e-10	0.0690649	0.0130047	rs28742895	0.306356
ENSG00000027869.11	SH2D2A	Adipose_Subcutaneous		2.06838	0.0552273	1.05678	1.0029	1.11356	0.038604	0.0294733	0.0439988	3.36097e-07	8.57553e-07	15	15	15	5308	0.134218	0.0780584	0.480663	0.279517	0.0275447	rs4641	0.403368
ENSG00000029725.16	RABEP1	Adipose_Subcutaneous		2.32966	0.0420042	1.0429	1.00669	1.08041	0.0198242	0.0684677	0.144325	2.18669e-21	1.45701e-20	9	9	9	7348	4.68689e-18	0.770318	1.38091e-18	0.226957	0.00272494	rs8064959	0.732352
ENSG00000032444.15	PNPLA6	Adipose_Subcutaneous		2.54445	0.0498583	1.05112	1.01152	1.09228	0.0109451	0.0571549	0.0850344	7.49184e-13	2.95652e-12	30	30	30	7798	0.326681	0.538988	0.0467438	0.0771116	0.0104753	rs7246638	0.0421494
ENSG00000033800.13	PIAS1	Adipose_Subcutaneous		-3.73969	-0.0356599	0.964968	0.947101	0.983173	0.00018425	0.189906	0.290141	5.03122e-45	8.93379e-44	17	17	17	4667	1.71819e-32	2.00042e-10	8.58916e-23	1	8.49281e-13	rs57484993	0.100081
ENSG00000038002.8	AGA	Adipose_Subcutaneous		-2.05199	-0.0142541	0.985847	0.972516	0.999361	0.0401707	0.398446	0.435345	6.93893e-74	3.02788e-72	20	20	20	6426	9.27584e-76	0.915376	7.79127e-77	0.0768795	0.00774461	rs11131799	1
ENSG00000038210.12	PI4K2B	Adipose_Subcutaneous		2.0973	0.0488621	1.05008	1.0032	1.09914	0.0359668	0.0427959	0.0995262	6.82818e-15	3.11198e-14	26	26	26	6240	0.000312442	0.93391	1.85165e-05	0.0553366	0.0104224	rs12504942	0.237936
ENSG00000038219.12	BOD1L1	Adipose_Subcutaneous		1.99771	0.0304558	1.03092	1.00058	1.06219	0.0457483	0.0808143	0.114234	5.43007e-17	2.83878e-16	4	4	4	7706	1.26067e-08	0.588915	8.53534e-09	0.398712	0.0123725	rs12506352	0.99994
ENSG00000041357.15	PSMA4	Adipose_Subcutaneous		2.49578	0.0405502	1.04138	1.00874	1.07508	0.0125679	0.0682051	0.0718312	5.14146e-11	1.78995e-10	11	11	11	6504	4.39707e-09	1.65716e-05	0.00026526	0.999704	1.37792e-05	rs12902072	0.167858
ENSG00000041982.15	TNC	Adipose_Subcutaneous		2.27039	0.0815244	1.08494	1.01121	1.16405	0.0231841	0.0154444	0.0472249	1.22206e-07	3.24065e-07	12	12	12	6576	0.419105	0.402818	0.0835092	0.0802496	0.0143188	rs9409167	0.260005
ENSG00000047188.15	YTHDC2	Adipose_Subcutaneous		2.58952	0.0370261	1.03772	1.00904	1.06721	0.00961095	0.114082	0.107307	5.33723e-16	2.61244e-15	9	9	9	7645	3.5197e-13	0.869257	4.57278e-14	0.112916	0.0178273	rs7707895	0.125807
ENSG00000048471.13	SNX29	Adipose_Subcutaneous		2.45673	0.0429468	1.04388	1.00872	1.08027	0.0140207	0.0679101	0.107198	5.53222e-16	2.70401e-15	21	22	22	8943	1.78621e-06	0.70075	7.24585e-07	0.284248	0.014999	rs62029200	0.258312
ENSG00000049246.14	PER3	Adipose_Subcutaneous		-1.99526	-0.291771	0.746939	0.560803	0.994856	0.046014	0.000887034	0.0112952	0.0103625	0.0158862	3	3	3	5266	0.161821	0.133404	0.371511	0.306245	0.027019	rs148274747	0.065946
ENSG00000049759.17	NEDD4L	Adipose_Subcutaneous		-2.09572	-0.0756851	0.927108	0.863753	0.995111	0.0361074	0.0186139	0.0593159	2.7206e-09	8.2175e-09	31	31	31	6721	0.200792	0.752788	0.00852024	0.0319373	0.00596231	rs66998699	0.0356971
ENSG00000050130.17	JKAMP	Adipose_Subcutaneous		-2.08821	-0.0355034	0.965119	0.933488	0.997823	0.0367785	0.080638	0.142892	3.56687e-21	2.34464e-20	17	17	17	5878	5.22775e-08	0.897177	5.32198e-09	0.0913235	0.0114991	rs189905203	0.0487191
ENSG00000051180.16	RAD51	Adipose_Subcutaneous		3.2704	0.160497	1.17409	1.06642	1.29264	0.00107395	0.0073892	0.0209269	0.000469086	0.000860431	11	11	11	4564	0.259345	0.268395	0.216153	0.223664	0.0324423	rs12440111	0.253579
ENSG00000051523.10	CYBA	Adipose_Subcutaneous		-2.6091	-0.046709	0.954365	0.921458	0.988447	0.00907814	0.0732268	0.0874253	3.46599e-13	1.40454e-12	36	37	37	8379	1.19853e-06	0.84518	2.09905e-07	0.148014	0.00680395	rs13306296	0.680089
ENSG00000051825.14	MPHOSPH9	Adipose_Subcutaneous		-5.54909	-0.144812	0.865185	0.822044	0.91059	2.87157e-08	0.0345445	0.0101805	0.0149734	0.0223875	7	7	7	4987	0.000127107	0.00013641	0.257993	0.27641	0.465334	rs71444571	0.102414
ENSG00000052749.13	RRP12	Adipose_Subcutaneous		3.78064	0.0858306	1.08962	1.0422	1.1392	0.000156425	0.0360975	0.0386797	1.77858e-06	4.24594e-06	8	8	8	5003	0.000229941	0.0572294	0.000539196	0.13339	0.808611	rs548695250	0.0643144
ENSG00000054219.10	LY75	Adipose_Subcutaneous		-2.74603	-0.0214175	0.97881	0.963961	0.993888	0.00603213	0.326541	0.368586	8.44816e-60	2.40978e-58	18	18	18	6376	6.21135e-94	0.907656	4.46746e-95	0.0652553	0.0270886	rs57771571	0.28249
ENSG00000055147.18	FAM114A2	Adipose_Subcutaneous		2.0688	0.0452457	1.04628	1.00238	1.09211	0.0385652	0.0404828	0.0977771	1.20782e-14	5.41094e-14	6	6	6	6061	0.000771345	0.941433	4.36918e-05	0.0533218	0.00443037	rs707183	0.219609
ENSG00000055955.15	ITIH4	Adipose_Subcutaneous		2.65811	0.019214	1.0194	1.00506	1.03395	0.00785813	0.32771	0.277722	7.79022e-43	1.29055e-41	39	39	39	4044	2.17789e-33	0.253233	6.38945e-33	0.742927	0.00383999	rs2071040	0.26466
ENSG00000058335.15	RASGRF1	Adipose_Subcutaneous		2.03864	0.0512303	1.05257	1.00198	1.10571	0.0414859	0.0305681	0.0204179	0.000551173	0.00100133	25	26	26	6385	0.383581	0.413899	0.0930855	0.100434	0.00900044	rs12917068	0.0892971
ENSG00000060237.16	WNK1	Adipose_Subcutaneous		2.93717	0.119713	1.12717	1.04063	1.22091	0.00331222	0.0134153	0.0185835	0.000987041	0.00173271	12	12	12	5962	2.2908e-05	0.000131662	0.136591	0.78497	0.0782837	rs57724395	0.542635
ENSG00000060642.10	PIGV	Adipose_Subcutaneous		-2.38138	-0.0471598	0.953935	0.917617	0.99169	0.0172479	0.0595661	0.100709	4.64121e-15	2.13758e-14	17	17	17	3862	3.46589e-06	0.428357	8.40801e-07	0.103448	0.468191	rs145416147	0.019777
ENSG00000060688.12	SNRNP40	Adipose_Subcutaneous		2.22289	0.0649027	1.06706	1.00771	1.1299	0.0262229	0.0219437	0.0444315	2.93463e-07	7.51672e-07	25	25	25	5087	0.351737	0.604206	0.0154378	0.0265166	0.00210254	rs140829732	0.0836098
ENSG00000061918.12	GUCY1B1	Adipose_Subcutaneous		2.6998	0.107999	1.11405	1.03004	1.20491	0.00693804	0.0124193	0.020013	0.000626701	0.00112894	8	8	8	7215	0.545814	0.346138	0.0622133	0.0394473	0.00638754	rs7668220	0.0604725
ENSG00000062524.15	LTK	Adipose_Subcutaneous		2.60694	0.0760212	1.07899	1.01904	1.14245	0.00913548	0.0262637	0.0331123	1.01667e-05	2.24783e-05	15	16	16	4653	0.233354	0.106729	0.427039	0.195277	0.0376006	rs11639043	0.055784
ENSG00000065328.16	MCM10	Adipose_Subcutaneous		2.04339	0.0368488	1.03754	1.0015	1.07486	0.0410139	0.066805	0.21795	8.70873e-33	9.8082e-32	6	6	6	7709	6.26343e-24	0.944625	3.04601e-25	0.0459293	0.00944567	rs6602641	1
ENSG00000065457.10	ADAT1	Adipose_Subcutaneous		2.80076	0.0200203	1.02022	1.00603	1.03462	0.00509827	0.45006	0.552583	3.38729e-103	3.45621e-101	42	42	42	7208	7.33511e-158	0.168415	2.20777e-157	0.506582	0.325002	rs59297469	0.986576
ENSG00000065534.18	MYLK	Adipose_Subcutaneous		-2.04463	-0.118759	0.888022	0.792469	0.995097	0.0408915	0.00782614	0.0152719	0.00284712	0.0047044	12	12	12	5533	0.0823604	0.129835	0.293651	0.462889	0.0312644	rs60841888	0.068337
ENSG00000065548.17	ZC3H15	Adipose_Subcutaneous		-2.00407	-0.225094	0.798441	0.640671	0.995062	0.0450623	0.0027669	0.0174354	0.00142332	0.00245219	4	4	4	4871	0.635413	0.284912	0.0509036	0.0228187	0.00595217	rs79408551	0.0215121
ENSG00000065613.13	SLK	Adipose_Subcutaneous		-2.72103	-0.144924	0.865088	0.779335	0.960278	0.00650788	0.00680124	0.014068	0.00419795	0.00678614	4	4	4	4671	1.45151e-52	6.56664e-53	0.637385	0.288279	0.0743359	rs17116149	0.999964
ENSG00000065665.20	SEC61A2	Adipose_Subcutaneous		-2.11378	-0.0296746	0.970761	0.944414	0.997843	0.0345339	0.0976196	0.0935016	4.85057e-14	2.08598e-13	26	26	26	7362	2.26581e-05	0.918413	1.42122e-06	0.057583	0.0239804	rs11257561	0.141275
ENSG00000066117.14	SMARCD1	Adipose_Subcutaneous		-2.22146	-0.0638485	0.938147	0.886759	0.992513	0.0263199	0.0278983	0.0247969	0.000138247	0.000270055	8	8	8	4093	0.0964461	0.0555683	0.520491	0.299858	0.0276373	rs11503907	0.0798435
ENSG00000066136.20	NFYC	Adipose_Subcutaneous		-2.43693	-0.0548822	0.946597	0.905721	0.989317	0.0148125	0.0399725	0.0779555	7.27329e-12	2.67717e-11	25	25	25	5885	3.23506e-05	0.68946	9.49205e-06	0.202188	0.10831	rs12040422	0.0210546
ENSG00000066382.16	MPPED2	Adipose_Subcutaneous		-2.65075	-0.095059	0.909319	0.8476	0.975533	0.00803125	0.0136693	0.034173	7.29294e-06	1.63591e-05	18	18	18	4187	8.10299e-16	8.06741e-16	0.476334	0.474193	0.0494728	rs11031006	0.194829
ENSG00000066827.15	ZFAT	Adipose_Subcutaneous		-3.76752	-0.0620354	0.93985	0.910002	0.970676	0.000164876	0.0722462	0.0569933	5.66148e-09	1.67091e-08	35	35	35	6829	0.0309769	0.724047	0.00731158	0.170833	0.0668319	rs7005731	0.348005
ENSG00000068079.7	IFI35	Adipose_Subcutaneous		3.69118	0.106185	1.11203	1.05106	1.17653	0.000223213	0.0287999	0.0228008	0.000259387	0.000490799	13	14	14	3598	0.0904541	0.346755	0.0941172	0.360689	0.107985	rs8075217	0.0703186
ENSG00000068137.14	PLEKHH3	Adipose_Subcutaneous		-3.2467	-0.125393	0.88215	0.817838	0.95152	0.00116752	0.0141333	0.0250596	0.000127273	0.000249713	13	13	13	3656	0.323919	0.119892	0.344572	0.127452	0.0841643	rs199625942	0.343991
ENSG00000068781.21	STON1-GTF2A1L	Adipose_Subcutaneous		2.49828	0.017091	1.01724	1.00369	1.03097	0.0124799	0.441776	0.454502	3.10654e-78	1.51695e-76	25	25	25	6706	1.80796e-54	0.854328	2.58794e-55	0.122267	0.0234052	rs2140551	1
ENSG00000069431.11	ABCC9	Adipose_Subcutaneous		2.03442	0.0713669	1.07398	1.00261	1.15042	0.0419094	0.0186547	0.0335604	8.83539e-06	1.96834e-05	21	21	21	5953	0.564442	0.370624	0.0351725	0.0230883	0.00667351	rs12823551	0.0258334
ENSG00000069943.9	PIGB	Adipose_Subcutaneous		-2.03139	-0.0145582	0.985547	0.971801	0.999488	0.042215	0.361515	0.42066	1.19319e-70	4.69696e-69	19	19	19	7748	6.04763e-65	0.896643	5.52228e-66	0.0818538	0.0215032	rs35715239	0.58755
ENSG00000070476.14	ZXDC	Adipose_Subcutaneous		2.99146	0.0263839	1.02674	1.00914	1.04464	0.00277643	0.251495	0.24534	2.70523e-37	3.66942e-36	32	32	32	7467	2.72357e-35	0.885371	2.89592e-36	0.0941194	0.02051	rs12957	0.237669
ENSG00000070831.15	CDC42	Adipose_Subcutaneous		6.34434	0.193042	1.21293	1.14271	1.28747	2.23374e-10	0.0189855	0.0205431	0.000529727	0.000964332	17	17	17	6306	2.13625e-79	2.01716e-79	0.492662	0.465156	0.042182	rs3820282	0.947609
ENSG00000070950.9	RAD18	Adipose_Subcutaneous		-2.95611	-0.0526695	0.948694	0.916135	0.982409	0.00311543	0.0507273	0.123113	2.83354e-18	1.59171e-17	12	12	12	6607	2.70408e-09	4.90959e-06	0.000392628	0.71258	0.287023	rs604092	0.338923
ENSG00000071051.13	NCK2	Adipose_Subcutaneous		2.74634	0.146306	1.15755	1.04278	1.28495	0.0060265	0.00640146	0.0515669	3.12512e-08	8.71184e-08	8	8	8	6792	0.130852	0.745905	0.0150935	0.0860163	0.0221331	rs56852412	0.115434
ENSG00000071073.12	MGAT4A	Adipose_Subcutaneous		5.02838	0.32493	1.38393	1.2193	1.5708	4.94629e-07	0.00443551	0.0188986	0.000892877	0.00157631	7	7	7	4728	1.25663e-14	5.30361e-15	0.682318	0.287944	0.0297376	rs28382946	0.0837556
ENSG00000071243.15	ING3	Adipose_Subcutaneous		-4.40251	-0.172232	0.841784	0.779651	0.908869	1.07003e-05	0.0116485	0.0306086	2.22798e-05	4.7553e-05	3	3	3	5096	1.28367e-08	1.30717e-08	0.221237	0.224734	0.554029	rs41626	0.224222
ENSG00000071655.17	MBD3	Adipose_Subcutaneous		-2.57537	-0.126557	0.881124	0.800216	0.970213	0.0100134	0.00749372	0.0131006	0.00574437	0.00912347	7	7	7	7636	0.173023	0.140625	0.357096	0.290192	0.0390645	rs56944467	0.320723
ENSG00000072201.13	LNX1	Adipose_Subcutaneous		-2.99874	-0.168999	0.844509	0.756193	0.94314	0.00271098	0.00604286	0.0232838	0.000222721	0.000424437	8	8	8	5476	3.06915e-16	4.65601e-16	0.387444	0.587742	0.0248137	rs62325515	0.154069
ENSG00000072310.16	SREBF1	Adipose_Subcutaneous		2.11279	0.100651	1.10589	1.00731	1.21412	0.0346185	0.00853352	0.0145816	0.00355617	0.00580173	13	13	13	4314	0.00833338	0.0488217	0.136551	0.799988	0.00630627	rs1975822	0.161441
ENSG00000072422.16	RHOBTB1	Adipose_Subcutaneous		-2.07504	-0.0569034	0.944685	0.89525	0.99685	0.0379832	0.0266107	0.0594366	2.61891e-09	7.92552e-09	23	23	23	5949	0.406994	0.356847	0.109473	0.0959537	0.0307319	rs2218436	0.194807
ENSG00000072736.18	NFATC3	Adipose_Subcutaneous		-4.50521	-0.0716361	0.93087	0.902306	0.960337	6.63084e-06	0.0828718	0.118636	1.26023e-17	6.82854e-17	29	29	29	3539	2.04767e-12	0.0214361	2.91195e-11	0.304164	0.6744	rs1968065	0.295799
ENSG00000073169.13	SELENOO	Adipose_Subcutaneous		-1.9819	-0.0380309	0.962683	0.927148	0.99958	0.0474905	0.0540008	0.0291717	3.49635e-05	7.30284e-05	14	14	14	6377	0.540719	0.364244	0.053879	0.0362896	0.00486786	rs131788	0.0688144
ENSG00000073670.13	ADAM11	Adipose_Subcutaneous		-2.49853	-0.028362	0.972036	0.950648	0.993906	0.012471	0.159492	0.237038	6.53401e-36	8.35449e-35	26	27	27	4569	8.26299e-18	0.920602	3.86631e-19	0.0430392	0.0363589	rs77512027	0.117601
ENSG00000073711.10	PPP2R3A	Adipose_Subcutaneous		-2.25758	-0.0784176	0.924578	0.863727	0.989717	0.023972	0.0168866	0.0316242	1.62056e-05	3.50925e-05	8	8	8	4024	0.171473	0.721203	0.0151484	0.0636844	0.0284908	rs35188750	0.0306772
ENSG00000073803.13	MAP3K13	Adipose_Subcutaneous		-1.97198	-0.0643983	0.937631	0.879497	0.999609	0.0486118	0.0164432	0.0357885	4.39752e-06	1.00916e-05	35	35	35	5374	5.39021e-05	4.66225e-05	0.523857	0.453085	0.0229575	rs7648605	0.269963
ENSG00000074582.12	BCS1L	Adipose_Subcutaneous		-1.98276	-0.0612333	0.940604	0.885358	0.999297	0.0473941	0.0220112	0.0325245	1.2222e-05	2.67973e-05	10	10	10	4190	0.156598	0.661407	0.0333572	0.14088	0.00775849	rs7596434	0.0463022
ENSG00000074755.14	ZZEF1	Adipose_Subcutaneous		-4.11607	-0.102989	0.902137	0.858962	0.947482	3.85388e-05	0.0300259	0.0398619	1.2283e-06	2.98014e-06	28	28	28	6774	0.0120347	0.0379013	0.0954808	0.300147	0.554437	rs2053256	0.146161
ENSG00000075151.20	EIF4G3	Adipose_Subcutaneous		2.21501	0.0817112	1.08514	1.00945	1.16651	0.0267591	0.0145467	0.0179845	0.00119456	0.0020778	6	6	6	6367	2.16239e-79	2.06193e-79	0.498855	0.475652	0.0254938	rs3820282	0.945988
ENSG00000075188.8	NUP37	Adipose_Subcutaneous		-2.81813	-0.162694	0.849851	0.758929	0.951666	0.00483043	0.00452761	0.0223179	0.000302128	0.000566859	3	3	3	5803	5.01652e-18	8.6602e-18	0.357832	0.617714	0.0244536	rs17033114	1
ENSG00000076003.4	MCM6	Adipose_Subcutaneous		-2.17649	-0.0645018	0.937534	0.884628	0.993605	0.029519	0.0215476	0.0673974	2.10605e-10	6.96661e-10	7	7	7	4169	1.53296e-05	0.767215	4.52914e-06	0.226668	0.00609687	rs7564577	0.457283
ENSG00000077044.10	DGKD	Adipose_Subcutaneous		-2.82793	-0.177802	0.837108	0.740052	0.946892	0.00468503	0.0056746	0.0369255	3.08034e-06	7.17462e-06	10	10	10	6562	0.53161	0.409662	0.0295562	0.0227699	0.00640209	rs11895231	0.135301
ENSG00000077782.19	FGFR1	Adipose_Subcutaneous		2.68417	0.221905	1.24845	1.0617	1.46806	0.007271	0.00268556	0.0234287	0.000212766	0.000406485	1	1	1	3620	0.238275	0.501114	0.065065	0.136779	0.0587677	rs7845393	0.290418
ENSG00000079246.15	XRCC5	Adipose_Subcutaneous		2.52281	0.0535183	1.05498	1.01201	1.09977	0.0116421	0.0493532	0.0817348	2.16501e-12	8.2624e-12	21	21	21	6063	0.000812543	0.910606	5.81589e-05	0.0651546	0.0233685	rs705652	0.156595
ENSG00000080007.7	DDX43	Adipose_Subcutaneous		-2.81404	-0.0398147	0.960967	0.934685	0.987989	0.00489238	0.0707578	0.087485	3.39977e-13	1.37853e-12	34	34	34	6546	3.62644e-14	6.77653e-11	0.000534822	0.999391	7.38399e-05	rs7763254	0.0785523
ENSG00000081052.11	COL4A4	Adipose_Subcutaneous		-2.3869	-0.040549	0.960262	0.928815	0.992774	0.0169913	0.0742589	0.155145	5.30318e-23	3.81624e-22	9	9	9	6847	3.13012e-12	0.89106	3.46985e-13	0.0987671	0.0101731	rs1574248	0.811722
ENSG00000081721.11	DUSP12	Adipose_Subcutaneous		2.10424	0.0856366	1.08941	1.00589	1.17987	0.0353578	0.0353139	0.0367517	3.25265e-06	7.5599e-06	26	27	27	5995	0.581959	0.35736	0.03508	0.0215373	0.00406314	rs115225298	0.0307663
ENSG00000081853.14	PCDHGA2	Adipose_Subcutaneous		1.96469	0.0361923	1.03686	1.00009	1.07498	0.0494507	0.052447	0.0644969	5.28437e-10	1.69684e-09	16	16	16	5019	0.00183261	0.912237	0.000158899	0.0790899	0.00668186	rs61675507	0.0822208
ENSG00000082213.17	C5orf22	Adipose_Subcutaneous		-2.20181	-0.0328793	0.967655	0.939744	0.996396	0.0276785	0.112961	0.146776	9.45503e-22	6.42097e-21	43	45	45	6572	9.03525e-10	0.921817	5.93193e-11	0.0605025	0.0176806	rs6877842	0.552785
ENSG00000082258.12	CCNT2	Adipose_Subcutaneous		-3.33085	-0.0444884	0.956487	0.931772	0.981857	0.000865815	0.107659	0.130669	2.24713e-19	1.34284e-18	15	16	16	4395	9.95688e-12	0.713518	3.58608e-12	0.256951	0.0295307	rs6713522	0.0716223
ENSG00000082701.14	GSK3B	Adipose_Subcutaneous		-3.71747	-0.0652214	0.93686	0.905191	0.969637	0.000201231	0.0623871	0.115993	3.03091e-17	1.60333e-16	19	19	19	6318	2.14668e-09	0.505537	1.27776e-09	0.300716	0.193747	rs2126583	0.0721303
ENSG00000083812.11	ZNF324	Adipose_Subcutaneous		2.26538	0.0810874	1.08447	1.01099	1.16328	0.0234891	0.0156664	0.0117587	0.00890025	0.0137555	8	8	8	3195	0.00228022	0.000773947	0.69474	0.235741	0.0664648	rs2305119	0.307027
ENSG00000083828.15	ZNF586	Adipose_Subcutaneous		-2.16777	-0.0305953	0.969868	0.943406	0.997072	0.0301761	0.134258	0.22956	1.11801e-34	1.36484e-33	34	34	34	5491	1.216e-34	0.0032967	3.67619e-32	0.996654	4.94511e-05	rs61497125	0.507031
ENSG00000083838.15	ZNF446	Adipose_Subcutaneous		-2.40089	-0.0813111	0.921907	0.862698	0.985179	0.0163552	0.0194758	0.0476864	1.05731e-07	2.81798e-07	9	9	9	3156	2.60668e-05	0.00303374	0.00793784	0.923768	0.065234	rs2305119	0.158609
ENSG00000083845.8	RPS5	Adipose_Subcutaneous		3.00074	0.0405211	1.04135	1.01415	1.06928	0.00269324	0.109692	0.216881	1.29674e-32	1.44852e-31	14	14	14	3404	3.11805e-29	0.00327181	9.49808e-27	0.996648	7.97975e-05	rs731835	0.998518
ENSG00000084731.14	KIF3C	Adipose_Subcutaneous		4.04055	0.138273	1.14829	1.07379	1.22795	5.33267e-05	0.020791	0.0186013	0.000981449	0.00172319	20	20	20	4363	1.42679e-09	1.7748e-09	0.43316	0.538785	0.0280549	rs12619264	0.152365
ENSG00000084734.8	GCKR	Adipose_Subcutaneous		-5.55433	-0.442939	0.642146	0.549228	0.750785	2.78672e-08	0.00288957	0.0134022	0.00520849	0.00831485	5	5	5	4044	5.72329e-06	2.86406e-06	0.599513	0.299909	0.100569	rs1260326	0.853431
ENSG00000084774.13	CAD	Adipose_Subcutaneous		3.94375	0.100875	1.10614	1.05205	1.16301	8.02183e-05	0.0317839	0.0234512	0.000211264	0.000403916	12	12	12	3918	5.81283e-06	3.82091e-06	0.588385	0.386734	0.0248706	rs1260326	0.926965
ENSG00000085117.11	CD82	Adipose_Subcutaneous		-2.21174	-0.0268865	0.973472	0.950552	0.996944	0.0269846	0.142532	0.103035	2.16862e-15	1.0208e-14	33	33	33	6234	2.29513e-10	0.874907	3.24314e-11	0.123627	0.00146556	rs56073922	0.999991
ENSG00000085274.15	MYNN	Adipose_Subcutaneous		-4.86697	-0.124092	0.883299	0.840242	0.928562	1.13322e-06	0.0264261	0.0191817	0.000816009	0.00144821	19	19	19	5374	6.24173e-30	3.76943e-30	0.584631	0.353001	0.062368	rs2293607	0.194706
ENSG00000085365.17	SCAMP1	Adipose_Subcutaneous		-2.9934	-0.10961	0.896183	0.834118	0.962867	0.00275888	0.0145491	0.0449174	2.52003e-07	6.4994e-07	6	6	6	5944	0.0518092	0.726675	0.00662695	0.0928274	0.122061	rs4590164	0.0252185
ENSG00000085644.13	ZNF213	Adipose_Subcutaneous		-2.70362	-0.0356413	0.964986	0.940372	0.990245	0.00685877	0.118287	0.186222	9.41253e-28	8.54545e-27	16	16	16	4883	8.60315e-17	0.898035	9.08147e-18	0.0947892	0.0071759	rs4785929	0.372672
ENSG00000085733.15	CTTN	Adipose_Subcutaneous		1.98966	0.0640698	1.06617	1.00096	1.13563	0.0466288	0.0354022	0.072667	3.93926e-11	1.38198e-10	3	3	3	5984	9.66226e-05	0.152243	0.000536634	0.845543	0.0015812	rs11825736	0.123469
ENSG00000086015.20	MAST2	Adipose_Subcutaneous		-2.95172	-0.0390242	0.961727	0.937127	0.986974	0.00316009	0.108337	0.144992	1.74104e-21	1.16804e-20	5	5	5	4079	2.70503e-11	0.807927	5.54334e-12	0.16554	0.0265337	rs1768816	0.0224559
ENSG00000086061.15	DNAJA1	Adipose_Subcutaneous		4.31128	0.125047	1.1332	1.07058	1.19949	1.62313e-05	0.0216712	0.056916	5.80118e-09	1.71066e-08	12	12	12	6659	0.522748	0.407855	0.0308129	0.0240261	0.0145583	rs111729582	0.344699
ENSG00000086102.18	NFX1	Adipose_Subcutaneous		-2.90092	-0.0819602	0.921309	0.871677	0.973766	0.0037207	0.0212752	0.0308545	2.06264e-05	4.41618e-05	4	4	4	6027	0.375487	0.540301	0.0211165	0.0303525	0.0327432	rs830574	0.0697095
ENSG00000087206.16	UIMC1	Adipose_Subcutaneous	Novel, significant, colocalized	6.15329	0.157062	1.17007	1.11297	1.23009	7.58899e-10	0.029275	0.0446504	2.74001e-07	7.03843e-07	1	1	1	4436	1.33041e-06	1.36042e-05	0.00723388	0.0730506	0.919701	rs35977534	0.113144
ENSG00000087448.9	KLHL42	Adipose_Subcutaneous		-2.81007	-0.137333	0.87168	0.792057	0.959307	0.00495311	0.00717667	0.0279911	5.06451e-05	0.00010363	12	12	12	6353	0.0480147	0.0964325	0.22289	0.447466	0.185196	rs1581074	0.0429906
ENSG00000087494.15	PTHLH	Adipose_Subcutaneous		-2.53907	-0.0967045	0.907824	0.842523	0.978187	0.0111146	0.0129094	0.0288084	3.91845e-05	8.13313e-05	9	9	9	6641	4.02921e-05	0.0233989	0.000186495	0.107435	0.86894	rs2137071	0.0521041
ENSG00000088280.18	ASAP3	Adipose_Subcutaneous		3.24411	0.058907	1.06068	1.02359	1.09911	0.00117819	0.0671968	0.123449	2.53269e-18	1.42583e-17	24	24	24	4658	3.88731e-11	0.616708	2.21904e-11	0.352012	0.0312804	rs78055716	0.15604
ENSG00000088305.18	DNMT3B	Adipose_Subcutaneous		-4.15765	-0.135555	0.873231	0.819174	0.930855	3.21533e-05	0.0203691	0.0238503	0.000186284	0.000358396	9	9	9	3939	0.0159149	0.0688693	0.0153188	0.0654556	0.834441	rs2424903	0.0862246
ENSG00000088448.14	ANKRD10	Adipose_Subcutaneous		-2.19547	-0.0634034	0.938565	0.886915	0.993223	0.0281296	0.0276725	0.0334265	9.2137e-06	2.04817e-05	12	12	12	7316	0.494269	0.394666	0.0585418	0.0467389	0.00578394	rs72670035	0.0683364
ENSG00000088766.11	CRLS1	Adipose_Subcutaneous		-3.07681	-0.108572	0.897114	0.837164	0.961357	0.00209232	0.0150418	0.0164481	0.00195175	0.00329913	10	10	10	7161	0.00175804	0.00155511	0.510459	0.451501	0.0347269	rs16991615	0.999669
ENSG00000088833.17	NSFL1C	Adipose_Subcutaneous		-2.08119	-0.0375982	0.9631	0.929594	0.997813	0.0374161	0.0591918	0.0688201	1.3403e-10	4.5033e-10	16	17	17	7086	0.00116048	0.93533	7.37497e-05	0.0594372	0.00399858	rs6074680	0.392137
ENSG00000089053.12	ANAPC5	Adipose_Subcutaneous		-3.38799	-0.0588941	0.942807	0.911225	0.975483	0.000704072	0.0614466	0.0450234	2.43762e-07	6.2932e-07	35	35	35	5752	0.0837301	0.11608	0.318013	0.440837	0.0413405	rs149078498	0.438196
ENSG00000089091.16	DZANK1	Adipose_Subcutaneous		2.53175	0.0474668	1.04861	1.01078	1.08786	0.0113495	0.0527094	0.0796027	4.291e-12	1.60445e-11	22	22	22	6863	0.00121811	0.883131	0.000147208	0.106717	0.00878661	rs6045413	0.304137
ENSG00000089163.4	SIRT4	Adipose_Subcutaneous		2.40724	0.0461014	1.04718	1.0086	1.08723	0.0160734	0.0462117	0.0683551	1.55371e-10	5.19736e-10	7	7	7	5654	0.0130436	0.894553	0.000748079	0.0512641	0.0403913	rs2905543	0.139922
ENSG00000089335.20	ZNF302	Adipose_Subcutaneous		-2.11178	-0.0191302	0.981052	0.963787	0.998626	0.0347057	0.333522	0.375011	4.33709e-61	1.29853e-59	19	20	20	6325	5.46215e-66	0.815408	1.08802e-66	0.162401	0.0221903	rs145760850	0.285828
ENSG00000089558.8	KCNH4	Adipose_Subcutaneous		-2.5388	-0.0770597	0.925835	0.872362	0.982585	0.0111232	0.0221105	0.103192	2.06006e-15	9.70814e-15	9	9	9	4205	3.91035e-08	0.511247	3.66814e-08	0.479571	0.00918256	rs1122326	0.0637205
ENSG00000090612.20	ZNF268	Adipose_Subcutaneous		3.31809	0.0486926	1.0499	1.02013	1.08053	0.000906344	0.0957167	0.0555688	8.8699e-09	2.57996e-08	23	25	25	3359	0.365726	0.553819	0.0275443	0.0416992	0.0112114	rs141566328	0.0227949
ENSG00000090621.13	PABPC4	Adipose_Subcutaneous		3.33751	0.0327394	1.03328	1.0136	1.05334	0.000845334	0.21323	0.233227	2.78749e-35	3.47107e-34	37	37	37	5320	4.50994e-16	0.925181	2.6848e-17	0.055057	0.0197615	rs138909742	0.1303
ENSG00000091073.19	DTX2	Adipose_Subcutaneous		-2.33853	-0.0434971	0.957435	0.923159	0.992984	0.01936	0.0641023	0.111792	1.21745e-16	6.23128e-16	11	11	11	5041	8.53424e-08	0.84358	1.56543e-08	0.154736	0.00168446	rs6966715	0.170354
ENSG00000091428.17	RAPGEF4	Adipose_Subcutaneous		-2.4515	-0.0535079	0.947898	0.908202	0.98933	0.0142263	0.0608211	0.142955	3.49076e-21	2.29535e-20	28	28	28	6546	5.1812e-10	0.500779	5.13416e-10	0.49623	0.00299091	rs1374488	0.654357
ENSG00000091536.16	MYO15A	Adipose_Subcutaneous		-2.95297	-0.0600211	0.941745	0.904965	0.98002	0.00314736	0.0606164	0.0594115	2.6397e-09	7.98372e-09	11	11	11	3842	5.76813e-05	0.0564436	0.000948188	0.927827	0.014724	rs77730066	0.083294
ENSG00000091542.8	ALKBH5	Adipose_Subcutaneous		3.74427	0.0434998	1.04446	1.02095	1.06852	0.000180918	0.152683	0.224921	6.41913e-34	7.59665e-33	12	12	12	3695	4.48173e-25	0.0562767	7.37227e-24	0.925711	0.0180128	rs11871970	0.344076
ENSG00000091592.15	NLRP1	Adipose_Subcutaneous		-3.23785	-0.0409268	0.959899	0.93641	0.983978	0.00120435	0.114422	0.157224	2.58126e-23	1.88529e-22	43	43	43	7432	0.000596356	0.730065	0.000156451	0.191452	0.0777306	rs1554008	0.0691482
ENSG00000091844.7	RGS17	Adipose_Subcutaneous		2.35465	0.0533655	1.05482	1.00898	1.10273	0.0185399	0.0405768	0.131107	1.93851e-19	1.1618e-18	9	9	9	7137	8.7904e-116	1.83567e-106	4.78866e-10	1	2.514e-11	rs58415480	1
ENSG00000092098.16	RNF31	Adipose_Subcutaneous		-2.27326	-0.0920413	0.912067	0.842485	0.987396	0.0230103	0.0126584	0.0289999	3.68996e-05	7.68064e-05	3	3	3	6300	0.127797	0.752864	0.0162799	0.0958998	0.00715939	rs11622031	0.233504
ENSG00000092295.11	TGM1	Adipose_Subcutaneous		2.10995	0.041883	1.04277	1.00298	1.08414	0.0348624	0.0576242	0.110371	1.94606e-16	9.82324e-16	8	8	8	6389	4.89961e-06	0.863678	5.81941e-07	0.102548	0.0337682	rs2144494	0.199524
ENSG00000092330.15	TINF2	Adipose_Subcutaneous		2.34926	0.0976718	1.1026	1.01632	1.19621	0.018811	0.0131854	0.0104958	0.0134883	0.0203196	15	15	15	6349	0.569779	0.318711	0.0678935	0.0379711	0.00564525	rs2766	0.303658
ENSG00000092969.11	TGFB2	Adipose_Subcutaneous		2.00137	0.174087	1.19016	1.0036	1.41139	0.0453527	0.00321311	0.0104232	0.0138164	0.0207819	12	12	12	6748	0.580465	0.31833	0.0621698	0.0340893	0.00494639	rs190087705	0.124005
ENSG00000095585.16	BLNK	Adipose_Subcutaneous		2.06658	0.0892392	1.09334	1.00461	1.18991	0.0387742	0.0102836	0.0263965	8.3579e-05	0.000167151	17	17	17	5689	0.26624	0.402219	0.127327	0.192346	0.0118688	rs113374896	0.109124
ENSG00000095713.13	CRTAC1	Adipose_Subcutaneous		2.33902	0.0362554	1.03692	1.00589	1.06891	0.0193344	0.0883056	0.0641925	5.81938e-10	1.86164e-09	16	16	16	5277	0.0535777	0.23162	0.126266	0.545812	0.0427251	rs3793696	0.373842
ENSG00000096384.19	HSP90AB1	Adipose_Subcutaneous		2.09897	0.129126	1.13783	1.00859	1.28364	0.0358191	0.00475226	0.0382119	2.05911e-06	4.88493e-06	8	8	8	6028	0.384368	0.400621	0.100994	0.105256	0.00876048	rs13209358	0.0260588
ENSG00000099326.8	MZF1	Adipose_Subcutaneous		-2.51961	-0.0977055	0.906916	0.84054	0.978533	0.0117485	0.0149186	0.0220393	0.000329928	0.000616089	7	7	7	2827	0.00254678	0.000605698	0.772829	0.183761	0.0402578	rs2305119	0.269369
ENSG00000099331.13	MYO9B	Adipose_Subcutaneous		3.33751	0.226215	1.25385	1.09786	1.43199	0.000845339	0.0045217	0.0270926	6.71572e-05	0.000135751	2	2	2	6321	0.468758	0.435427	0.0402809	0.0373986	0.0181354	rs891202	0.10088
ENSG00000099814.15	CEP170B	Adipose_Subcutaneous		2.03124	0.0304964	1.03097	1.00107	1.06175	0.0422302	0.102332	0.200877	4.70675e-30	4.74586e-29	28	28	28	5566	8.34262e-12	0.942814	4.5471e-13	0.0513818	0.00580446	rs61995986	0.181867
ENSG00000099977.13	DDT	Adipose_Subcutaneous		-2.12898	-0.0191808	0.981002	0.963831	0.998479	0.0332563	0.26623	0.317071	6.60638e-50	1.37275e-48	36	36	36	6126	4.1951e-29	0.950831	1.89571e-30	0.0429605	0.00620807	rs5751775	0.341439
ENSG00000100029.17	PES1	Adipose_Subcutaneous		-3.54935	-0.185601	0.830605	0.749692	0.92025	0.000386176	0.00778877	0.0550343	1.04964e-08	3.03541e-08	10	11	11	5217	0.19576	0.500687	0.0826019	0.211258	0.0096939	rs147022207	0.313072
ENSG00000100036.12	SLC35E4	Adipose_Subcutaneous		2.53987	0.0575378	1.05923	1.01322	1.10732	0.0110895	0.0409481	0.110088	2.13611e-16	1.0764e-15	11	11	11	5294	0.0341674	0.659802	0.0145243	0.280465	0.011042	rs77283497	0.674074
ENSG00000100055.20	CYTH4	Adipose_Subcutaneous		2.4928	0.0574018	1.05908	1.01234	1.10798	0.0126741	0.0672054	0.126827	8.17343e-19	4.72061e-18	7	7	7	6255	1.63525e-15	0.000280664	5.82471e-12	0.999714	5.65514e-06	rs79294169	0.542336
ENSG00000100075.9	SLC25A1	Adipose_Subcutaneous		-3.52851	-0.0859609	0.91763	0.874844	0.962509	0.000417901	0.0343029	0.0173273	0.00147331	0.00253299	9	9	9	4313	0.56154	0.363507	0.0422179	0.0273239	0.00541119	rs12167901	0.0359104
ENSG00000100124.14	ANKRD54	Adipose_Subcutaneous		-1.97442	-0.0357214	0.964909	0.931292	0.999739	0.0483344	0.106767	0.165713	1.34252e-24	1.0477e-23	18	18	18	5618	6.69487e-44	0.954725	2.94804e-45	0.0420373	0.00323798	rs2003688	0.937322
ENSG00000100129.17	EIF3L	Adipose_Subcutaneous		2.53955	0.0351117	1.03574	1.00805	1.06419	0.0110994	0.103063	0.108378	3.75271e-16	1.85859e-15	15	15	15	5618	0.0379673	0.914291	0.0016717	0.0402503	0.00582006	rs11913731	0.154109
ENSG00000100147.13	CCDC134	Adipose_Subcutaneous		2.71261	0.058732	1.06049	1.01643	1.10646	0.00667547	0.0454625	0.0798007	4.02704e-12	1.5096e-11	18	18	18	4661	1.05219e-07	0.000750485	0.000139946	0.998182	0.000927352	rs34333301	0.196924
ENSG00000100196.10	KDELR3	Adipose_Subcutaneous		2.22283	0.0295121	1.02995	1.0035	1.05711	0.0262274	0.118038	0.184754	1.5922e-27	1.42971e-26	27	27	27	5326	5.17538e-44	0.954145	2.12222e-45	0.039119	0.00673617	rs138420	1
ENSG00000100206.9	DMC1	Adipose_Subcutaneous		2.78342	0.191396	1.21094	1.05825	1.38565	0.00537897	0.00399991	0.0120618	0.0080597	0.0125386	9	9	9	5226	0.606702	0.350995	0.0247628	0.0143228	0.00321703	rs75180976	0.014523
ENSG00000100209.9	HSCB	Adipose_Subcutaneous		-3.58754	-0.0989896	0.905752	0.858069	0.956085	0.00033381	0.0202259	0.0290032	3.6862e-05	7.67437e-05	13	13	13	4546	1.27529e-08	2.91531e-08	0.288471	0.659392	0.0521373	rs17880096	0.220283
ENSG00000100211.10	CBY1	Adipose_Subcutaneous		-2.62191	-0.0289261	0.971488	0.950707	0.992724	0.00874378	0.18147	0.266349	7.32602e-41	1.14258e-39	13	13	13	5144	2.03451e-34	0.949214	8.80848e-36	0.0410869	0.00969902	rs6519128	0.0307601
ENSG00000100288.19	CHKB	Adipose_Subcutaneous		-2.17512	-0.0194207	0.980767	0.963753	0.998081	0.0296214	0.308571	0.383008	1.03149e-62	3.24959e-61	46	47	47	4377	8.05744e-54	0.909862	6.93673e-55	0.0783192	0.0118189	rs131756	1
ENSG00000100290.2	BIK	Adipose_Subcutaneous		-2.06464	-0.0701367	0.932266	0.872215	0.996452	0.0389574	0.0210107	0.0312863	1.80157e-05	3.88153e-05	18	18	18	6898	0.449312	0.403885	0.0742195	0.0667098	0.00587374	rs193224042	0.117731
ENSG00000100312.10	ACR	Adipose_Subcutaneous		-2.1125	-0.0874291	0.916284	0.844892	0.993709	0.0346438	0.0213206	0.0607099	1.75157e-09	5.37689e-09	14	14	14	3828	0.541845	0.377245	0.0447785	0.0311709	0.00496002	rs756638	0.120453
ENSG00000100325.14	ASCC2	Adipose_Subcutaneous		2.83326	0.0709771	1.07356	1.02212	1.12758	0.00460753	0.0335442	0.0369554	3.05167e-06	7.11131e-06	11	11	11	5466	2.07073e-07	3.29128e-06	0.0589186	0.936466	0.00461166	rs79378907	0.503011
ENSG00000100335.13	MIEF1	Adipose_Subcutaneous		-3.77624	-0.110887	0.89504	0.844981	0.948064	0.000159211	0.0259322	0.0227035	0.000267486	0.000505517	23	23	23	4498	1.87869e-45	3.0029e-45	0.182505	0.29119	0.526305	rs4821939	0.440616
ENSG00000100345.20	MYH9	Adipose_Subcutaneous		2.47868	0.239021	1.27	1.05129	1.53422	0.0131868	0.00215101	0.0140425	0.00423274	0.00683969	5	6	6	6465	0.000155465	9.6266e-05	0.548782	0.339702	0.111265	rs9610482	0.290037
ENSG00000100353.17	EIF3D	Adipose_Subcutaneous		2.24827	0.310805	1.36452	1.04066	1.78918	0.0245588	0.00147029	0.0117058	0.00905589	0.0139781	2	2	2	6423	0.000132844	0.000143485	0.469288	0.506857	0.0235783	rs9610482	0.226499
ENSG00000100354.20	TNRC6B	Adipose_Subcutaneous		2.21913	0.0660906	1.06832	1.00775	1.13254	0.0264779	0.0134002	0.0141385	0.00410329	0.00663888	17	17	17	4150	7.13059e-45	2.85621e-45	0.690648	0.276611	0.0327413	rs733381	0.45824
ENSG00000100393.12	EP300	Adipose_Subcutaneous		2.42614	0.104024	1.10963	1.02019	1.20691	0.0152603	0.0109565	0.0224698	0.000287972	0.000541886	11	11	11	3740	6.39001e-45	3.54512e-45	0.624058	0.346192	0.0297502	rs733381	0.458485
ENSG00000100395.14	L3MBTL2	Adipose_Subcutaneous		4.12253	0.200827	1.22241	1.1111	1.34488	3.74726e-05	0.00933719	0.0196432	0.000704745	0.001261	13	13	13	3870	1.96849e-45	8.17764e-45	0.191393	0.795084	0.0135229	rs733381	0.456748
ENSG00000100412.15	ACO2	Adipose_Subcutaneous		3.35849	0.0893784	1.09349	1.03792	1.15205	0.00078369	0.0316189	0.0495069	5.97009e-08	1.62431e-07	10	10	10	4137	3.11526e-06	0.000717554	0.00424797	0.978439	0.0165926	rs34333301	0.26589
ENSG00000100417.11	PMM1	Adipose_Subcutaneous		-2.57917	-0.0736278	0.929017	0.878464	0.98248	0.00990394	0.0240778	0.0446967	2.70051e-07	6.94478e-07	12	12	12	4281	0.000111038	0.000607458	0.150702	0.824422	0.0241568	rs34333301	0.223951
ENSG00000100441.9	KHNYN	Adipose_Subcutaneous		2.04666	0.0158179	1.01594	1.00067	1.03145	0.0406914	0.350968	0.527926	1.92532e-96	1.61169e-94	35	35	35	6745	4.57949e-87	0.881821	5.39305e-88	0.103834	0.0143452	rs1956905	0.348811
ENSG00000100580.7	TMED8	Adipose_Subcutaneous		-2.36876	-0.0337937	0.966771	0.940112	0.994185	0.0178476	0.115384	0.153009	1.10905e-22	7.87589e-22	14	14	14	7033	2.35952e-14	0.938843	1.00157e-15	0.0398305	0.0213263	rs11620678	0.0395405
ENSG00000100591.7	AHSA1	Adipose_Subcutaneous		2.26998	0.058622	1.06037	1.00804	1.11543	0.023209	0.0340566	0.0445151	2.85876e-07	7.32879e-07	16	16	16	6927	0.000160138	0.938898	6.69467e-06	0.0392296	0.0217053	rs12436593	0.043189
ENSG00000100593.17	ISM2	Adipose_Subcutaneous		2.22698	0.213957	1.23857	1.02598	1.49521	0.0259487	0.00200167	0.0140964	0.00415955	0.00672671	5	5	5	6862	0.488191	0.46873	0.0201808	0.0193728	0.00352494	rs4903696	0.0388995
ENSG00000100744.14	GSKIP	Adipose_Subcutaneous		2.10769	0.0179084	1.01807	1.00126	1.03517	0.0350578	0.27027	0.327571	7.32557e-52	1.61549e-50	23	23	23	7190	1.50974e-49	0.936416	8.45122e-51	0.0524074	0.0111764	rs1545280	0.850935
ENSG00000100767.15	PAPLN	Adipose_Subcutaneous		-2.9168	-0.0976651	0.906953	0.849342	0.968471	0.00353644	0.0270675	0.0360833	4.00977e-06	9.24211e-06	9	9	9	6173	0.187187	0.744245	0.00949656	0.0377366	0.021335	rs200496652	0.0872685
ENSG00000100815.12	TRIP11	Adipose_Subcutaneous		3.30271	0.0968296	1.10167	1.04015	1.16683	0.000957539	0.021601	0.0389478	1.63537e-06	3.91866e-06	3	3	3	6620	0.208378	0.653916	0.0136838	0.0428604	0.0811609	rs8014854	0.830557
ENSG00000100823.11	APEX1	Adipose_Subcutaneous		4.07066	0.156135	1.16898	1.08432	1.26025	4.68803e-05	0.0128015	0.0256573	0.00010545	0.000208672	9	9	9	5515	0.399137	0.485955	0.0335416	0.0407968	0.0405701	rs7160058	0.180637
ENSG00000101161.7	PRPF6	Adipose_Subcutaneous		2.7361	0.0393353	1.04012	1.01122	1.06984	0.00621721	0.0878721	0.0874818	3.40328e-13	1.37968e-12	40	42	42	4793	6.687e-10	7.13624e-08	0.00927737	0.990062	0.000660545	rs200110285	0.595161
ENSG00000101224.17	CDC25B	Adipose_Subcutaneous		-2.30348	-0.0210927	0.979128	0.961712	0.99686	0.0212521	0.246122	0.315142	1.49961e-49	3.07247e-48	16	17	17	6932	2.3211e-33	0.951473	9.04217e-35	0.0370545	0.0114726	rs3761219	0.525496
ENSG00000101294.16	HM13	Adipose_Subcutaneous		2.218	0.175059	1.19132	1.02057	1.39063	0.0265546	0.00364644	0.0255613	0.000108686	0.000214745	5	5	5	2475	0.0197037	0.897047	0.000859212	0.0390739	0.0433159	rs6119442	0.011898
ENSG00000101307.15	SIRPB1	Adipose_Subcutaneous		2.05631	0.0206642	1.02088	1.00097	1.04119	0.0397531	0.190748	0.611589	5.32817e-121	9.84463e-119	13	15	15	7135	5.03207e-67	0.933658	3.44086e-68	0.0638396	0.00250224	rs6081134	0.242404
ENSG00000101365.20	IDH3B	Adipose_Subcutaneous		2.12289	0.0587278	1.06049	1.00452	1.11958	0.0337633	0.0221705	0.0669859	2.39999e-10	7.90197e-10	4	4	4	6488	0.00584127	0.941694	0.000283564	0.0457079	0.00647284	rs6115368	0.0626377
ENSG00000101391.20	CDK5RAP1	Adipose_Subcutaneous		-1.97067	-0.172141	0.84186	0.709389	0.999069	0.0487618	0.00237893	0.0223217	0.000301759	0.000566218	3	3	3	3851	0.336926	0.113426	0.341211	0.114775	0.0936619	rs1883729	0.0691437
ENSG00000101413.11	RPRD1B	Adipose_Subcutaneous		-2.54863	-0.0801659	0.922963	0.86778	0.981655	0.0108146	0.0199837	0.113518	6.88074e-17	3.56987e-16	3	3	3	4971	1.03425e-07	0.925519	4.30426e-09	0.0384814	0.036	rs11904896	0.0952966
ENSG00000101493.10	ZNF516	Adipose_Subcutaneous		-2.90379	-0.0843146	0.919142	0.868294	0.972968	0.00368672	0.0281789	0.0778658	7.4851e-12	2.75407e-11	31	31	31	8666	0.243891	0.564224	0.0500776	0.115825	0.0259827	rs689896	0.784956
ENSG00000101596.14	SMCHD1	Adipose_Subcutaneous		-2.51741	-0.0563715	0.945188	0.904601	0.987596	0.0118222	0.038976	0.0733076	3.21156e-11	1.13523e-10	21	21	21	7622	7.28802e-06	0.83564	1.08753e-06	0.124656	0.0396956	rs7245116	0.0249004
ENSG00000101751.10	POLI	Adipose_Subcutaneous		-4.02475	-0.0367082	0.963957	0.946878	0.981344	5.70361e-05	0.242145	0.499127	5.5185e-89	3.67464e-87	11	12	12	6667	2.51206e-98	0.297753	4.15905e-99	0.0486433	0.653604	rs3730716	0.300215
ENSG00000102547.18	CAB39L	Adipose_Subcutaneous		-5.24199	-0.137472	0.871559	0.827892	0.91753	1.58855e-07	0.0294812	0.0146032	0.00353149	0.00576513	11	11	11	5201	0.000117964	6.90468e-05	0.602227	0.352451	0.0451349	rs9568405	0.463571
ENSG00000102743.14	SLC25A15	Adipose_Subcutaneous		-2.60296	-0.0506548	0.950607	0.915031	0.987566	0.00924215	0.0749311	0.127665	6.16999e-19	3.59082e-18	16	16	16	5317	1.49103e-52	8.7335e-44	1.70725e-09	1	1.40165e-10	rs117245733	1
ENSG00000102753.9	KPNA3	Adipose_Subcutaneous		2.50358	0.117317	1.12448	1.0258	1.23265	0.0122945	0.0101697	0.0196138	0.000711348	0.00127182	7	7	7	5325	8.03015e-07	7.72822e-07	0.487435	0.469065	0.0434986	rs770397	0.531163
ENSG00000102974.14	CTCF	Adipose_Subcutaneous		-3.02412	-0.134149	0.87446	0.801642	0.953893	0.00249357	0.0110366	0.0260549	9.30547e-05	0.000185101	13	13	13	3225	0.00265119	0.00192382	0.0373337	0.026159	0.931932	rs6979	0.82585
ENSG00000103066.12	PLA2G15	Adipose_Subcutaneous		2.64303	0.0637088	1.06578	1.0166	1.11734	0.0082169	0.0364524	0.0303658	2.40418e-05	5.11433e-05	15	15	15	3638	0.0313959	0.0175979	0.446938	0.250262	0.253807	rs6979	0.379437
ENSG00000103160.11	HSDL1	Adipose_Subcutaneous		-2.04269	-0.0908368	0.913167	0.836946	0.996329	0.0410827	0.0099467	0.02308	0.000237509	0.000451291	6	6	6	11530	0.455929	0.456633	0.0411918	0.0412516	0.00499429	rs2230126	0.107838
ENSG00000103264.17	FBXO31	Adipose_Subcutaneous		-2.02848	-0.0373379	0.963351	0.929215	0.99874	0.0425111	0.0702392	0.0865671	4.57155e-13	1.83515e-12	20	20	20	9156	0.000888183	0.849771	0.00015319	0.146563	0.00262469	rs9937099	0.175876
ENSG00000103275.19	UBE2I	Adipose_Subcutaneous		2.03722	0.0342588	1.03485	1.0013	1.06953	0.0416285	0.0890433	0.0942251	3.83526e-14	1.66365e-13	29	30	30	7591	5.16824e-08	0.900304	3.91706e-09	0.0682035	0.0314926	rs34139034	0.0379006
ENSG00000103342.12	GSPT1	Adipose_Subcutaneous		-2.8527	-0.101146	0.903801	0.843125	0.968844	0.00433501	0.0153912	0.0176318	0.0013368	0.00231147	10	10	10	8857	0.280817	0.330414	0.11384	0.133805	0.141124	rs6498251	0.0538602
ENSG00000103429.10	BFAR	Adipose_Subcutaneous		-2.1358	-0.0697764	0.932602	0.874757	0.994273	0.0326958	0.019834	0.0566784	6.25239e-09	1.83948e-08	5	5	5	3772	0.30179	0.502367	0.0634744	0.105634	0.0267347	rs16963832	0.0307562
ENSG00000103485.17	QPRT	Adipose_Subcutaneous		2.14697	0.071437	1.07405	1.00624	1.14643	0.0317955	0.0171566	0.0225184	0.000283579	0.000533865	8	8	8	2586	0.636204	0.321215	0.0233112	0.0117622	0.00750807	rs11150563	0.136339
ENSG00000103496.14	STX4	Adipose_Subcutaneous		1.97128	0.0673792	1.0697	1.00039	1.14382	0.0486917	0.0187781	0.0719376	4.97013e-11	1.73148e-10	5	5	5	2875	0.000503614	0.974335	1.09947e-05	0.0212673	0.00388333	rs55731737	0.0435103
ENSG00000103599.19	IQCH	Adipose_Subcutaneous		-2.31046	-0.0387597	0.961982	0.930866	0.994138	0.020863	0.0688869	0.0659975	3.28402e-10	1.07061e-09	12	12	12	5433	2.12761e-12	5.12499e-07	4.15143e-06	0.999995	2.39174e-07	rs387505	0.252802
ENSG00000103642.11	LACTB	Adipose_Subcutaneous		2.96681	0.0379098	1.03864	1.01295	1.06498	0.00300906	0.117838	0.233447	2.56373e-35	3.20411e-34	10	10	10	6191	2.77806e-26	0.0492043	5.34329e-25	0.946384	0.00441188	rs56318679	0.30383
ENSG00000103932.11	RPAP1	Adipose_Subcutaneous		-2.65145	-0.0234041	0.976868	0.960112	0.993915	0.00801479	0.252028	0.276963	1.05757e-42	1.74775e-41	14	14	14	4643	2.76872e-38	0.324082	5.0635e-38	0.592606	0.0833119	rs28860492	0.745924
ENSG00000104147.8	OIP5	Adipose_Subcutaneous		-2.94677	-0.117769	0.888901	0.821929	0.961331	0.00321115	0.0139999	0.011077	0.0111338	0.0169835	5	5	5	4682	0.244061	0.101116	0.447717	0.18547	0.021636	rs11639043	0.0474568
ENSG00000104343.19	UBE2W	Adipose_Subcutaneous		-2.34352	-0.0690038	0.933323	0.880985	0.988771	0.0191027	0.0198236	0.029714	2.94943e-05	6.21301e-05	14	14	14	5702	0.415244	0.264413	0.161114	0.102535	0.0566934	rs11775465	0.0715841
ENSG00000104381.12	GDAP1	Adipose_Subcutaneous		-2.15658	-0.0375944	0.963103	0.930752	0.996579	0.0310386	0.0555781	0.102343	2.71952e-15	1.27107e-14	40	41	41	5934	0.00315545	0.716912	0.00121453	0.275937	0.00278199	rs4410896	0.117159
ENSG00000104660.17	LEPROTL1	Adipose_Subcutaneous		2.79522	0.0378347	1.03856	1.01137	1.06648	0.00518642	0.0974503	0.0811235	2.63444e-12	1.00018e-11	24	24	24	5288	2.8902e-10	8.42271e-09	0.033127	0.965396	0.00147715	rs12674731	0.854629
ENSG00000104756.15	KCTD9	Adipose_Subcutaneous		3.62648	0.172806	1.18864	1.08265	1.305	0.000287312	0.00795743	0.0220921	0.000324467	0.000606775	2	2	2	6300	1.51256e-08	9.55981e-09	0.49919	0.315316	0.185494	rs17053711	0.437192
ENSG00000104976.11	SNAPC2	Adipose_Subcutaneous		-2.78203	-0.138792	0.870409	0.789328	0.95982	0.00540206	0.0104704	0.038346	1.97445e-06	4.69142e-06	11	12	12	7070	0.46574	0.46392	0.0331557	0.0330221	0.00416212	rs9654	0.0402091
ENSG00000105136.20	ZNF419	Adipose_Subcutaneous		2.96966	0.028835	1.02925	1.00985	1.04903	0.00298127	0.222949	0.357008	1.65294e-57	4.35734e-56	26	27	27	6385	3.58228e-26	0.692234	1.57567e-26	0.304477	0.00328829	rs12979154	0.150686
ENSG00000105146.12	AURKC	Adipose_Subcutaneous		-2.02591	-0.0223718	0.977877	0.956939	0.999272	0.0427744	0.142557	0.156921	2.86764e-23	2.08481e-22	35	37	37	6450	5.63193e-11	0.700637	2.35989e-11	0.293574	0.0057887	rs7257188	0.511118
ENSG00000105221.16	AKT2	Adipose_Subcutaneous		-2.22332	-0.0898436	0.914074	0.84447	0.989416	0.0261943	0.0139961	0.026532	8.00924e-05	0.000160553	11	11	11	5851	0.523678	0.353513	0.0686496	0.0463346	0.00782398	rs144846156	0.206517
ENSG00000105289.14	TJP3	Adipose_Subcutaneous		-1.97318	-0.117227	0.889383	0.791622	0.999217	0.0484749	0.00595428	0.0109899	0.0114579	0.0174545	7	7	7	6935	0.598678	0.33966	0.0373585	0.0211922	0.0031118	rs76461382	0.0284231
ENSG00000105341.18	DMAC2	Adipose_Subcutaneous		2.32347	0.133936	1.14332	1.02117	1.28008	0.0201542	0.00549311	0.0204102	0.000552524	0.0010036	6	6	6	4693	0.616543	0.281494	0.0635144	0.0289892	0.0094596	rs144846156	0.584657
ENSG00000105486.13	LIG1	Adipose_Subcutaneous		2.01588	0.027515	1.0279	1.00076	1.05577	0.0438129	0.0783514	0.0803876	3.33616e-12	1.25659e-11	2	2	2	6625	0.0183129	0.563335	0.0127334	0.391686	0.0139328	rs3731034	0.595482
ENSG00000105519.15	CAPS	Adipose_Subcutaneous		-2.55164	-0.0320052	0.968502	0.944982	0.992607	0.0107218	0.12302	0.13845	1.61791e-20	1.02889e-19	14	14	14	7186	6.62203e-12	0.829786	1.13715e-12	0.142465	0.0277488	rs447980	0.358336
ENSG00000105640.12	RPL18A	Adipose_Subcutaneous		2.18264	0.106874	1.11279	1.01096	1.22488	0.0290624	0.0174945	0.0275904	5.74357e-05	0.000116848	24	24	24	6460	0.465015	0.445997	0.0430593	0.0412936	0.00463513	rs8101251	0.0176881
ENSG00000105643.9	ARRDC2	Adipose_Subcutaneous		2.33018	0.0625487	1.06455	1.00999	1.12205	0.0197969	0.0285428	0.0252649	0.000119309	0.000234739	15	15	15	6375	0.567897	0.348295	0.049396	0.0302908	0.00412038	rs11666569	0.0128045
ENSG00000105649.9	RAB3A	Adipose_Subcutaneous		-1.9736	-0.0583767	0.943295	0.890163	0.999598	0.0484271	0.0309273	0.0131543	0.00564499	0.00897327	12	12	12	6095	0.576132	0.364275	0.0339747	0.0214773	0.00414148	rs60235938	0.0660552
ENSG00000105669.13	COPE	Adipose_Subcutaneous		2.54574	0.0532018	1.05464	1.01232	1.09874	0.0109047	0.0451078	0.0240725	0.000173684	0.00033513	6	6	6	5150	0.153373	0.791315	0.00776237	0.0400417	0.00750755	rs1468461	0.235057
ENSG00000105695.14	MAG	Adipose_Subcutaneous		-2.05105	-0.0271251	0.97324	0.948336	0.998797	0.0402621	0.106231	0.108434	3.68388e-16	1.82715e-15	15	15	15	5999	1.91584e-08	0.894518	2.03004e-09	0.094773	0.0107092	rs10411704	0.948985
ENSG00000105738.10	SIPA1L3	Adipose_Subcutaneous		2.26877	0.110346	1.11666	1.01513	1.22835	0.0232823	0.00838505	0.0170413	0.00161428	0.00276101	10	10	10	5185	0.640235	0.293747	0.0425706	0.0195279	0.00391909	rs148784272	0.0170398
ENSG00000105755.7	ETHE1	Adipose_Subcutaneous		1.96415	0.0225174	1.02277	1.00005	1.04601	0.0495129	0.167048	0.227029	2.90512e-34	3.4904e-33	26	26	26	6619	8.77773e-18	0.945198	4.86368e-19	0.0523703	0.00243209	rs3213333	0.146326
ENSG00000105808.17	RASA4	Adipose_Subcutaneous		-2.07643	-0.0259998	0.974335	0.950714	0.998543	0.0378541	0.131375	0.210933	1.17519e-31	1.26386e-30	46	48	48	4500	3.8765e-12	0.489606	3.96634e-12	0.500944	0.0094498	rs6465866	0.140154
ENSG00000105875.13	WDR91	Adipose_Subcutaneous		-2.00181	-0.0355167	0.965107	0.932122	0.999258	0.0453052	0.0710377	0.0829969	1.44319e-12	5.58884e-12	17	17	17	6445	0.00038286	0.479703	0.000410551	0.514393	0.0051101	rs4281069	0.181092
ENSG00000105983.20	LMBR1	Adipose_Subcutaneous		-2.33714	-0.0686147	0.933686	0.881476	0.988989	0.0194319	0.02313	0.0602942	1.99746e-09	6.09704e-09	16	16	16	7619	0.00264765	0.925212	0.000172903	0.0604087	0.011559	rs78436524	0.772159
ENSG00000105989.8	WNT2	Adipose_Subcutaneous		1.97882	0.0956655	1.10039	1.00091	1.20976	0.0478364	0.0128133	0.0132145	0.00553563	0.00881131	11	11	11	4010	4.9251e-06	3.15441e-06	0.556592	0.356398	0.0870026	rs4730774	0.997983
ENSG00000106028.10	SSBP1	Adipose_Subcutaneous		-2.02254	-0.162011	0.850432	0.726867	0.995003	0.0431206	0.0037995	0.0172004	0.00153426	0.00263161	8	9	9	4474	0.649487	0.321343	0.0181186	0.00896233	0.00208906	rs75222717	0.0175478
ENSG00000106034.17	CPED1	Adipose_Subcutaneous		4.74329	0.276526	1.31854	1.17617	1.47815	2.10271e-06	0.00677816	0.0144864	0.00366711	0.00597037	11	11	11	5094	2.91891e-09	5.47926e-08	0.0503962	0.946013	0.00359039	rs41612	0.236713
ENSG00000106052.13	TAX1BP1	Adipose_Subcutaneous		-2.36633	-0.13328	0.87522	0.783744	0.977374	0.0179652	0.00662166	0.0379292	2.24965e-06	5.31362e-06	6	6	6	5735	0.281008	0.621869	0.0267598	0.0592083	0.0111553	rs10951183	0.113636
ENSG00000106113.18	CRHR2	Adipose_Subcutaneous		2.36215	0.0169049	1.01705	1.00288	1.03142	0.0181691	0.380171	0.518679	5.33601e-94	4.12967e-92	20	20	20	6008	2.61235e-98	0.897456	2.85936e-99	0.0982271	0.00431722	rs24003	1
ENSG00000106399.11	RPA3	Adipose_Subcutaneous		-2.43752	-0.03136	0.969127	0.944994	0.993875	0.0147886	0.118445	0.12879	4.2284e-19	2.48839e-18	34	34	34	8818	3.951e-08	0.877062	3.87176e-09	0.0859101	0.0370281	rs6463710	0.890264
ENSG00000106538.9	RARRES2	Adipose_Subcutaneous		2.07096	0.0363157	1.03698	1.00195	1.07324	0.0383629	0.062294	0.130329	2.51971e-19	1.50092e-18	16	16	16	6002	1.1994e-13	0.610631	7.36501e-14	0.374949	0.0144204	rs60467296	0.144111
ENSG00000106560.10	GIMAP2	Adipose_Subcutaneous		3.34908	0.0583383	1.06007	1.02449	1.09689	0.000810797	0.0608922	0.0655183	3.82297e-10	1.24039e-09	18	19	19	6030	0.00797558	0.603086	0.00495059	0.374337	0.00965072	rs11763374	0.0551467
ENSG00000106628.10	POLD2	Adipose_Subcutaneous		2.48789	0.076064	1.07903	1.01627	1.14567	0.0128502	0.0200811	0.0470718	1.28218e-07	3.39306e-07	7	7	7	5439	0.0164416	0.602626	0.00198703	0.0725234	0.306422	rs12531534	0.189409
ENSG00000106952.7	TNFSF8	Adipose_Subcutaneous		2.15265	0.0948201	1.09946	1.00852	1.1986	0.0313461	0.0126797	0.0195247	0.000731756	0.00130637	11	11	11	6848	0.489805	0.338216	0.0970814	0.067028	0.00786894	rs9409167	0.0663233
ENSG00000107105.14	ELAVL2	Adipose_Subcutaneous		-2.02081	-0.0641705	0.937845	0.881253	0.998071	0.0432994	0.0168178	0.0367873	3.21657e-06	7.48112e-06	3	3	3	6252	0.00587001	0.941244	0.000303584	0.0486751	0.00390714	rs4142149	0.308014
ENSG00000107338.9	SHB	Adipose_Subcutaneous		-1.96936	-0.0546156	0.946849	0.896756	0.99974	0.0489113	0.0248244	0.0433492	4.11978e-07	1.04415e-06	6	6	6	5116	0.19002	0.756852	0.00868517	0.0345832	0.00985985	rs7024427	0.0226636
ENSG00000107372.12	ZFAND5	Adipose_Subcutaneous		-2.80288	-0.124943	0.882547	0.808711	0.963124	0.00506492	0.0104429	0.0105574	0.0132162	0.019942	10	10	10	5148	0.571313	0.277319	0.0913995	0.0443502	0.0156181	rs2984516	0.0526514
ENSG00000107438.8	PDLIM1	Adipose_Subcutaneous		3.15074	0.354129	1.42494	1.1432	1.77611	0.00162855	0.00187211	0.0289005	3.80691e-05	7.91123e-05	2	2	2	5939	0.0018612	0.0237728	0.0697546	0.890951	0.0136606	rs149296149	0.00733202
ENSG00000107651.12	SEC23IP	Adipose_Subcutaneous		-2.46217	-0.0627686	0.939161	0.893387	0.98728	0.0138098	0.0303414	0.0266639	7.68409e-05	0.000154352	29	29	29	6569	0.438356	0.354969	0.108015	0.0874562	0.0112034	rs144745150	0.472765
ENSG00000107745.17	MICU1	Adipose_Subcutaneous		4.42757	0.0780846	1.08121	1.04448	1.11924	9.52991e-06	0.0676725	0.0991676	7.67575e-15	3.48279e-14	6	6	6	4009	3.79335e-12	0.00652342	5.24628e-11	0.089316	0.904161	rs11000279	0.0607555
ENSG00000107779.13	BMPR1A	Adipose_Subcutaneous		2.29734	0.0284596	1.02887	1.00419	1.05416	0.0215992	0.126404	0.271088	1.11242e-41	1.781e-40	30	30	30	5432	6.46532e-34	0.884458	7.50255e-35	0.102622	0.0129197	rs6586042	0.85463
ENSG00000107833.10	NPM3	Adipose_Subcutaneous		3.16415	0.0828193	1.08635	1.03202	1.14353	0.00155538	0.0275829	0.0189971	0.000865337	0.00153033	10	10	10	3908	0.208807	0.0822071	0.484221	0.190603	0.0341623	rs12571356	0.153706
ENSG00000107951.14	MTPAP	Adipose_Subcutaneous		2.21967	0.0479176	1.04908	1.00562	1.09443	0.0264409	0.0407175	0.0676883	1.92026e-10	6.37054e-10	23	23	23	6575	0.142092	0.718855	0.0223118	0.112873	0.00386727	rs11007972	0.0660535
ENSG00000107954.10	NEURL1	Adipose_Subcutaneous		-2.19364	-0.213288	0.807923	0.667738	0.977539	0.0282613	0.00180381	0.0184924	0.00101608	0.00178094	3	3	3	4557	1.44202e-52	7.13164e-53	0.632825	0.312915	0.0542594	rs17116149	0.999951
ENSG00000107960.10	STN1	Adipose_Subcutaneous		-14.0555	-0.450793	0.637123	0.598305	0.678459	7.13085e-45	0.0205565	0.0241341	0.000170342	0.000329175	20	20	20	4608	6.35634e-53	1.5325e-52	0.279295	0.673324	0.0473819	rs17116149	0.999914
ENSG00000108055.9	SMC3	Adipose_Subcutaneous		-2.2548	-0.139033	0.8702	0.771138	0.981987	0.024146	0.00510632	0.015804	0.00239958	0.00400725	6	6	6	5719	0.340259	0.605301	0.0167692	0.0298236	0.00784701	rs11195149	0.422952
ENSG00000108091.10	CCDC6	Adipose_Subcutaneous		2.40095	0.248178	1.28169	1.04663	1.56953	0.0163527	0.00192	0.0207067	0.000502973	0.000918563	3	3	3	6192	0.0509671	0.801968	0.00710428	0.111758	0.0282031	rs78720226	0.445974
ENSG00000108187.15	PBLD	Adipose_Subcutaneous		-3.36901	-0.0300833	0.970365	0.953529	0.987497	0.000754399	0.244565	0.27139	9.86338e-42	1.58161e-40	21	21	21	5840	2.6418e-37	0.589611	1.66424e-37	0.371394	0.0389947	rs1807347	0.0774247
ENSG00000108423.14	TUBD1	Adipose_Subcutaneous		2.34919	0.107494	1.11348	1.01797	1.21796	0.0188144	0.0103986	0.0176304	0.00133741	0.00231234	6	6	6	2825	4.92159e-05	2.0718e-05	0.65949	0.277557	0.0628829	rs7216675	0.0965964
ENSG00000108556.7	CHRNE	Adipose_Subcutaneous		2.4629	0.0157354	1.01586	1.00322	1.02866	0.0137817	0.387142	0.450288	2.89646e-77	1.37827e-75	36	36	36	7016	1.16364e-94	0.11062	9.33647e-94	0.887554	0.00182639	rs79436576	0.259018
ENSG00000108559.11	NUP88	Adipose_Subcutaneous		-2.38108	-0.0659065	0.936218	0.886781	0.988412	0.0172619	0.0270964	0.0787919	5.56426e-12	2.06435e-11	4	4	4	7631	5.07729e-10	0.761645	1.46818e-10	0.220224	0.0181305	rs17635627	0.176258
ENSG00000108599.14	AKAP10	Adipose_Subcutaneous		2.13344	0.0442065	1.0452	1.0036	1.08852	0.032889	0.0496462	0.0723511	4.35664e-11	1.52501e-10	8	8	8	3336	8.29159e-06	0.968505	1.63415e-07	0.0190754	0.0124111	rs203481	0.0561621
ENSG00000108654.13	DDX5	Adipose_Subcutaneous		1.98638	0.0314351	1.03193	1.00042	1.06444	0.0469906	0.0715437	0.124971	1.52198e-18	8.66584e-18	16	16	16	4042	1.37715e-10	0.91962	1.14039e-11	0.0761476	0.00423256	rs17650301	0.916036
ENSG00000108771.12	DHX58	Adipose_Subcutaneous		2.09378	0.0301667	1.03063	1.00193	1.06015	0.0362798	0.128571	0.214434	3.21704e-32	3.54912e-31	16	16	16	4204	8.15794e-34	0.599452	5.32437e-34	0.39123	0.00931837	rs3744484	0.291512
ENSG00000108774.14	RAB5C	Adipose_Subcutaneous		-2.04386	-0.0366231	0.964039	0.93077	0.998498	0.0409674	0.0617805	0.151184	2.08014e-22	1.45702e-21	5	5	5	4229	2.74635e-14	0.51202	2.56669e-14	0.478516	0.00946472	rs1122326	0.0664727
ENSG00000108784.9	NAGLU	Adipose_Subcutaneous		3.1316	0.038582	1.03934	1.01454	1.06474	0.00173859	0.145474	0.20062	5.16795e-30	5.19557e-29	7	7	7	3685	4.98052e-19	0.484914	5.21584e-19	0.507818	0.00726788	rs4633765	0.254614
ENSG00000108786.10	HSD17B1	Adipose_Subcutaneous		-2.89709	-0.0446163	0.956364	0.927928	0.985672	0.00376639	0.0885718	0.191681	1.32199e-28	1.24886e-27	9	9	9	3697	2.24103e-20	0.487288	2.34911e-20	0.510785	0.00192758	rs2830	0.14128
ENSG00000108828.15	VAT1	Adipose_Subcutaneous		3.30263	0.103139	1.10865	1.04282	1.17862	0.000957827	0.0285231	0.0784348	6.23846e-12	2.3078e-11	11	11	11	3622	3.9319e-06	0.450691	4.09277e-06	0.469051	0.0802501	rs323500	0.132245
ENSG00000108839.11	ALOX12	Adipose_Subcutaneous		-2.3937	-0.0654417	0.936654	0.887784	0.988213	0.0166795	0.0270534	0.0772897	9.00057e-12	3.29689e-11	4	4	4	6357	4.74125e-131	1.29553e-125	3.65968e-06	0.999996	3.31905e-07	rs78378222	1
ENSG00000108984.13	MAP2K6	Adipose_Subcutaneous		-2.05938	-0.10113	0.903816	0.820879	0.995131	0.0394576	0.0128819	0.0350501	5.54142e-06	1.25787e-05	16	16	16	5230	0.665637	0.291564	0.0281255	0.0123172	0.00235693	rs149912365	0.019764
ENSG00000109270.12	LAMTOR3	Adipose_Subcutaneous		3.29898	0.0609372	1.06283	1.02504	1.10202	0.000970361	0.0553305	0.0379392	2.24264e-06	5.29766e-06	29	29	29	7003	4.63221e-08	6.88365e-08	0.395566	0.587809	0.0166256	rs11097645	0.311817
ENSG00000109332.19	UBE2D3	Adipose_Subcutaneous		3.5125	0.0991227	1.1042	1.04479	1.167	0.000443911	0.0282428	0.026432	8.26505e-05	0.000165438	9	9	9	5251	0.161593	0.488641	0.079305	0.239779	0.030681	rs35988839	0.0307398
ENSG00000109572.13	CLCN3	Adipose_Subcutaneous		2.29606	0.10359	1.10915	1.01528	1.21169	0.0216724	0.0108609	0.0300533	2.6517e-05	5.61351e-05	8	8	8	5892	0.195603	0.755959	0.00879461	0.0339834	0.00565979	rs4692709	0.176994
ENSG00000109654.14	TRIM2	Adipose_Subcutaneous		2.17496	0.0253699	1.02569	1.00251	1.04941	0.0296329	0.149747	0.251903	2.13029e-38	3.02354e-37	33	33	33	5922	1.81711e-29	0.937979	1.0663e-30	0.0550347	0.00698583	rs34449206	1
ENSG00000109832.13	DDX25	Adipose_Subcutaneous		1.96202	0.0236422	1.02392	1.00002	1.04839	0.0497607	0.13339	0.223137	1.25409e-33	1.46554e-32	16	16	16	6558	3.03952e-26	0.947631	1.34808e-27	0.0420189	0.0103504	rs11220269	0.194487
ENSG00000109911.18	ELP4	Adipose_Subcutaneous		2.16828	0.0455739	1.04663	1.00439	1.09065	0.030137	0.0675604	0.120332	7.16562e-18	3.92311e-17	12	12	12	4188	5.21923e-66	4.79671e-51	1.08808e-15	1	8.71617e-17	rs7106353	0.66747
ENSG00000110063.8	DCPS	Adipose_Subcutaneous		-3.32899	-0.0718596	0.930662	0.892108	0.970881	0.00087162	0.0466085	0.0880086	2.87105e-13	1.16923e-12	15	15	15	6613	0.00508931	0.934444	0.00020789	0.0381484	0.0221109	rs11220418	0.0742129
ENSG00000110092.3	CCND1	Adipose_Subcutaneous		-1.99011	-0.138192	0.870932	0.76011	0.997912	0.0465793	0.00407536	0.0206403	0.000513664	0.00093692	2	2	2	6305	0.0558642	0.0935725	0.311552	0.521832	0.017179	rs652711	0.121004
ENSG00000110274.15	CEP164	Adipose_Subcutaneous		-3.64796	-0.0699542	0.932437	0.898041	0.96815	0.000264328	0.0517787	0.035758	4.43966e-06	1.01826e-05	23	23	23	7086	0.280414	0.238912	0.135124	0.114895	0.230656	rs4936370	0.21623
ENSG00000110344.9	UBE4A	Adipose_Subcutaneous		2.41336	0.10379	1.10937	1.01969	1.20693	0.015806	0.00962667	0.0402705	1.08075e-06	2.63902e-06	6	6	6	5529	0.294381	0.6201	0.0258071	0.0543561	0.00535625	rs3212264	0.0251855
ENSG00000110427.14	KIAA1549L	Adipose_Subcutaneous		-2.69962	-0.0492419	0.951951	0.918519	0.9866	0.00694178	0.0585135	0.144621	1.97641e-21	1.32076e-20	15	15	15	6024	9.34939e-13	0.000109605	8.52873e-09	0.999846	4.44134e-05	rs2753408	0.999802
ENSG00000110665.11	C11orf21	Adipose_Subcutaneous		2.45386	0.029788	1.03024	1.00601	1.05504	0.0141331	0.11795	0.143057	3.3722e-21	2.22238e-20	56	57	57	6872	3.57002e-08	0.751022	1.16928e-08	0.245978	0.00299936	rs2651836	0.273696
ENSG00000110696.9	C11orf58	Adipose_Subcutaneous		2.36016	0.0989263	1.10398	1.01691	1.19851	0.0182672	0.00906618	0.0164335	0.00196089	0.0033123	7	7	7	4942	0.625926	0.337166	0.021547	0.011603	0.003758	rs4757428	0.0441977
ENSG00000110881.11	ASIC1	Adipose_Subcutaneous		2.08025	0.051621	1.05298	1.00299	1.10546	0.037503	0.0361952	0.0233932	0.000215166	0.000410765	16	16	16	4058	0.00548175	0.147325	0.0296027	0.795564	0.0220266	rs35305434	0.0430254
ENSG00000110955.8	ATP5F1B	Adipose_Subcutaneous		-2.35359	-0.0673941	0.934827	0.883806	0.988793	0.0185931	0.0309842	0.0232757	0.000223287	0.000425436	39	39	39	3251	4.64186e-08	1.76922e-08	0.69383	0.264408	0.0417625	rs2277339	0.999992
ENSG00000111012.9	CYP27B1	Adipose_Subcutaneous		-2.28458	-0.0819477	0.92132	0.858771	0.988425	0.0223375	0.013788	0.0611931	1.50345e-09	4.64373e-09	2	2	2	4561	0.0224732	0.489112	0.0212346	0.462151	0.00502951	rs747906	0.0392896
ENSG00000111058.7	ACSS3	Adipose_Subcutaneous		2.11465	0.050542	1.05184	1.0037	1.10229	0.0344599	0.0298092	0.0432089	4.305e-07	1.08827e-06	21	21	21	5603	0.387064	0.562386	0.0189386	0.0275127	0.00409898	rs10862221	0.0265182
ENSG00000111186.12	WNT5B	Adipose_Subcutaneous		3.29152	0.0667915	1.06907	1.02739	1.11245	0.000996488	0.0471067	0.0877041	3.16769e-13	1.28671e-12	18	18	18	6790	8.80953e-06	0.000157911	0.0526323	0.943432	0.00376865	rs57724395	0.525081
ENSG00000111325.16	OGFOD2	Adipose_Subcutaneous		-4.58609	-0.182748	0.832978	0.770396	0.900644	4.51617e-06	0.0138003	0.0184462	0.00103113	0.00180593	8	8	8	4901	0.000202713	0.000266677	0.41154	0.54135	0.0466407	rs71444571	0.0907776
ENSG00000111328.6	CDK2AP1	Adipose_Subcutaneous		5.17126	0.0892477	1.09335	1.05699	1.13097	2.32515e-07	0.154092	0.272374	6.65606e-42	1.07742e-40	8	8	8	5045	8.19613e-42	1.04595e-05	1.66313e-38	0.0202443	0.979745	rs139351315	0.386382
ENSG00000111432.4	FZD10	Adipose_Subcutaneous		-2.35726	-0.119766	0.887128	0.803041	0.980019	0.0184105	0.00840461	0.0356071	4.65446e-06	1.06574e-05	15	15	15	8331	0.20119	0.702682	0.0201565	0.0703936	0.00557862	rs59617089	0.1054
ENSG00000111669.14	TPI1	Adipose_Subcutaneous		-2.62836	-0.798022	0.450219	0.2483	0.816338	0.00857983	0.000225386	0.0236477	0.00019857	0.000380854	3	10	10	2921	0.776652	0.18615	0.0279542	0.0066976	0.00254591	rs141769189	0.284386
ENSG00000111671.9	SPSB2	Adipose_Subcutaneous		2.81903	0.0291699	1.0296	1.00893	1.05069	0.00481686	0.19686	0.29812	1.8818e-46	3.49266e-45	8	22	22	2845	2.96017e-67	0.960631	1.05595e-68	0.0342624	0.00510647	rs112278582	0.919283
ENSG00000111906.17	HDDC2	Adipose_Subcutaneous		-2.07068	-0.0199807	0.980218	0.961853	0.998933	0.0383885	0.217409	0.190308	2.16865e-28	2.02444e-27	51	51	51	4835	1.64833e-17	0.933251	7.06779e-19	0.0399895	0.0267593	rs2243390	0.13985
ENSG00000111907.20	TPD52L1	Adipose_Subcutaneous		2.17773	0.0300427	1.0305	1.00301	1.05874	0.0294263	0.100682	0.158369	1.73571e-23	1.28003e-22	34	34	34	5104	1.49829e-11	0.955914	6.56244e-13	0.0418663	0.00221932	rs508692	0.57313
ENSG00000112041.12	TULP1	Adipose_Subcutaneous		2.14266	0.0518957	1.05327	1.00443	1.10447	0.0321403	0.0344059	0.0325867	1.19865e-05	2.63117e-05	15	15	15	5140	0.162028	0.0810845	0.482205	0.241278	0.033404	rs116713091	0.657779
ENSG00000112053.13	SLC26A8	Adipose_Subcutaneous		2.34365	0.0279697	1.02836	1.00459	1.0527	0.0190962	0.13582	0.366052	2.70379e-59	7.61705e-58	25	25	25	5640	1.68233e-52	1.13755e-15	1.47891e-37	1	8.05649e-18	rs3804451	0.042102
ENSG00000112079.8	STK38	Adipose_Subcutaneous		-3.93899	-0.0917766	0.912309	0.871583	0.954937	8.18243e-05	0.0473691	0.0438296	3.54394e-07	9.02554e-07	20	20	20	5489	4.87725e-16	2.96711e-16	0.430444	0.261556	0.308	rs10947616	0.263403
ENSG00000112218.8	GPR63	Adipose_Subcutaneous		1.99099	0.0247702	1.02508	1.00039	1.05038	0.046482	0.118513	0.177221	2.3295e-26	1.98158e-25	18	18	18	5959	5.56272e-18	0.912503	5.01092e-19	0.0821934	0.00530325	rs6568627	0.134278
ENSG00000112249.13	ASCC3	Adipose_Subcutaneous		-2.27469	-0.053533	0.947875	0.905145	0.992621	0.0229244	0.0451832	0.0586769	3.32872e-09	9.99103e-09	17	17	17	5781	0.405592	0.518059	0.0311123	0.039734	0.00550261	rs79492793	0.0808705
ENSG00000112419.14	PHACTR2	Adipose_Subcutaneous		-2.69126	-0.0654755	0.936622	0.893008	0.982367	0.0071183	0.0357451	0.063816	6.55643e-10	2.08571e-09	32	32	32	5052	0.0161723	0.0814034	0.0173442	0.0865033	0.798577	rs12200809	0.114963
ENSG00000112514.15	CUTA	Adipose_Subcutaneous		-2.01327	-0.0404873	0.960321	0.923206	0.998929	0.0440859	0.0573758	0.0813724	2.43213e-12	9.24741e-12	16	16	16	14301	8.04134e-05	0.0242214	0.00322664	0.971899	0.000572612	rs112495680	0.176559
ENSG00000112561.17	TFEB	Adipose_Subcutaneous		-2.19771	-0.0799119	0.923198	0.859693	0.991394	0.02797	0.0119537	0.0352183	5.25701e-06	1.19609e-05	27	27	27	5919	0.175093	0.476383	0.0882434	0.240067	0.0202136	rs77802144	0.103628
ENSG00000112562.18	SMOC2	Adipose_Subcutaneous		-2.2226	-0.110004	0.89583	0.81301	0.987087	0.026243	0.00733251	0.0198739	0.000654974	0.00117698	7	7	7	8150	0.345486	0.559427	0.0241863	0.0391318	0.0317691	rs13197896	0.153433
ENSG00000112640.14	PPP2R5D	Adipose_Subcutaneous		2.1302	0.082583	1.08609	1.00662	1.17183	0.0331551	0.0127091	0.0142434	0.0039665	0.0064277	19	19	19	5190	0.532801	0.246197	0.143687	0.0663843	0.0109307	rs13209358	0.0286685
ENSG00000112667.12	DNPH1	Adipose_Subcutaneous		2.61008	0.0337024	1.03428	1.00843	1.06079	0.00905219	0.129385	0.0928893	5.91645e-14	2.5274e-13	12	12	12	5108	2.55862e-06	0.764642	6.86016e-07	0.204985	0.030369	rs112422722	0.191384
ENSG00000112981.4	NME5	Adipose_Subcutaneous		2.11639	0.0468319	1.04795	1.00347	1.0944	0.0343118	0.0377683	0.0446872	2.70864e-07	6.96395e-07	3	3	3	3995	0.0773879	0.871903	0.00350437	0.0394748	0.00772957	rs17637720	0.532095
ENSG00000112992.16	NNT	Adipose_Subcutaneous		2.74064	0.0440543	1.04504	1.01263	1.07849	0.00613196	0.0815597	0.0841089	1.00924e-12	3.94409e-12	18	18	18	5943	3.24895e-05	0.301075	7.00367e-05	0.648968	0.0498543	rs10068765	0.153496
ENSG00000113048.16	MRPS27	Adipose_Subcutaneous		-2.15326	-0.0868435	0.916821	0.847137	0.992236	0.0312985	0.0138854	0.0119369	0.00839588	0.0130211	32	32	32	4795	0.658984	0.273386	0.0453803	0.0188231	0.00342663	rs78094281	0.0270828
ENSG00000113318.9	MSH3	Adipose_Subcutaneous		-2.45775	-0.0188196	0.981356	0.966738	0.996196	0.013981	0.325536	0.357626	1.25044e-57	3.3048e-56	25	25	25	5954	1.71605e-28	0.881422	6.609e-30	0.0338613	0.084717	rs863216	0.286724
ENSG00000113360.16	DROSHA	Adipose_Subcutaneous		-2.02364	-0.0237861	0.976495	0.954255	0.999252	0.0430069	0.138596	0.135088	5.05648e-20	3.13019e-19	21	21	21	6572	5.66853e-14	0.918378	3.72157e-15	0.0602731	0.0213484	rs11742627	0.345382
ENSG00000113430.9	IRX4	Adipose_Subcutaneous		2.56282	0.0548559	1.05639	1.01299	1.10165	0.0103825	0.0322972	0.0441076	3.24829e-07	8.29939e-07	9	9	9	8304	2.57429e-42	5.39242e-41	0.0454744	0.95256	0.00196595	rs10069690	0.999999
ENSG00000113722.16	CDX1	Adipose_Subcutaneous		-2.84978	-0.185163	0.830969	0.731606	0.943826	0.00437494	0.00470023	0.0110993	0.0110526	0.0168696	4	4	4	5588	0.600274	0.317547	0.049522	0.0261908	0.00646637	rs11738390	0.142334
ENSG00000114054.13	PCCB	Adipose_Subcutaneous		2.34583	0.0390434	1.03982	1.00644	1.0743	0.0189845	0.0786368	0.0586923	3.31253e-09	9.94828e-09	14	14	14	3959	0.000126388	0.894938	1.18055e-05	0.0835721	0.0213515	rs696081	0.0916055
ENSG00000114395.10	CYB561D2	Adipose_Subcutaneous		-2.26464	-0.0485712	0.952589	0.913375	0.993488	0.0235349	0.0372811	0.0447415	2.66284e-07	6.85223e-07	15	16	16	3178	0.101758	0.854721	0.00391956	0.032916	0.00668573	rs4141060	0.215785
ENSG00000114648.11	KLHL18	Adipose_Subcutaneous		-2.05596	-0.297787	0.742459	0.558961	0.986197	0.0397861	0.00170743	0.0175509	0.00137179	0.00236838	3	3	3	3566	0.416083	0.366425	0.105089	0.0925276	0.0198744	rs6809112	0.0686793
ENSG00000114654.7	EFCC1	Adipose_Subcutaneous		-3.10754	-0.0685603	0.933737	0.89422	0.975	0.00188651	0.042688	0.0490778	6.83126e-08	1.84953e-07	8	8	8	4798	1.86255e-08	0.00105238	1.76794e-05	0.998919	1.0634e-05	rs413183	0.177047
ENSG00000114796.15	KLHL24	Adipose_Subcutaneous		-2.74811	-0.0666749	0.935499	0.892054	0.98106	0.00599401	0.0464751	0.0882578	2.64905e-13	1.08183e-12	17	18	18	5682	9.79376e-06	0.696692	4.15503e-06	0.295566	0.00772819	rs6804098	0.0327925
ENSG00000115073.7	ACTR1B	Adipose_Subcutaneous		3.31765	0.0478808	1.04905	1.01979	1.07914	0.00090777	0.110459	0.258674	1.51194e-39	2.23726e-38	38	40	40	3184	3.14234e-23	0.901513	3.29771e-24	0.0946051	0.00388223	rs11692435	0.9973
ENSG00000115109.13	EPB41L5	Adipose_Subcutaneous		2.62121	0.0783083	1.08146	1.01995	1.14667	0.00876175	0.0213931	0.0173914	0.00144346	0.00248501	8	8	8	5711	0.438028	0.412437	0.0713034	0.0671265	0.0111052	rs6760826	0.0231124
ENSG00000115138.10	POMC	Adipose_Subcutaneous		2.75588	0.0591732	1.06096	1.01724	1.10656	0.00585336	0.0712555	0.101777	3.27247e-15	1.52223e-14	18	18	18	4619	1.45038e-09	1.73117e-09	0.442652	0.528317	0.0290315	rs12619264	0.151447
ENSG00000115216.13	NRBP1	Adipose_Subcutaneous		3.76768	0.0716608	1.07429	1.03498	1.1151	0.000164769	0.0624153	0.102823	2.32436e-15	1.09185e-14	5	5	5	3954	2.55158e-20	9.56071e-06	2.66878e-15	0.999987	3.59297e-06	rs780100	0.110196
ENSG00000115234.10	SNX17	Adipose_Subcutaneous		2.43247	0.0938766	1.09842	1.0184	1.18473	0.0149962	0.0132453	0.0287981	3.93121e-05	8.15713e-05	7	7	7	3940	3.64393e-07	9.00104e-06	0.038043	0.939694	0.0222538	rs1260326	0.928131
ENSG00000115241.10	PPM1G	Adipose_Subcutaneous		4.46403	0.088175	1.09218	1.0507	1.13529	8.04305e-06	0.054581	0.0678361	1.83219e-10	6.08722e-10	6	6	6	3959	5.01769e-11	9.56927e-06	5.24232e-06	0.999767	0.000218652	rs1260326	0.953234
ENSG00000115252.18	PDE1A	Adipose_Subcutaneous		-2.50982	-0.0929865	0.911206	0.847383	0.979836	0.0120792	0.0133644	0.0153602	0.00276737	0.00457747	9	9	9	6082	0.429014	0.520404	0.0212373	0.0257578	0.0035867	rs114983291	0.0313463
ENSG00000115290.9	GRB14	Adipose_Subcutaneous		3.54446	0.154527	1.16711	1.07152	1.27122	0.000393414	0.0125013	0.0646873	4.97499e-10	1.60151e-09	14	14	14	4393	0.000460419	0.068815	0.00617349	0.922697	0.00185375	rs12692738	0.382153
ENSG00000115419.12	GLS	Adipose_Subcutaneous		2.8209	0.0462177	1.0473	1.0142	1.08148	0.00478888	0.0748153	0.105835	8.65678e-16	4.18435e-15	18	18	18	4748	3.10263e-10	0.823062	2.18306e-11	0.0577929	0.119145	rs11894425	0.449928
ENSG00000115464.14	USP34	Adipose_Subcutaneous		-2.45019	-0.0973162	0.907269	0.83932	0.980719	0.014278	0.0114472	0.0300939	2.61817e-05	5.5454e-05	5	5	5	4605	0.0673888	0.123132	0.205055	0.374444	0.22998	rs778142	0.0191503
ENSG00000115514.11	TXNDC9	Adipose_Subcutaneous		-2.53514	-0.116588	0.889952	0.813243	0.973897	0.0112402	0.0103743	0.0163053	0.00204311	0.003443	12	12	12	4785	7.2504e-15	1.05772e-14	0.39818	0.580861	0.0209589	rs28382946	0.0829967
ENSG00000115524.15	SF3B1	Adipose_Subcutaneous		-2.48384	-0.059668	0.942077	0.898748	0.987495	0.0129973	0.0361795	0.0521427	2.60761e-08	7.31392e-08	7	7	7	4061	4.04376e-05	0.875579	3.91302e-06	0.0846874	0.0396887	rs3895817	0.0873687
ENSG00000115556.13	PLCD4	Adipose_Subcutaneous		-2.30602	-0.11582	0.890636	0.807138	0.982771	0.0211095	0.008093	0.0352249	5.24621e-06	1.1939e-05	7	7	7	4212	0.0279551	0.779243	0.00621228	0.173152	0.0134374	rs3731866	0.0443992
ENSG00000115592.11	PRKAG3	Adipose_Subcutaneous		2.52436	0.177933	1.19475	1.04058	1.37175	0.0115911	0.00391857	0.0121285	0.00788576	0.012281	9	9	9	4329	0.50628	0.322787	0.0932598	0.0594411	0.0182318	rs6436094	0.248299
ENSG00000115596.3	WNT6	Adipose_Subcutaneous		2.5409	0.09338	1.09788	1.02158	1.17988	0.0110568	0.0152578	0.0486168	7.89532e-08	2.12724e-07	15	15	15	4315	2.59268e-38	0.756291	4.76342e-39	0.138845	0.104864	rs200513066	1
ENSG00000115607.9	IL18RAP	Adipose_Subcutaneous		2.11233	0.068872	1.0713	1.00498	1.142	0.0346586	0.0173994	0.062828	8.96411e-10	2.82144e-09	10	10	10	5280	0.0430578	0.918458	0.00161726	0.034495	0.00237162	rs1468788	0.047457
ENSG00000115840.13	SLC25A12	Adipose_Subcutaneous		-1.99065	-0.0423832	0.958502	0.919327	0.999348	0.0465196	0.044177	0.100968	4.26409e-15	1.96965e-14	19	20	20	6029	0.00919661	0.894913	0.000842562	0.0819758	0.0130724	rs6760680	0.0535548
ENSG00000115875.18	SRSF7	Adipose_Subcutaneous		-2.18378	-0.106234	0.899214	0.817436	0.989173	0.0289785	0.0154512	0.0395507	1.35401e-06	3.27355e-06	18	18	18	5724	0.567042	0.377338	0.0312235	0.020774	0.00362221	rs17023923	0.0346849
ENSG00000115884.10	SDC1	Adipose_Subcutaneous		3.2632	0.08905	1.09314	1.0362	1.1532	0.00110163	0.0262252	0.0429364	4.68875e-07	1.1812e-06	15	15	15	6590	0.0176555	0.840982	0.00196972	0.0937776	0.045615	rs10495703	0.145337
ENSG00000115946.7	PNO1	Adipose_Subcutaneous		2.30388	0.0538164	1.05529	1.00807	1.10473	0.0212292	0.0319418	0.0703124	8.33869e-11	2.85936e-10	3	3	3	7041	2.03362e-05	0.869722	2.61236e-06	0.111705	0.0185506	rs6749303	0.0661577
ENSG00000115970.18	THADA	Adipose_Subcutaneous		2.34434	0.0878889	1.09187	1.01451	1.17512	0.0190606	0.0199837	0.0522739	2.50222e-08	7.02697e-08	23	23	23	6436	0.000289665	0.000590212	0.278883	0.568091	0.152146	rs79625619	0.10134
ENSG00000116198.12	CEP104	Adipose_Subcutaneous		2.77332	0.0268571	1.02722	1.00791	1.0469	0.00554881	0.216174	0.370277	3.87864e-60	1.12038e-58	31	31	31	8649	1.19882e-48	0.888114	1.22363e-49	0.0906287	0.0212575	rs2275824	0.136253
ENSG00000116539.12	ASH1L	Adipose_Subcutaneous		-2.95309	-0.131976	0.876362	0.802864	0.956589	0.00314614	0.0112498	0.0282022	4.73968e-05	9.73814e-05	5	6	6	3388	5.52087e-05	0.000983126	0.0526451	0.937465	0.00885199	rs76798800	0.545408
ENSG00000116641.17	DOCK7	Adipose_Subcutaneous		-1.96317	-0.044749	0.956237	0.914456	0.999928	0.0496265	0.0368577	0.0511501	3.56258e-08	9.89103e-08	14	14	14	5892	0.151214	0.708006	0.0233031	0.1091	0.00837695	rs34693359	0.453398
ENSG00000116701.14	NCF2	Adipose_Subcutaneous		2.42236	0.04777	1.04893	1.00916	1.09027	0.0154202	0.0491685	0.0873543	3.54627e-13	1.43566e-12	20	22	22	5297	1.82754e-08	0.949691	6.34405e-10	0.0329499	0.0173594	rs1926834	0.0430428
ENSG00000116783.14	TNNI3K	Adipose_Subcutaneous		2.17223	0.0147598	1.01487	1.00144	1.02848	0.0298383	0.405121	0.457722	5.57732e-79	2.79671e-77	32	32	32	4844	1.10784e-36	0.971093	3.08399e-38	0.0270313	0.00187558	rs17591703	0.111821
ENSG00000116922.14	C1orf109	Adipose_Subcutaneous		2.19879	0.037738	1.03846	1.00411	1.07399	0.027893	0.0714096	0.15436	6.95513e-23	4.98054e-22	5	5	5	5279	1.24531e-08	0.877064	1.5193e-09	0.106988	0.0159476	rs684260	0.93139
ENSG00000116954.7	RRAGC	Adipose_Subcutaneous		2.14229	0.313902	1.36876	1.02707	1.82411	0.03217	0.000946108	0.0224861	0.00028649	0.000539197	1	1	1	5303	0.59042	0.287779	0.0772133	0.0376278	0.00696023	rs10711855	0.253454
ENSG00000117010.15	ZNF684	Adipose_Subcutaneous		2.30878	0.123728	1.13171	1.01887	1.25705	0.0209556	0.0089626	0.0519768	2.74719e-08	7.69335e-08	8	8	8	5875	0.174245	0.586907	0.0528285	0.177933	0.00808624	rs75904080	0.175447
ENSG00000117222.13	RBBP5	Adipose_Subcutaneous		-2.14537	-0.0418434	0.95902	0.923051	0.996391	0.0319232	0.0572101	0.0617929	1.24373e-09	3.8613e-09	13	14	14	5579	7.46525e-11	8.6592e-06	8.62101e-06	0.999982	8.565e-07	rs16854023	0.147244
ENSG00000117411.16	B4GALT2	Adipose_Subcutaneous		2.25638	0.133396	1.1427	1.01768	1.28309	0.0240469	0.00565698	0.0128053	0.00632344	0.00998594	6	6	6	4712	0.444559	0.215674	0.221512	0.107454	0.0107997	rs12029931	0.150951
ENSG00000117533.14	VAMP4	Adipose_Subcutaneous		-2.75621	-0.0496806	0.951533	0.918504	0.985751	0.00584759	0.0733823	0.128704	4.35172e-19	2.55802e-18	32	32	32	5983	4.07003e-09	3.01332e-08	0.117317	0.868566	0.0141173	rs35515222	0.829767
ENSG00000117569.18	PTBP2	Adipose_Subcutaneous		-2.11729	-0.0416745	0.959182	0.922883	0.996909	0.0342352	0.0603809	0.118101	1.50551e-17	8.11257e-17	13	13	13	5548	1.78968e-10	0.571357	1.23372e-10	0.393832	0.0348114	rs3748784	0.0759216
ENSG00000118308.15	LRMP	Adipose_Subcutaneous		2.07788	0.0286597	1.02907	1.00163	1.05727	0.0377203	0.111259	0.199207	8.64835e-30	8.59762e-29	23	23	23	7015	7.59805e-17	0.868644	1.09835e-17	0.125563	0.00579315	rs7306889	0.596888
ENSG00000118689.14	FOXO3	Adipose_Subcutaneous		-4.54736	-0.172337	0.841695	0.781439	0.906598	5.43227e-06	0.0153162	0.0229768	0.000245373	0.000465356	16	16	16	5122	9.8819e-11	5.03338e-11	0.639046	0.325465	0.0354891	rs2145763	0.0214987
ENSG00000118690.12	ARMC2	Adipose_Subcutaneous		2.68309	0.0410621	1.04192	1.01113	1.07364	0.00729457	0.0900221	0.0260117	9.43283e-05	0.000187495	11	11	11	5030	8.52612e-11	5.77615e-11	0.551973	0.373868	0.0741591	rs2145763	0.0236132
ENSG00000118777.10	ABCG2	Adipose_Subcutaneous		-3.09452	-0.10488	0.900432	0.842561	0.962278	0.0019713	0.0246265	0.0435297	3.89321e-07	9.88436e-07	15	15	15	6258	0.0886925	0.799924	0.00508712	0.0458207	0.0604754	rs11317636	0.269549
ENSG00000118965.14	WDR35	Adipose_Subcutaneous		2.92	0.0391591	1.03994	1.01296	1.06763	0.00350035	0.104099	0.13431	6.57797e-20	4.04278e-19	17	17	17	6575	1.98503e-06	0.893187	2.21841e-07	0.0998127	0.00699853	rs11694716	0.207044
ENSG00000119392.14	GLE1	Adipose_Subcutaneous		-2.98286	-0.0571475	0.944455	0.909647	0.980594	0.00285565	0.061238	0.149826	3.31937e-22	2.30301e-21	15	15	15	4081	1.83534e-23	0.934095	1.13475e-24	0.0577446	0.00816065	rs56164320	0.891549
ENSG00000119401.10	TRIM32	Adipose_Subcutaneous		2.34453	0.0621656	1.06414	1.01025	1.1209	0.0190513	0.0199031	0.0818225	2.10484e-12	8.03575e-12	4	4	4	5678	8.85327e-06	0.000110361	0.0734956	0.91615	0.0102347	rs1983814	0.355043
ENSG00000119414.11	PPP6C	Adipose_Subcutaneous		3.48593	0.0689957	1.07143	1.03066	1.11381	0.000490437	0.062824	0.0755285	1.58061e-11	5.69613e-11	11	11	11	3839	1.53301e-05	0.718142	1.33333e-06	0.0622405	0.219601	rs359578	0.0927656
ENSG00000119537.15	KDSR	Adipose_Subcutaneous		-2.55108	-0.0256272	0.974698	0.955695	0.99408	0.010739	0.192572	0.250445	3.75424e-38	5.29909e-37	26	26	26	5910	2.86311e-30	0.913647	1.88873e-31	0.0602451	0.0261081	rs402348	1
ENSG00000119541.9	VPS4B	Adipose_Subcutaneous		2.1921	0.0679111	1.07027	1.00722	1.13727	0.0283724	0.0221719	0.028239	4.68518e-05	9.63099e-05	11	11	11	5823	0.608335	0.323648	0.0418615	0.0222674	0.00388869	rs76801627	0.0139556
ENSG00000119638.12	NEK9	Adipose_Subcutaneous		1.97261	0.10473	1.11041	1.00067	1.23219	0.0485404	0.00535199	0.0214827	0.000393419	0.000728609	9	9	9	4763	0.0792912	0.870824	0.00368373	0.0404512	0.00575009	rs73313616	0.0209722
ENSG00000119718.10	EIF2B2	Adipose_Subcutaneous		2.31709	0.0215374	1.02177	1.00332	1.04056	0.020499	0.231157	0.317788	4.86788e-50	1.01356e-48	9	9	9	4843	8.796e-50	0.951257	3.57458e-51	0.0386478	0.0100955	rs175057	0.0917655
ENSG00000120254.15	MTHFD1L	Adipose_Subcutaneous		2.28433	0.302882	1.35375	1.04394	1.75551	0.0223522	0.00100842	0.0154599	0.00268004	0.00444234	3	3	3	7643	0.0030746	0.00280754	0.496385	0.453223	0.0445101	rs9383890	0.144702
ENSG00000120262.9	CCDC170	Adipose_Subcutaneous		2.31147	0.056424	1.05805	1.00862	1.1099	0.0208067	0.0237322	0.0741278	2.47209e-11	8.81127e-11	21	22	22	7203	1.19943e-108	1.84679e-106	0.00645057	0.993209	0.000340184	rs58415480	1
ENSG00000120334.15	CENPL	Adipose_Subcutaneous		2.41124	0.140101	1.15039	1.02656	1.28915	0.0158986	0.00588373	0.0200616	0.000617111	0.00111313	7	7	7	4212	0.660998	0.280566	0.0371514	0.0157637	0.00552139	rs187667631	0.0177149
ENSG00000120645.11	IQSEC3	Adipose_Subcutaneous		2.35679	0.0271211	1.02749	1.00458	1.05093	0.0184337	0.148117	0.294959	6.94853e-46	1.26449e-44	15	15	15	3364	5.29204e-35	0.000167053	3.16734e-31	0.999831	1.58083e-06	rs73036140	0.815466
ENSG00000120733.13	KDM3B	Adipose_Subcutaneous		2.5365	0.0537286	1.0552	1.01229	1.09993	0.0111966	0.0411529	0.0490037	6.99218e-08	1.89111e-07	12	13	13	3615	0.00540449	0.902602	0.000259087	0.0432214	0.0485131	rs2350640	0.172083
ENSG00000120860.10	WASHC3	Adipose_Subcutaneous		2.7932	0.0287457	1.02916	1.00861	1.05013	0.0052189	0.145791	0.15222	1.45598e-22	1.02897e-21	5	5	5	5804	4.23106e-32	1.40088e-17	3.02029e-15	1	7.61287e-16	rs17033114	0.997616
ENSG00000121039.9	RDH10	Adipose_Subcutaneous		2.87499	0.0994822	1.1046	1.03217	1.18211	0.00404041	0.0157174	0.0229157	0.000250152	0.000474112	11	12	12	5900	0.407716	0.304847	0.156742	0.117181	0.0135141	rs1426060	0.0734156
ENSG00000121350.15	PYROXD1	Adipose_Subcutaneous		2.54064	0.0207572	1.02097	1.00476	1.03745	0.011065	0.346178	0.345988	2.29913e-55	5.66741e-54	19	19	19	7005	5.11394e-49	0.913212	3.67682e-50	0.065637	0.0211506	rs2417979	0.796568
ENSG00000121440.14	PDZRN3	Adipose_Subcutaneous		-2.92727	-0.0513286	0.949966	0.917873	0.983182	0.00341949	0.0699108	0.0891725	1.97122e-13	8.13764e-13	32	32	32	6069	0.0486831	0.901852	0.00240464	0.0445434	0.00251702	rs11926413	0.191946
ENSG00000121774.17	KHDRBS1	Adipose_Subcutaneous		2.21071	0.262763	1.30052	1.03025	1.64169	0.027056	0.00273305	0.0105617	0.0131974	0.0199165	4	4	4	3955	0.643267	0.310889	0.0289283	0.013978	0.00293771	rs140829732	0.0928873
ENSG00000121933.18	TMIGD3	Adipose_Subcutaneous		-2.11038	-0.0219148	0.978324	0.958613	0.99844	0.0348256	0.184884	0.228592	1.61146e-34	1.95328e-33	24	25	25	6211	4.9295e-27	0.886099	6.11302e-28	0.10988	0.00402095	rs3831359	0.376713
ENSG00000122390.17	NAA60	Adipose_Subcutaneous		-2.18006	-0.0248253	0.97548	0.953949	0.997497	0.0292527	0.159289	0.244113	4.34184e-37	5.83913e-36	8	8	8	5215	3.75266e-17	0.897377	3.89636e-18	0.0931645	0.00945883	rs57719446	0.442799
ENSG00000122512.14	PMS2	Adipose_Subcutaneous		2.03229	0.0216026	1.02184	1.00077	1.04335	0.0421248	0.223238	0.34989	4.04313e-56	1.01743e-54	30	30	30	7954	5.74543e-12	0.909157	5.48311e-13	0.0867607	0.00408196	rs10272921	0.347652
ENSG00000122786.19	CALD1	Adipose_Subcutaneous		3.43454	0.125581	1.13381	1.0554	1.21805	0.000593567	0.0127376	0.0618469	1.22267e-09	3.79993e-09	6	6	6	5826	8.88811e-05	0.0495226	9.44681e-05	0.0517371	0.898557	rs11562045	0.249087
ENSG00000122912.14	SLC25A16	Adipose_Subcutaneous		-3.09713	-0.0699887	0.932404	0.892008	0.974631	0.00195404	0.0351031	0.0295904	3.06599e-05	6.44596e-05	8	8	8	6192	0.244363	0.30509	0.18874	0.235617	0.0261908	rs35898435	0.0382408
ENSG00000123268.8	ATF1	Adipose_Subcutaneous		-4.81397	-0.10297	0.902154	0.865114	0.94078	1.47961e-06	0.0375022	0.0964607	1.85425e-14	8.21002e-14	4	4	4	4328	3.26733e-09	0.00590979	1.78403e-08	0.031306	0.962784	rs11503907	0.100415
ENSG00000123297.17	TSFM	Adipose_Subcutaneous		-2.06387	-0.021344	0.978882	0.95924	0.998926	0.0390296	0.16726	0.194343	5.0527e-29	4.85139e-28	10	10	10	4567	1.82834e-22	0.512508	1.72317e-22	0.483023	0.00446914	rs11172344	0.0601105
ENSG00000123360.11	PDE1B	Adipose_Subcutaneous		-2.17946	-0.0296265	0.970808	0.945284	0.997021	0.0292972	0.0935038	0.189299	3.1179e-28	2.89475e-27	12	12	12	5710	1.57868e-21	0.926278	9.69845e-23	0.0568881	0.0168344	rs4759092	0.382105
ENSG00000123411.14	IKZF4	Adipose_Subcutaneous		3.31744	0.0532289	1.05467	1.02202	1.08837	0.000908463	0.06756	0.0535058	1.69833e-08	4.82961e-08	18	18	18	4284	3.3354e-11	6.74524e-08	0.000494209	0.999447	5.85243e-05	rs2277339	0.491048
ENSG00000123415.15	SMUG1	Adipose_Subcutaneous		-2.06719	-0.0266378	0.973714	0.949429	0.99862	0.0387162	0.122132	0.281681	1.57569e-43	2.68181e-42	25	25	25	5254	8.98038e-44	0.937096	5.62626e-45	0.0587054	0.00419821	rs2233921	1
ENSG00000123427.16	EEF1AKMT3	Adipose_Subcutaneous		2.14171	0.0190881	1.01927	1.00162	1.03723	0.0322169	0.22416	0.358486	8.4739e-58	2.26881e-56	5	5	5	4565	5.83076e-63	0.51198	5.50919e-63	0.48374	0.00428018	rs10877019	0.052696
ENSG00000123836.14	PFKFB2	Adipose_Subcutaneous		2.32792	0.0795462	1.0828	1.01265	1.1578	0.0199164	0.0165838	0.0355345	4.76159e-06	1.08885e-05	15	15	15	4431	0.679254	0.274934	0.0307988	0.0124635	0.00255007	rs643470	0.0415472
ENSG00000124171.8	PARD6B	Adipose_Subcutaneous		2.61534	0.0927258	1.09716	1.02351	1.17612	0.0089139	0.0171067	0.024431	0.00015513	0.000301142	6	6	6	6157	0.2843	0.669799	0.0123452	0.0290803	0.00447541	rs7273801	0.105983
ENSG00000124257.6	NEURL2	Adipose_Subcutaneous		2.03339	0.0281342	1.02853	1.00102	1.05681	0.0420129	0.10883	0.203716	1.66833e-30	1.7115e-29	24	24	24	5617	6.1284e-10	0.960134	2.1988e-11	0.0344431	0.00542252	rs11698788	0.763085
ENSG00000124370.10	MCEE	Adipose_Subcutaneous		-2.01524	-0.113481	0.892721	0.799433	0.996894	0.04388	0.00742012	0.0225839	0.000277775	0.000523755	1	1	1	6633	0.54415	0.378931	0.0428114	0.0298084	0.00429932	rs10191329	0.0467278
ENSG00000124466.8	LYPD3	Adipose_Subcutaneous		2.02508	0.0472527	1.04839	1.00152	1.09745	0.042859	0.0427293	0.0482411	8.88349e-08	2.38221e-07	18	18	18	6403	0.100307	0.824125	0.00543245	0.0446075	0.0255282	rs34959503	0.149471
ENSG00000124562.9	SNRPC	Adipose_Subcutaneous		2.26409	0.0284763	1.02889	1.00383	1.05456	0.0235689	0.148316	0.157237	2.56965e-23	1.87863e-22	12	12	12	6006	3.08721e-18	0.0190046	1.59332e-16	0.980834	0.000161165	rs6925764	0.0190864
ENSG00000124587.13	PEX6	Adipose_Subcutaneous		-2.41546	-0.0131969	0.98689	0.976378	0.997515	0.0157153	0.713664	0.707093	1.63558e-156	1.59734e-153	39	39	39	5156	3.7189e-259	0.784302	1.00182e-259	0.211275	0.00442342	rs9462857	0.206086
ENSG00000124613.8	ZNF391	Adipose_Subcutaneous		2.46203	0.0157884	1.01591	1.00322	1.02876	0.0138152	0.405651	0.326377	1.22662e-51	2.68732e-50	26	26	26	5129	6.19366e-37	0.83678	7.5113e-38	0.101418	0.0618025	rs980960	0.97409
ENSG00000124713.5	GNMT	Adipose_Subcutaneous		2.72578	0.0291537	1.02958	1.00822	1.05139	0.00641497	0.190965	0.258886	1.39136e-39	2.06181e-38	24	24	24	5127	3.13148e-34	0.77383	8.44527e-35	0.208676	0.0174932	rs6458314	0.268665
ENSG00000124749.16	COL21A1	Adipose_Subcutaneous		1.99611	0.020257	1.02046	1.00037	1.04096	0.0459215	0.182208	0.296919	3.09352e-46	5.67486e-45	17	17	17	6095	3.79486e-28	0.82916	3.81532e-29	0.0832754	0.0875645	rs3899394	0.167718
ENSG00000124772.11	CPNE5	Adipose_Subcutaneous		-3.11374	-0.0732457	0.929372	0.887496	0.973225	0.00184735	0.0322708	0.0603633	1.95432e-09	5.9689e-09	32	32	32	5892	2.08002e-17	1.11297e-15	0.0183151	0.979999	0.00168539	rs10947616	0.260915
ENSG00000125149.11	C16orf70	Adipose_Subcutaneous		-3.68415	-0.428387	0.651559	0.518771	0.818336	0.000229463	0.00149534	0.0103909	0.0139646	0.0209893	3	3	3	3514	0.0450962	0.0152572	0.61087	0.20655	0.122226	rs6979	0.537783
ENSG00000125249.6	RAP2A	Adipose_Subcutaneous		-2.20582	-0.0976552	0.906962	0.83158	0.989176	0.0273967	0.0106778	0.0295528	3.10236e-05	6.51975e-05	11	11	11	5238	0.16781	0.773865	0.00910603	0.0419857	0.00723355	rs1159277	0.286356
ENSG00000125378.15	BMP4	Adipose_Subcutaneous		2.40706	0.0728239	1.07554	1.01362	1.14125	0.0160814	0.0246	0.0211518	0.000436847	0.000804824	30	30	30	5476	0.654464	0.315916	0.0187992	0.00907278	0.0017476	rs210360	0.0220453
ENSG00000125726.10	CD70	Adipose_Subcutaneous		-2.47431	-0.0636692	0.938315	0.892165	0.986853	0.0133493	0.0318068	0.0585909	3.42027e-09	1.02493e-08	20	20	20	7409	0.0609996	0.775281	0.0106095	0.134825	0.0182848	rs7254538	0.929942
ENSG00000125885.13	MCM8	Adipose_Subcutaneous		2.08141	0.0180991	1.01826	1.00106	1.03577	0.0373964	0.239032	0.248961	6.67563e-38	9.31997e-37	41	41	41	7115	2.74035e-46	0.0034312	7.95904e-44	0.996554	1.45918e-05	rs13041190	0.488927
ENSG00000125945.14	ZNF436	Adipose_Subcutaneous		-2.09069	-0.0177494	0.982407	0.966195	0.998891	0.036556	0.232312	0.182173	4.00353e-27	3.52548e-26	6	6	6	4659	1.11848e-18	0.0123433	8.94183e-17	0.986795	0.000861273	rs3795308	0.672121
ENSG00000126226.21	PCID2	Adipose_Subcutaneous		2.79016	0.165077	1.17948	1.05034	1.3245	0.00526812	0.00525714	0.0131657	0.00562418	0.00894297	4	4	4	6429	0.413836	0.523915	0.0227016	0.0287293	0.0108187	rs2287250	0.0286528
ENSG00000126231.13	PROZ	Adipose_Subcutaneous		-2.10453	-0.0240327	0.976254	0.954646	0.998351	0.0353324	0.134261	0.148407	5.40337e-22	3.70876e-21	10	10	10	6427	1.98763e-08	0.923637	1.10922e-09	0.0515196	0.0248436	rs3024738	0.0734065
ENSG00000126266.3	FFAR1	Adipose_Subcutaneous		-2.91772	-0.06367	0.938315	0.899028	0.979318	0.003526	0.0385096	0.0124681	0.0070579	0.0110691	5	5	5	5963	0.540713	0.356005	0.0574052	0.0377874	0.00808884	rs4528691	0.183309
ENSG00000126353.3	CCR7	Adipose_Subcutaneous		-2.57869	-0.109474	0.896306	0.824744	0.974076	0.00991743	0.0115042	0.0278797	5.24466e-05	0.000107166	5	5	5	5295	0.662243	0.248094	0.0620874	0.0232552	0.00432038	rs145414257	0.0268904
ENSG00000126500.3	FLRT1	Adipose_Subcutaneous		-3.29384	-0.101201	0.903751	0.850934	0.959847	0.000988286	0.0212324	0.0681219	1.67317e-10	5.5833e-10	14	14	14	4131	1.73543e-10	2.82514e-06	6.13558e-05	0.998821	0.0011145	rs12146487	0.28039
ENSG00000126790.11	L3HYPDH	Adipose_Subcutaneous		3.25089	0.0258688	1.02621	1.01033	1.04234	0.00115043	0.352203	0.458418	3.84311e-79	1.95579e-77	29	30	30	5878	1.01968e-63	0.795725	1.03807e-64	0.0808835	0.123392	rs11447130	0.377322
ENSG00000127314.17	RAP1B	Adipose_Subcutaneous		2.82688	0.0390317	1.0398	1.01204	1.06833	0.00470045	0.0938412	0.064363	5.5134e-10	1.76789e-09	18	19	19	5966	0.000362908	0.000248048	0.573887	0.392218	0.0332837	rs6581833	0.325578
ENSG00000127399.14	LRRC61	Adipose_Subcutaneous		2.42287	0.0177352	1.01789	1.00339	1.0326	0.0153982	0.358951	0.358472	8.5257e-58	2.27674e-56	14	14	14	6060	1.389e-64	0.617225	8.51115e-65	0.378201	0.00457414	rs1962004	0.969411
ENSG00000127472.10	PLA2G5	Adipose_Subcutaneous		-2.37188	-0.0324779	0.968044	0.942409	0.994376	0.0176979	0.115206	0.159613	1.1266e-23	8.38066e-23	20	20	20	6218	1.4161e-10	0.904729	8.00355e-12	0.0510895	0.0441811	rs7545093	0.229854
ENSG00000127580.15	WDR24	Adipose_Subcutaneous		-1.98274	-0.0398878	0.960897	0.923746	0.999543	0.047396	0.0439	0.100542	4.90144e-15	2.25592e-14	4	4	4	6180	5.4912e-07	0.944923	2.66884e-08	0.0459162	0.00916016	rs7205124	0.130482
ENSG00000127663.14	KDM4B	Adipose_Subcutaneous		2.01666	0.0526511	1.05406	1.00148	1.1094	0.0437312	0.0324441	0.0596161	2.47457e-09	7.49866e-09	6	6	6	6719	0.000598013	0.905894	5.69462e-05	0.0862573	0.00719388	rs12972366	0.468946
ENSG00000127666.9	TICAM1	Adipose_Subcutaneous		-2.09549	-0.0499652	0.951263	0.907828	0.996775	0.0361277	0.0359763	0.0473847	1.16228e-07	3.08651e-07	18	18	18	6656	0.226087	0.651949	0.0205489	0.0592131	0.0422017	rs11085102	0.326182
ENSG00000127837.9	AAMP	Adipose_Subcutaneous		-2.73662	-0.108612	0.897079	0.829941	0.969648	0.00620739	0.0136293	0.0453437	2.20469e-07	5.7127e-07	11	11	11	4560	0.00158835	0.133049	0.010165	0.851467	0.00373043	rs34224121	0.043582
ENSG00000127838.13	PNKD	Adipose_Subcutaneous		-3.11376	-0.057108	0.944492	0.911143	0.979062	0.00184721	0.0583459	0.064207	5.79278e-10	1.85342e-09	11	11	11	4559	4.47616e-07	0.133939	2.86457e-06	0.857147	0.00891049	rs3839052	0.587825
ENSG00000127914.16	AKAP9	Adipose_Subcutaneous		-1.96459	-0.123893	0.883474	0.780753	0.99971	0.0494614	0.00600628	0.0125935	0.00677516	0.0106493	8	8	8	3907	0.521881	0.150912	0.243433	0.0703801	0.0133941	rs2040494	0.207297
ENSG00000127951.6	FGL2	Adipose_Subcutaneous		1.99418	0.0426127	1.04353	1.00073	1.08817	0.0461321	0.0241191	0.103748	1.71701e-15	8.13073e-15	3	3	3	5270	0.000733488	0.84926	0.000116383	0.134737	0.0151523	rs78860686	0.132757
ENSG00000127955.15	GNAI1	Adipose_Subcutaneous		-2.20228	-0.20505	0.814607	0.678724	0.977694	0.0276455	0.00234947	0.0340109	7.67281e-06	1.71792e-05	3	3	3	5637	0.378793	0.579267	0.0149397	0.0228423	0.00415869	rs149064619	0.114634
ENSG00000128285.4	MCHR1	Adipose_Subcutaneous		-5.34226	-0.269331	0.763891	0.692017	0.843229	9.17952e-08	0.00623194	0.0111075	0.0110229	0.0168316	6	6	6	3325	5.98533e-45	3.79151e-45	0.584445	0.370181	0.0453746	rs733381	0.469016
ENSG00000128604.19	IRF5	Adipose_Subcutaneous		-2.55211	-0.0304874	0.969973	0.947525	0.992952	0.0107072	0.150539	0.10772	4.65945e-16	2.29217e-15	18	19	19	5715	1.50547e-13	0.865216	1.73363e-14	0.0995992	0.0351852	rs3823536	0.320507
ENSG00000128683.13	GAD1	Adipose_Subcutaneous		-2.12377	-0.0331231	0.96742	0.938294	0.997449	0.0336895	0.0806731	0.131865	1.50164e-19	9.05533e-19	10	11	11	6343	1.43536e-11	0.878023	1.74155e-12	0.106517	0.0154594	rs7557793	0.604987
ENSG00000128973.12	CLN6	Adipose_Subcutaneous		-4.61241	-0.228386	0.795817	0.722213	0.876924	3.9802e-06	0.00726751	0.0201903	0.000592427	0.00107181	12	12	12	4525	7.33607e-11	1.202e-10	0.366854	0.601053	0.0320925	rs2306022	0.932722
ENSG00000129103.17	SUMF2	Adipose_Subcutaneous		-2.27459	-0.018906	0.981272	0.965415	0.997389	0.0229306	0.262774	0.243168	6.24506e-37	8.33853e-36	47	47	47	6558	1.70221e-14	0.943914	9.43949e-16	0.0523404	0.00374537	rs4427122	0.0611796
ENSG00000129197.14	RPAIN	Adipose_Subcutaneous		-2.24538	-0.0418593	0.959005	0.924596	0.994694	0.0247439	0.0591193	0.178463	1.49903e-26	1.2858e-25	10	11	11	7631	3.48243e-15	0.760601	1.007e-15	0.21992	0.0194785	rs2189338	0.796072
ENSG00000129244.8	ATP1B2	Adipose_Subcutaneous		5.00186	0.0866551	1.09052	1.05411	1.12819	5.67798e-07	0.0502444	0.0630861	8.26099e-10	2.60613e-09	25	25	25	5614	1.36359e-128	1.2903e-125	0.00105558	0.998851	9.31065e-05	rs78378222	1
ENSG00000129245.11	FXR2	Adipose_Subcutaneous		-2.66374	-0.0844537	0.919014	0.863643	0.977935	0.00772771	0.0277642	0.0103134	0.0143279	0.0215039	22	22	22	5672	7.54446e-126	4.65336e-126	0.583981	0.360139	0.0558802	rs78378222	1
ENSG00000129255.15	MPDU1	Adipose_Subcutaneous		-3.21206	-0.121467	0.885621	0.822353	0.953756	0.00131788	0.0131824	0.0383826	1.95193e-06	4.64086e-06	5	5	5	5706	1.94472e-126	1.07965e-125	0.150531	0.835685	0.0137845	rs78378222	1
ENSG00000129450.8	SIGLEC9	Adipose_Subcutaneous		-2.17801	-0.0853175	0.918221	0.85036	0.991496	0.0294052	0.0139073	0.0245875	0.000147672	0.000287425	11	11	11	7299	0.528552	0.382604	0.048809	0.0353268	0.00470866	rs34681424	0.0393375
ENSG00000129636.12	ITFG1	Adipose_Subcutaneous		2.26382	0.0848007	1.0885	1.01145	1.17142	0.0235853	0.0139518	0.0249754	0.000130692	0.000256103	4	4	4	2408	0.78286	0.192629	0.0181571	0.00446583	0.00188799	rs143299874	0.0375853
ENSG00000130023.15	ERMARD	Adipose_Subcutaneous		2.00933	0.0346611	1.03527	1.00085	1.07087	0.0445021	0.064615	0.0994169	7.07621e-15	3.22216e-14	16	16	16	6530	0.00415984	0.936125	0.000246389	0.055443	0.00402589	rs28660085	0.0930303
ENSG00000130045.15	NXNL2	Adipose_Subcutaneous		-2.05746	-0.0764741	0.926377	0.861289	0.996384	0.0396418	0.0183553	0.0149563	0.00315152	0.00517657	21	21	21	6653	0.19674	0.112867	0.419299	0.240515	0.0305798	rs72755543	0.141914
ENSG00000130164.13	LDLR	Adipose_Subcutaneous		2.2949	0.209146	1.23262	1.03099	1.47369	0.0217387	0.00249698	0.0140491	0.00422375	0.00682569	10	11	11	5304	0.450674	0.209525	0.221304	0.102872	0.0156255	rs12979620	0.182792
ENSG00000130332.14	LSM 7.00	Adipose_Subcutaneous		1.99844	0.0243756	1.02468	1.00047	1.04947	0.0456688	0.129752	0.208514	2.86685e-31	3.04013e-30	25	26	26	7328	3.58105e-30	0.891975	4.02508e-31	0.10025	0.00777557	rs12977961	0.694706
ENSG00000130338.12	TULP4	Adipose_Subcutaneous		2.67784	0.0899536	1.09412	1.02441	1.16859	0.0074098	0.0157775	0.0418524	6.58486e-07	1.63934e-06	11	11	11	7219	3.53933e-05	0.865618	3.02482e-06	0.0739179	0.0604259	rs2067684	0.073059
ENSG00000130340.15	SNX9	Adipose_Subcutaneous		-2.11956	-0.0772476	0.925661	0.861845	0.994202	0.0340431	0.0143913	0.0179964	0.00119002	0.00207006	15	15	15	6189	0.513524	0.405977	0.042933	0.0339379	0.00362838	rs147234512	0.0228874
ENSG00000130517.13	PGPEP1	Adipose_Subcutaneous		2.11553	0.0197504	1.01995	1.00145	1.03878	0.0343846	0.223859	0.362768	1.21197e-58	3.32747e-57	40	40	40	5879	4.57976e-37	0.947758	2.3247e-38	0.0481042	0.00413803	rs10424419	0.103661
ENSG00000130560.8	UBAC1	Adipose_Subcutaneous		-2.14457	-0.0209742	0.979244	0.960652	0.998196	0.0319871	0.210719	0.177926	1.81403e-26	1.55016e-25	43	43	43	7251	1.42177e-14	0.709018	5.60323e-15	0.279413	0.0115689	rs11103241	0.805678
ENSG00000130783.13	CCDC62	Adipose_Subcutaneous		-2.8234	-0.0878513	0.915897	0.861709	0.973493	0.00475168	0.0156566	0.0204082	0.000552869	0.00100397	12	12	12	4896	0.000309285	0.000164789	0.627186	0.334131	0.0382086	rs71444571	0.105199
ENSG00000130844.16	ZNF331	Adipose_Subcutaneous		1.99166	0.0966489	1.10147	1.00154	1.21138	0.0464081	0.0114345	0.0273678	6.15939e-05	0.000124936	14	14	14	8975	0.377907	0.43253	0.0840189	0.0961536	0.00939032	rs56400459	0.134875
ENSG00000130921.7	C12orf65	Adipose_Subcutaneous	Novel, significant, colocalized	5.92239	0.112196	1.11873	1.07795	1.16105	3.17304e-09	0.0934516	0.102469	2.60962e-15	1.22166e-14	16	16	16	4965	9.7195e-11	9.07268e-05	1.97259e-07	0.183316	0.816593	rs7485502	0.109128
ENSG00000131055.4	COX4I2	Adipose_Subcutaneous		2.63854	0.0353216	1.03595	1.00912	1.06349	0.00832629	0.115621	0.122083	3.99644e-18	2.2309e-17	15	15	15	2746	3.57211e-10	0.800998	1.62786e-11	0.03634	0.162662	rs6088856	0.159168
ENSG00000131061.13	ZNF341	Adipose_Subcutaneous		-2.01375	-0.0595256	0.942211	0.889174	0.998413	0.0440362	0.0185374	0.0135948	0.00489305	0.00783567	12	12	12	3628	0.324554	0.153673	0.342647	0.162223	0.0169025	rs6058875	0.0453231
ENSG00000131507.10	NDFIP1	Adipose_Subcutaneous		2.90386	0.112045	1.11856	1.03709	1.20644	0.00368591	0.0163696	0.0275135	5.88383e-05	0.000119571	10	10	10	5950	0.0445634	0.835885	0.00422564	0.079225	0.036101	rs13187922	0.0836977
ENSG00000131669.9	NINJ1	Adipose_Subcutaneous		2.06601	0.0347721	1.03538	1.00179	1.07011	0.0388273	0.0963444	0.111515	1.33426e-16	6.80705e-16	27	27	27	6324	1.68575e-09	0.897563	1.85667e-10	0.0988533	0.00358414	rs7033638	0.387874
ENSG00000131845.14	ZNF304	Adipose_Subcutaneous		-2.61715	-0.0242917	0.976001	0.958406	0.993919	0.00886681	0.225596	0.233201	2.81494e-35	3.50313e-34	24	24	24	6400	2.79187e-17	0.703562	1.16534e-17	0.293666	0.00277176	rs862703	0.289993
ENSG00000131849.11	ZNF132	Adipose_Subcutaneous		-2.40993	-0.0248296	0.975476	0.955975	0.995375	0.0159556	0.186922	0.341896	1.40679e-54	3.35878e-53	33	33	33	3300	7.29717e-42	0.0032711	2.22347e-39	0.996716	1.32731e-05	rs11084545	0.629489
ENSG00000132016.11	C19orf57	Adipose_Subcutaneous		-2.61557	-0.0614212	0.940427	0.898124	0.984723	0.00890786	0.0405408	0.0761143	1.31076e-11	4.74449e-11	32	32	32	5689	0.0564963	0.898324	0.00227128	0.0361078	0.00680039	rs2305776	0.163802
ENSG00000132205.10	EMILIN2	Adipose_Subcutaneous		-2.96366	-0.0698415	0.932542	0.890448	0.976625	0.00304006	0.0438059	0.14318	3.23328e-21	2.13357e-20	16	16	16	7555	4.75041e-13	0.847351	7.01449e-14	0.125093	0.0275556	rs11664106	0.999999
ENSG00000132254.12	ARFIP2	Adipose_Subcutaneous		2.52805	0.151035	1.16304	1.03452	1.30752	0.0114697	0.00650264	0.0132556	0.00546225	0.0087037	13	14	14	7970	0.57068	0.378551	0.0288686	0.0191468	0.00275436	rs10743016	0.119592
ENSG00000132383.11	RPA1	Adipose_Subcutaneous		-2.18421	-0.0277936	0.972589	0.948632	0.997151	0.028947	0.157658	0.260136	8.51621e-40	1.27025e-38	24	24	24	6968	5.06714e-11	0.824481	1.0368e-11	0.168693	0.00682544	rs7208539	0.140307
ENSG00000132394.10	EEFSEC	Adipose_Subcutaneous		-3.72215	-0.061957	0.939923	0.909753	0.971094	0.000197537	0.077174	0.0891813	1.96562e-13	8.11613e-13	18	18	18	5149	2.34215e-06	0.000876572	0.00227072	0.849693	0.147158	rs3887841	0.0693803
ENSG00000132481.6	TRIM47	Adipose_Subcutaneous		3.38031	0.088802	1.09286	1.03802	1.15061	0.000724039	0.0324467	0.0228076	0.000258836	0.000489847	7	7	7	5731	0.497061	0.372974	0.0588156	0.0441057	0.0270438	rs4630610	0.103457
ENSG00000132507.17	EIF5A	Adipose_Subcutaneous		-3.64176	-0.034519	0.96607	0.948288	0.984186	0.00027078	0.230421	0.261911	4.2342e-40	6.36652e-39	10	10	10	6198	1.77527e-146	1.29151e-125	1.37458e-21	1	1.1959e-22	rs78378222	1
ENSG00000132510.10	KDM6B	Adipose_Subcutaneous		-3.14711	-0.0687464	0.933563	0.894437	0.974402	0.00164892	0.0260553	0.0768156	1.04745e-11	3.82041e-11	9	9	9	5479	1.07984e-128	1.29263e-125	0.000834607	0.99907	9.57874e-05	rs78378222	1
ENSG00000132541.10	RIDA	Adipose_Subcutaneous		-2.05956	-0.0392963	0.961466	0.926174	0.998102	0.0394406	0.0506359	0.093134	5.46511e-14	2.34142e-13	7	7	7	4830	2.00673e-05	0.938874	1.07395e-06	0.050235	0.01087	rs10715342	0.273021
ENSG00000132563.15	REEP2	Adipose_Subcutaneous		-2.04567	-0.0375155	0.963179	0.929173	0.99843	0.0407886	0.0576043	0.135286	4.72786e-20	2.93296e-19	6	6	6	3436	2.65633e-10	0.94839	1.27157e-11	0.0453926	0.00621736	rs144129673	0.752006
ENSG00000132600.16	PRMT7	Adipose_Subcutaneous		3.60954	0.0298866	1.03034	1.01375	1.0472	0.000306745	0.301537	0.34451	4.42796e-55	1.07854e-53	17	17	17	3682	5.04442e-31	0.0323046	7.18537e-30	0.459645	0.508051	rs1131933	0.991979
ENSG00000132635.16	PCED1A	Adipose_Subcutaneous		-2.13381	-0.108018	0.897612	0.812827	0.99124	0.0328587	0.00695376	0.0300899	2.62145e-05	5.55063e-05	13	13	13	6463	0.38024	0.570987	0.0179917	0.0270134	0.0037681	rs1034063	0.0260855
ENSG00000132740.8	IGHMBP2	Adipose_Subcutaneous		2.22123	0.0162175	1.01635	1.00191	1.031	0.0263357	0.375345	0.483701	3.64893e-85	2.15045e-83	15	15	15	5578	2.33312e-112	0.154116	1.27978e-111	0.845367	0.000517269	rs10896386	0.431798
ENSG00000132781.17	MUTYH	Adipose_Subcutaneous		-2.22256	-0.0497039	0.951511	0.910705	0.994145	0.0262453	0.0438293	0.0428559	4.80852e-07	1.21063e-06	12	12	12	3990	0.0586106	0.746598	0.012202	0.155406	0.0271834	rs6661321	0.0143046
ENSG00000133103.16	COG6	Adipose_Subcutaneous		-3.1147	-0.0250263	0.975284	0.960045	0.990765	0.00184134	0.264682	0.377799	1.18431e-61	3.59837e-60	2	2	2	6513	3.46685e-107	8.70499e-44	3.9826e-64	1	2.3036e-44	rs1028671	0.224097
ENSG00000133247.13	KMT5C	Adipose_Subcutaneous		2.24218	0.0718308	1.07447	1.00908	1.1441	0.0249498	0.0223815	0.0280112	5.03263e-05	0.000102998	7	7	7	8209	0.247698	0.182296	0.296103	0.217863	0.05604	rs11084393	0.495738
ENSG00000133422.12	MORC2	Adipose_Subcutaneous		2.57079	0.0451261	1.04616	1.01078	1.08278	0.0101468	0.0625251	0.0933518	5.09215e-14	2.18712e-13	33	33	33	5408	1.14946e-09	0.000313293	3.66777e-06	0.999675	7.93372e-06	rs9621159	0.0849582
ENSG00000133466.13	C1QTNF6	Adipose_Subcutaneous		2.25166	0.0391146	1.03989	1.00508	1.07591	0.0243437	0.0651938	0.0728638	3.69977e-11	1.30107e-10	5	5	5	6472	1.88748e-06	0.000279604	0.00670016	0.992534	0.000484518	rs9610482	0.27145
ENSG00000133477.16	FAM83F	Adipose_Subcutaneous		3.47583	0.0450088	1.04604	1.01982	1.07293	0.00050927	0.134249	0.116935	2.21739e-17	1.18243e-16	5	5	5	4162	9.32767e-54	1.03179e-44	9.04029e-10	1	1.06887e-09	rs733381	0.450257
ENSG00000134014.16	ELP3	Adipose_Subcutaneous		2.26831	0.0205331	1.02075	1.00279	1.03902	0.02331	0.224552	0.219896	4.21466e-33	4.80214e-32	13	13	13	5522	8.44069e-22	0.964763	2.30399e-23	0.0263255	0.00891149	rs34694415	0.604679
ENSG00000134020.7	PEBP4	Adipose_Subcutaneous		-2.21483	-0.0344665	0.966121	0.937098	0.996042	0.0267716	0.0671838	0.0449371	2.50447e-07	6.46091e-07	10	10	10	6678	0.470561	0.422363	0.0524211	0.0470442	0.00761153	rs7005993	0.164979
ENSG00000134042.12	MRO	Adipose_Subcutaneous		2.20734	0.0406183	1.04145	1.00456	1.0797	0.0272903	0.0549945	0.0769936	9.89485e-12	3.6122e-11	15	15	15	5867	5.45556e-05	0.914922	4.97227e-06	0.0833855	0.0016332	rs9963629	0.253628
ENSG00000134256.12	CD101	Adipose_Subcutaneous		-2.37514	-0.040741	0.960078	0.928336	0.992904	0.0175424	0.0652775	0.0379519	2.23376e-06	5.27729e-06	23	23	23	5091	0.603388	0.330723	0.0399882	0.0219139	0.00398688	rs12567022	0.0445884
ENSG00000134278.15	SPIRE1	Adipose_Subcutaneous		-1.96792	-0.0358372	0.964797	0.930968	0.999856	0.0490774	0.0587514	0.0801253	3.62893e-12	1.36386e-11	18	18	18	6476	0.00593265	0.928704	0.000375015	0.058699	0.00628956	rs35968035	0.122005
ENSG00000134313.15	KIDINS220	Adipose_Subcutaneous		2.30312	0.070734	1.0733	1.01059	1.13989	0.0212722	0.0297741	0.0412825	7.87193e-07	1.94747e-06	23	23	23	5315	0.497649	0.446023	0.0256501	0.0229814	0.00769573	rs62104370	0.64631
ENSG00000134318.13	ROCK2	Adipose_Subcutaneous		-3.93668	-0.185592	0.830613	0.757301	0.911021	8.26172e-05	0.00520133	0.0259059	9.75199e-05	0.000193577	4	4	4	7423	1.61421e-23	1.87407e-23	0.453801	0.526837	0.0193617	rs11692588	0.476974
ENSG00000134690.10	CDCA8	Adipose_Subcutaneous		3.04298	0.142751	1.15344	1.05212	1.26453	0.00234245	0.0085718	0.029469	3.18503e-05	6.68266e-05	12	12	12	5280	0.582706	0.302196	0.0710962	0.036864	0.00713712	rs10711855	0.235001
ENSG00000134851.12	TMEM165	Adipose_Subcutaneous		-2.56903	-0.0401969	0.9606	0.931588	0.990516	0.0101985	0.078283	0.0974175	1.35796e-14	6.06895e-14	8	8	8	6768	4.92034e-15	0.00049148	1.00057e-11	0.999443	6.57373e-05	rs6849883	0.279142
ENSG00000134852.14	CLOCK	Adipose_Subcutaneous		2.84977	0.0467128	1.04782	1.01469	1.08203	0.00437511	0.0707415	0.0700315	9.11809e-11	3.11205e-10	18	18	18	6766	8.59101e-06	0.000482177	0.0174582	0.979852	0.0021995	rs112502348	0.599782
ENSG00000135269.17	TES	Adipose_Subcutaneous		1.9776	0.0254401	1.02577	1.00023	1.05196	0.0479738	0.0846554	0.157886	2.05246e-23	1.50766e-22	30	30	30	4590	2.39121e-11	0.177583	1.06797e-10	0.793102	0.0293155	rs144622474	0.0622988
ENSG00000135272.10	MDFIC	Adipose_Subcutaneous		-2.23797	-0.0502224	0.951018	0.910094	0.993781	0.025223	0.0401646	0.105725	8.97741e-16	4.33728e-15	8	8	8	4265	7.80299e-05	0.795383	1.76904e-05	0.180299	0.0242216	rs1971627	0.567363
ENSG00000135341.17	MAP3K7	Adipose_Subcutaneous		-2.05938	-0.0596568	0.942088	0.890088	0.997125	0.0394583	0.023354	0.036924	3.08184e-06	7.17591e-06	6	6	6	5488	0.222739	0.735007	0.0080025	0.0263993	0.00785189	rs967779	0.0757702
ENSG00000135452.9	TSPAN31	Adipose_Subcutaneous		-2.62955	-0.0666274	0.935544	0.890217	0.983178	0.0085497	0.0282637	0.0454779	2.11384e-07	5.4877e-07	8	8	8	4512	3.42205e-09	6.17489e-08	0.0513254	0.926115	0.0225594	rs2277339	1
ENSG00000135698.9	MPHOSPH6	Adipose_Subcutaneous		4.05252	0.0506913	1.052	1.02652	1.07811	5.06686e-05	0.125715	0.192313	1.05258e-28	1.00174e-27	18	18	18	10333	1.10479e-20	0.129224	5.05471e-20	0.590971	0.279805	rs2967363	0.403201
ENSG00000135835.11	KIAA1614	Adipose_Subcutaneous		-2.22254	-0.0602773	0.941503	0.892763	0.992905	0.0262469	0.0245483	0.0432069	4.30768e-07	1.08881e-06	10	12	12	5700	0.0820123	0.858218	0.00483929	0.0506364	0.00429451	rs3795503	0.785165
ENSG00000135913.10	USP37	Adipose_Subcutaneous		2.31217	0.0477295	1.04889	1.0073	1.09219	0.0207682	0.0497114	0.105389	1.00246e-15	4.82277e-15	4	4	4	4202	6.03247e-08	0.805273	1.38191e-08	0.184461	0.0102666	rs3731867	0.0360447
ENSG00000135926.14	TMBIM1	Adipose_Subcutaneous		-2.05767	-0.0327511	0.967779	0.938054	0.998447	0.0396216	0.0771141	0.1261	1.04282e-18	5.98911e-18	11	11	11	4531	1.53246e-12	0.13468	9.80634e-12	0.861826	0.00349453	rs6719789	0.111561
ENSG00000135945.9	REV1	Adipose_Subcutaneous		-6.9785	-0.188945	0.827832	0.785047	0.87295	2.98348e-12	0.026121	0.0437751	3.60503e-07	9.17088e-07	12	12	12	5122	5.79501e-16	1.70099e-14	0.0316952	0.930297	0.0380076	rs11449106	0.0494192
ENSG00000135951.14	TSGA10	Adipose_Subcutaneous		-4.85211	-0.0951266	0.909258	0.874981	0.944877	1.22154e-06	0.0523758	0.0488913	7.24319e-08	1.9559e-07	2	2	2	4762	1.90501e-17	1.82348e-14	0.00104303	0.99839	0.000566758	rs28382946	0.0686838
ENSG00000136014.11	USP44	Adipose_Subcutaneous		2.08538	0.0266606	1.02702	1.0016	1.05308	0.037035	0.138654	0.234314	1.84427e-35	2.31623e-34	20	20	20	7464	9.30661e-09	0.724966	3.49966e-09	0.272614	0.00241958	rs190515164	0.496511
ENSG00000136052.9	SLC41A2	Adipose_Subcutaneous		-2.02712	-0.0574977	0.944124	0.893069	0.998098	0.0426505	0.0251432	0.0510177	3.71391e-08	1.02847e-07	12	12	12	6550	0.110271	0.809749	0.00898224	0.0659541	0.00504408	rs11112204	0.0474791
ENSG00000136169.16	SETDB2	Adipose_Subcutaneous		-2.75748	-0.0562177	0.945333	0.908303	0.983873	0.00582495	0.0510537	0.0594361	2.61933e-09	7.92562e-09	26	26	26	5201	2.95208e-06	0.000192184	0.0150709	0.981134	0.00360003	rs9568405	0.264661
ENSG00000136270.13	TBRG4	Adipose_Subcutaneous		-3.59697	-0.047035	0.954054	0.929913	0.978822	0.000321949	0.122811	0.123986	2.11627e-18	1.19599e-17	17	17	17	6018	2.86536e-12	0.830125	3.57165e-13	0.103408	0.0664672	rs2083365	0.16047
ENSG00000136274.8	NACAD	Adipose_Subcutaneous		4.01223	0.0898791	1.09404	1.04705	1.14315	6.0149e-05	0.0425697	0.0781215	6.89682e-12	2.54309e-11	12	12	12	5946	7.05183e-05	0.762852	8.85009e-06	0.0955969	0.141471	rs4724353	0.0762331
ENSG00000136280.15	CCM2	Adipose_Subcutaneous		-2.40132	-0.0751986	0.927559	0.872339	0.986275	0.0163361	0.0220594	0.0236017	0.000201471	0.000386238	8	8	8	5785	0.169361	0.660558	0.0212044	0.0826371	0.0662395	rs12533346	0.03953
ENSG00000136381.12	IREB2	Adipose_Subcutaneous		3.97176	0.21056	1.23437	1.11255	1.36953	7.13439e-05	0.00610297	0.047408	1.15383e-07	3.06526e-07	6	6	6	6382	5.4315e-07	1.41237e-05	0.0369674	0.961273	0.00174545	rs12902072	0.158698
ENSG00000136383.6	ALPK3	Adipose_Subcutaneous		2.08359	0.083654	1.08725	1.00497	1.17627	0.0371979	0.0119436	0.0131607	0.0056333	0.00895538	9	9	9	5030	0.562785	0.405671	0.0166517	0.0120001	0.00289188	rs182517	0.0299636
ENSG00000136682.14	CBWD2	Adipose_Subcutaneous		-2.87431	-0.084196	0.919251	0.86796	0.973573	0.00404907	0.0281568	0.0363512	3.68713e-06	8.52242e-06	19	20	20	5245	0.101524	0.839966	0.0057115	0.0472487	0.00554978	rs2757968	0.180725
ENSG00000136731.12	UGGT1	Adipose_Subcutaneous		-2.18687	-0.0384624	0.962268	0.929661	0.996018	0.0287521	0.0632148	0.0815028	2.33242e-12	8.88311e-12	11	11	11	6175	3.85074e-05	0.824676	7.81397e-06	0.167336	0.00794167	rs7594840	0.118581
ENSG00000136827.11	TOR1A	Adipose_Subcutaneous		-2.57486	-0.0404196	0.960386	0.931287	0.990395	0.0100281	0.104848	0.131178	1.89312e-19	1.13526e-18	25	26	26	6256	3.2108e-09	0.903978	1.76338e-10	0.0496003	0.0464218	rs62584846	0.11029
ENSG00000136856.17	SLC2A8	Adipose_Subcutaneous		2.69683	0.0274871	1.02787	1.00754	1.04861	0.00700023	0.185098	0.222986	1.32705e-33	1.54903e-32	8	8	8	4440	1.11575e-22	0.903206	6.37648e-24	0.0515726	0.0452213	rs10987643	0.159123
ENSG00000136933.16	RABEPK	Adipose_Subcutaneous		2.53211	0.0638656	1.06595	1.01453	1.11997	0.0113378	0.0439126	0.0416924	6.92323e-07	1.72065e-06	11	11	11	3809	0.018848	0.714414	0.00163887	0.0619164	0.203183	rs463774	0.0562321
ENSG00000136935.13	GOLGA1	Adipose_Subcutaneous		-2.66167	-0.0417624	0.959098	0.930052	0.989051	0.0077754	0.0801157	0.129573	3.24922e-19	1.92485e-18	7	7	7	3884	3.73622e-08	0.836872	3.28397e-09	0.0734676	0.0896602	rs388704	0.496876
ENSG00000136950.13	ARPC5L	Adipose_Subcutaneous		-2.75619	-0.0969281	0.907621	0.847168	0.972388	0.00584794	0.0173152	0.0131158	0.00571611	0.00908139	3	3	3	4048	0.519639	0.382721	0.0452471	0.033306	0.0190878	rs388704	0.306518
ENSG00000137098.13	SPAG8	Adipose_Subcutaneous		2.51959	0.0672136	1.06952	1.01504	1.12693	0.0117492	0.025372	0.0555056	9.04825e-09	2.62922e-08	7	7	7	4479	0.00014411	0.940306	5.48847e-06	0.0357881	0.0237562	rs7031237	0.196033
ENSG00000137101.12	CD72	Adipose_Subcutaneous		2.16048	0.0472915	1.04843	1.0044	1.09439	0.0307355	0.0511266	0.0966077	1.76763e-14	7.84003e-14	10	10	10	4508	0.000143042	0.955695	5.40938e-06	0.0361332	0.00802315	rs10972532	0.39349
ENSG00000137103.16	TMEM8B	Adipose_Subcutaneous		1.99478	0.0171476	1.0173	1.0003	1.03458	0.0460665	0.272687	0.321763	8.91204e-51	1.8921e-49	12	12	12	4474	7.17652e-47	0.95109	2.7282e-48	0.0361435	0.0127662	rs2381409	0.640296
ENSG00000137210.13	TMEM14B	Adipose_Subcutaneous		-2.3133	-0.0339054	0.966663	0.939289	0.994835	0.0207062	0.093704	0.0842794	9.55353e-13	3.73919e-12	45	45	45	6768	0.236074	0.526387	0.0719094	0.160335	0.00529426	rs9393818	0.144777
ENSG00000137275.13	RIPK1	Adipose_Subcutaneous		2.5292	0.0258941	1.02623	1.00584	1.04703	0.0114322	0.148051	0.224129	8.64376e-34	1.01707e-32	29	30	30	7219	6.12041e-05	0.93741	3.6529e-06	0.0559418	0.00658326	rs2272990	0.718659
ENSG00000137310.11	TCF19	Adipose_Subcutaneous		-4.20208	-0.0770005	0.925889	0.893225	0.959748	2.6447e-05	0.0614218	0.113502	6.91843e-17	3.58852e-16	13	14	14	14192	1.27545e-10	0.318961	2.69355e-10	0.673594	0.00744542	rs1265088	0.527109
ENSG00000137414.5	FAM8A1	Adipose_Subcutaneous		-2.2693	-0.0572842	0.944326	0.898741	0.992223	0.02325	0.0297222	0.121146	5.46186e-18	3.01689e-17	1	1	1	6560	1.39091e-11	0.737619	4.60085e-12	0.243971	0.0184103	rs6919110	0.373669
ENSG00000137561.4	TTPA	Adipose_Subcutaneous		-2.44736	-0.0826909	0.920636	0.861642	0.983668	0.0143908	0.016358	0.0745536	2.15795e-11	7.72244e-11	19	19	19	5573	0.000560446	0.95297	2.56294e-05	0.0435768	0.00286685	rs137892214	0.134423
ENSG00000137628.16	DDX60	Adipose_Subcutaneous		-2.22046	-0.0973075	0.907277	0.832601	0.988651	0.0263873	0.00572768	0.0134812	0.00507664	0.00811574	6	6	6	6317	0.1409	0.782429	0.00940616	0.0522182	0.0150471	rs12649101	0.104919
ENSG00000137672.12	TRPC6	Adipose_Subcutaneous		2.22039	0.0597025	1.06152	1.00703	1.11896	0.0263924	0.0287272	0.0477144	1.04804e-07	2.7951e-07	24	24	24	7049	0.153495	0.171802	0.306023	0.342495	0.0261838	rs639838	0.402584
ENSG00000137720.7	C11orf1	Adipose_Subcutaneous		2.44118	0.06095	1.06285	1.01209	1.11615	0.0146392	0.0353624	0.044091	3.26521e-07	8.34055e-07	5	5	5	5018	1.33925e-12	6.28958e-11	0.0208033	0.976997	0.0021994	rs10891420	0.730979
ENSG00000137804.12	NUSAP1	Adipose_Subcutaneous		-3.29053	-0.100156	0.904696	0.852302	0.960311	0.000999975	0.0313827	0.0424821	5.40602e-07	1.35623e-06	17	17	17	4682	0.0125125	0.337163	0.0229536	0.618499	0.00887205	rs8037574	0.0381814
ENSG00000137845.14	ADAM10	Adipose_Subcutaneous		-2.89372	-0.0537199	0.947698	0.913834	0.982816	0.00380713	0.0442601	0.0485447	8.07605e-08	2.17336e-07	16	16	16	6242	0.297049	0.558765	0.0395128	0.0742952	0.030378	rs35998429	0.0446522
ENSG00000138031.14	ADCY3	Adipose_Subcutaneous		-3.93655	-0.0758515	0.926954	0.892599	0.962631	8.26601e-05	0.0740112	0.136705	2.92399e-20	1.83053e-19	4	4	4	4866	9.79711e-23	3.27417e-09	2.99225e-14	1	6.37951e-08	rs3037312	0.677541
ENSG00000138074.14	SLC5A6	Adipose_Subcutaneous		3.94814	0.0723443	1.07503	1.0371	1.11434	7.87614e-05	0.0606811	0.0404434	1.0238e-06	2.50474e-06	9	9	9	3909	2.95812e-06	6.55068e-06	0.298909	0.661887	0.0391941	rs1260326	0.947759
ENSG00000138075.11	ABCG5	Adipose_Subcutaneous		2.00796	0.0481163	1.04929	1.00115	1.09975	0.0446481	0.0396676	0.0510591	3.66599e-08	1.01602e-07	18	18	18	6387	0.000578559	0.000423655	0.555717	0.406892	0.0363888	rs6745977	0.14165
ENSG00000138085.16	ATRAID	Adipose_Subcutaneous		-3.97727	-0.043882	0.957067	0.936593	0.977989	6.97098e-05	0.176309	0.196462	2.34529e-29	2.29482e-28	19	19	19	3908	2.17251e-21	9.89541e-06	2.19528e-16	0.999911	7.87013e-05	rs113353646	0.121552
ENSG00000138092.10	CENPO	Adipose_Subcutaneous		-3.69236	-0.0677366	0.934507	0.901502	0.968719	0.000222179	0.0605736	0.0855722	6.30017e-13	2.50456e-12	7	7	7	4936	1.67711e-15	3.26748e-09	5.13274e-07	0.999999	1.04324e-07	rs3037312	0.266353
ENSG00000138109.9	CYP2C9	Adipose_Subcutaneous		3.21138	0.0833703	1.08694	1.03302	1.14368	0.001321	0.0351357	0.0777875	7.67501e-12	2.82243e-11	1	1	1	5627	9.50117e-08	0.0257832	3.56417e-06	0.967199	0.00701425	rs113465546	0.0157548
ENSG00000138172.10	CALHM2	Adipose_Subcutaneous		3.9282	0.0509746	1.0523	1.02587	1.0794	8.55837e-05	0.0977344	0.120868	5.99195e-18	3.29373e-17	32	32	32	4610	9.33801e-57	2.27779e-52	4.09941e-05	0.999954	5.03922e-06	rs17116149	0.999965
ENSG00000138207.13	RBP4	Adipose_Subcutaneous		2.36708	0.0812065	1.08459	1.01406	1.16003	0.0179292	0.0186028	0.0797976	4.0311e-12	1.51085e-11	14	14	14	5794	0.00895836	0.871275	0.00118897	0.115635	0.00294288	rs7070492	0.55742
ENSG00000138286.14	FAM149B1	Adipose_Subcutaneous		-2.02333	-0.0345892	0.966002	0.934171	0.998918	0.0430393	0.0391556	0.120815	6.10014e-18	3.3514e-17	4	4	4	3273	4.39226e-09	0.0675537	5.9246e-08	0.911191	0.0212548	rs12573034	0.493223
ENSG00000138346.14	DNA2	Adipose_Subcutaneous		2.89323	0.0202713	1.02048	1.00656	1.03459	0.00381304	0.365436	0.431591	4.74423e-73	2.02707e-71	20	20	20	6163	7.33094e-77	0.535055	5.65386e-77	0.4126	0.0523454	rs4350264	0.108441
ENSG00000138375.12	SMARCAL1	Adipose_Subcutaneous		-3.45581	-0.0518551	0.949466	0.921949	0.977805	0.000548639	0.0823827	0.11045	1.89625e-16	9.5812e-16	12	12	12	6011	2.54944e-09	0.496675	2.38198e-09	0.46401	0.0393143	rs1510841	0.190133
ENSG00000138381.9	ASNSD1	Adipose_Subcutaneous		2.06315	0.0215695	1.0218	1.00108	1.04296	0.0390989	0.177272	0.20073	4.96594e-30	5.00228e-29	17	17	17	5293	2.53098e-20	0.92799	1.60887e-21	0.0589766	0.0130338	rs1233297	0.19103
ENSG00000138385.15	SSB	Adipose_Subcutaneous		2.80458	0.120408	1.12796	1.03693	1.22698	0.00503815	0.0198798	0.0426395	5.14584e-07	1.29349e-06	4	4	4	6941	0.158613	0.76008	0.00902861	0.0432365	0.0290421	rs73016449	0.0575819
ENSG00000138592.13	USP8	Adipose_Subcutaneous		2.14371	0.0513671	1.05271	1.00441	1.10333	0.0320565	0.0397405	0.147852	6.53616e-22	4.46536e-21	15	15	15	6010	7.15559e-07	0.957332	2.82685e-08	0.037815	0.00485266	rs62016948	0.045447
ENSG00000138621.11	PPCDC	Adipose_Subcutaneous		3.38561	0.0329017	1.03345	1.01395	1.05332	0.000710207	0.159324	0.256221	3.95301e-39	5.77026e-38	14	14	14	3772	5.6717e-25	0.000527551	1.07451e-21	0.999453	1.91309e-05	rs77456790	0.052044
ENSG00000138686.9	BBS7	Adipose_Subcutaneous		-4.01012	-0.114718	0.891618	0.843	0.943039	6.06875e-05	0.0221953	0.025226	0.000120779	0.000237494	32	32	32	6222	0.051246	0.0500088	0.247065	0.240689	0.410991	rs3217754	0.0474274
ENSG00000138759.18	FRAS1	Adipose_Subcutaneous		-2.88717	-0.0672273	0.934983	0.893271	0.978642	0.00388726	0.0375801	0.0240436	0.000175272	0.000338002	33	33	33	6223	0.613259	0.34932	0.0225229	0.0128273	0.00207111	rs77335682	0.0277808
ENSG00000138835.22	RGS3	Adipose_Subcutaneous		2.77579	0.157529	1.17061	1.04739	1.30834	0.00550677	0.00696968	0.0103979	0.0139326	0.0209429	12	12	12	6172	0.560605	0.371035	0.0377575	0.0249841	0.00561885	rs113795694	0.0231281
ENSG00000139278.9	GLIPR1	Adipose_Subcutaneous		2.28761	0.0440773	1.04506	1.00633	1.08528	0.0221604	0.0442122	0.0409575	8.71533e-07	2.14783e-06	12	12	12	5636	0.243199	0.649699	0.015653	0.0417669	0.0496822	rs11180495	0.0180793
ENSG00000139531.12	SUOX	Adipose_Subcutaneous		-4.72617	-0.0473324	0.95377	0.935231	0.972677	2.28798e-06	0.191385	0.111699	1.25548e-16	6.41791e-16	24	24	24	4301	1.43786e-17	6.7535e-08	2.12905e-10	0.999998	1.77934e-06	rs1081975	0.368549
ENSG00000139572.3	GPR84	Adipose_Subcutaneous		2.61196	0.10089	1.10615	1.0255	1.19315	0.00900255	0.0131996	0.0523844	2.41672e-08	6.79339e-08	15	15	15	5408	0.00176755	0.923125	0.000110776	0.057837	0.0171601	rs10876556	0.265127
ENSG00000139624.12	CERS5	Adipose_Subcutaneous		3.18048	0.0623648	1.06435	1.02422	1.10605	0.0014703	0.0610639	0.100871	4.4008e-15	2.03051e-14	8	8	8	4227	9.88291e-11	0.134416	5.32966e-10	0.724737	0.140847	rs9364	0.337483
ENSG00000139725.7	RHOF	Adipose_Subcutaneous		-2.79115	-0.0884696	0.915331	0.860196	0.974	0.00525218	0.0223123	0.086238	5.08335e-13	2.03344e-12	3	3	3	5302	8.42732e-07	0.206303	3.19213e-06	0.781427	0.0122663	rs1168668	0.173601
ENSG00000139899.10	CBLN3	Adipose_Subcutaneous		-2.32852	-0.014535	0.98557	0.973586	0.997702	0.0198847	0.526113	0.576251	4.8697e-110	6.24204e-108	44	45	45	6749	3.81703e-181	0.884728	4.49698e-182	0.104222	0.0110497	rs10143703	0.999571
ENSG00000140264.19	SERF2	Adipose_Subcutaneous		-2.47461	-0.12317	0.884114	0.801937	0.974711	0.0133383	0.0107834	0.0307949	2.10154e-05	4.49714e-05	3	3	3	2765	0.478217	0.45662	0.020857	0.0198907	0.0244154	rs12900924	0.189456
ENSG00000140368.12	PSTPIP1	Adipose_Subcutaneous		3.79123	0.0759902	1.07895	1.03739	1.12218	0.000149906	0.044234	0.1075	5.00867e-16	2.45748e-15	28	28	28	4815	2.07194e-16	1.46187e-05	1.41617e-11	0.999187	0.000798217	rs147238110	0.999998
ENSG00000140382.14	HMG20A	Adipose_Subcutaneous		-4.27635	-0.0570604	0.944537	0.920155	0.969565	1.89983e-05	0.114543	0.146311	1.10844e-21	7.49771e-21	11	12	12	5087	6.76601e-18	1.45139e-05	4.62884e-13	0.992933	0.00705292	rs140283813	0.528177
ENSG00000140391.14	TSPAN3	Adipose_Subcutaneous		2.53175	0.0684086	1.0708	1.01557	1.12904	0.0113494	0.0299115	0.0165007	0.00191914	0.00324857	4	4	4	4926	8.32629e-06	5.93348e-06	0.56922	0.405612	0.0251542	rs12902072	0.162894
ENSG00000140443.13	IGF1R	Adipose_Subcutaneous		3.29514	0.0762767	1.07926	1.03139	1.12936	0.000983733	0.0390584	0.0533023	1.81063e-08	5.14183e-08	24	25	25	7716	0.302819	0.599716	0.0182592	0.0361183	0.043088	rs2593053	0.924349
ENSG00000140455.16	USP3	Adipose_Subcutaneous		2.31465	0.104006	1.10961	1.01606	1.21176	0.020632	0.00973149	0.0146047	0.00352983	0.00576335	5	5	5	5714	0.0143808	0.0345694	0.274007	0.658653	0.01839	rs7171068	0.272954
ENSG00000140521.12	POLG	Adipose_Subcutaneous		-2.20252	-0.0244481	0.975848	0.954847	0.997312	0.0276288	0.146723	0.202931	2.22274e-30	2.26572e-29	12	12	12	5767	4.05272e-26	0.8872	4.89682e-27	0.107193	0.00560713	rs2238297	0.615873
ENSG00000140832.9	MARVELD3	Adipose_Subcutaneous		-2.32875	-0.0483381	0.952812	0.914825	0.992375	0.0198725	0.0450239	0.0886446	2.33786e-13	9.5971e-13	7	7	7	4323	8.48507e-08	0.915883	7.36231e-09	0.0794646	0.00465202	rs2303225	0.0299925
ENSG00000140931.19	CMTM3	Adipose_Subcutaneous		-1.96857	-0.0259516	0.974382	0.949528	0.999887	0.0490022	0.105243	0.0906626	1.21732e-13	5.08991e-13	16	16	16	4524	4.70736e-07	0.816369	5.93523e-08	0.10285	0.0807801	rs3743719	0.647253
ENSG00000141013.16	GAS8	Adipose_Subcutaneous		-2.42671	-0.0275867	0.97279	0.951355	0.994709	0.0152366	0.177797	0.207464	4.21881e-31	4.45309e-30	55	55	55	4096	4.45966e-12	0.918332	3.80736e-13	0.0783977	0.00326991	rs9928084	0.603582
ENSG00000141219.15	C17orf80	Adipose_Subcutaneous		-2.1188	-0.0264258	0.97392	0.950401	0.998021	0.0341074	0.120026	0.169578	3.46091e-25	2.78025e-24	25	25	25	6859	6.05173e-16	0.924668	4.45515e-17	0.0680647	0.00726689	rs12943282	0.0612996
ENSG00000141338.13	ABCA8	Adipose_Subcutaneous		2.06616	0.0477274	1.04888	1.00246	1.09746	0.0388134	0.0405126	0.0381873	2.07503e-06	4.92099e-06	23	24	24	5332	0.148688	0.792852	0.00827433	0.0441153	0.00607059	rs4147945	0.0603966
ENSG00000141446.10	ESCO1	Adipose_Subcutaneous		-2.66166	-0.0947916	0.909563	0.848238	0.975321	0.00777554	0.0204896	0.0308195	2.08542e-05	4.46357e-05	4	4	4	2891	0.0615687	0.767781	0.00707474	0.0881488	0.0754267	rs12373434	0.0500288
ENSG00000141448.8	GATA6	Adipose_Subcutaneous		-3.31608	-0.191108	0.826044	0.737814	0.924824	0.000912892	0.0065216	0.0306087	2.22791e-05	4.7553e-05	24	24	24	4186	0.521305	0.363333	0.0638475	0.0444927	0.00702164	rs7235882	0.169722
ENSG00000141452.9	RMC1	Adipose_Subcutaneous		-2.25169	-0.043737	0.957206	0.921449	0.99435	0.0243421	0.055911	0.214049	3.71016e-32	4.07561e-31	9	9	9	4807	9.62225e-20	0.937003	5.38668e-21	0.0524442	0.0105531	rs2356683	0.173828
ENSG00000141469.16	SLC14A1	Adipose_Subcutaneous		2.3502	0.0347276	1.03534	1.00578	1.06576	0.0187634	0.0807658	0.173379	9.06988e-26	7.50057e-25	28	28	28	5692	5.88843e-07	0.939132	2.45134e-08	0.0390741	0.0217933	rs1032119	0.107387
ENSG00000141499.16	WRAP53	Adipose_Subcutaneous		-4.25982	-0.147821	0.862586	0.805868	0.923295	2.04596e-05	0.0134549	0.0148688	0.00324168	0.00531868	12	12	12	5532	8.10725e-126	4.1029e-126	0.627677	0.317599	0.0547242	rs78378222	1
ENSG00000141504.11	SAT2	Adipose_Subcutaneous		-2.58498	-0.0598708	0.941886	0.900085	0.985629	0.00973843	0.0500744	0.0259331	9.669e-05	0.000192041	3	3	3	5648	8.79316e-127	1.18632e-125	0.0680618	0.918234	0.0137039	rs78378222	1
ENSG00000141569.10	TRIM65	Adipose_Subcutaneous		-3.67833	-0.0453636	0.95565	0.932827	0.979031	0.000234763	0.155709	0.191575	1.37368e-28	1.2953e-27	16	16	16	5791	1.41127e-11	0.875834	1.67887e-12	0.104171	0.0199945	rs8081954	0.594538
ENSG00000141570.10	CBX8	Adipose_Subcutaneous		2.39544	0.0342597	1.03485	1.00625	1.06427	0.0166004	0.101586	0.206131	6.88348e-31	7.19171e-30	15	16	16	7177	3.44115e-20	0.91594	2.40861e-21	0.0640906	0.0199695	rs9905914	0.676554
ENSG00000141639.11	MAPK4	Adipose_Subcutaneous		2.28863	0.229127	1.2575	1.03345	1.53013	0.0221008	0.00206056	0.0305178	2.29228e-05	4.88796e-05	4	4	4	5808	0.437997	0.471432	0.0398962	0.0429339	0.00774155	rs12457537	0.0864821
ENSG00000141698.16	NT5C3B	Adipose_Subcutaneous		-2.98374	-0.019831	0.980364	0.967676	0.993219	0.00284747	0.388751	0.56138	1.07078e-105	1.18706e-103	14	14	14	5015	1.13038e-154	0.570923	6.9476e-155	0.350826	0.0782513	rs1046403	0.0579185
ENSG00000141965.4	FEM1A	Adipose_Subcutaneous		-2.98652	-0.0442924	0.956674	0.929266	0.984891	0.0028217	0.120175	0.139336	1.19724e-20	7.67316e-20	31	31	31	6640	2.34781e-09	0.872735	2.12136e-10	0.0788071	0.0484574	rs9630893	0.416028
ENSG00000142186.16	SCYL1	Adipose_Subcutaneous		2.9118	0.168779	1.18386	1.05672	1.32629	0.00359357	0.00884121	0.0113206	0.0102764	0.0157601	11	11	11	3680	0.150549	0.0502936	0.577796	0.192994	0.0283662	rs34272485	0.132723
ENSG00000142798.17	HSPG2	Adipose_Subcutaneous		-2.50741	-0.0421656	0.958711	0.927627	0.990837	0.0121619	0.0986546	0.205628	8.27902e-31	8.62339e-30	4	4	4	6308	4.45535e-96	4.33894e-79	1.02683e-17	1	5.61897e-19	rs3820282	0.944104
ENSG00000142920.16	AZIN2	Adipose_Subcutaneous		-2.45419	-0.172294	0.841731	0.733524	0.965901	0.0141204	0.00389213	0.0393962	1.42111e-06	3.42567e-06	4	4	4	4209	0.0262421	0.828896	0.00387727	0.122451	0.0185337	rs3215960	0.0739304
ENSG00000143013.12	LMO4	Adipose_Subcutaneous		2.28174	0.0773089	1.08038	1.01096	1.15456	0.0225046	0.0190189	0.0450347	2.429e-07	6.27332e-07	24	24	24	5396	0.0292767	0.906064	0.00197507	0.0611234	0.0015605	rs2050586	0.08987
ENSG00000143028.8	SYPL2	Adipose_Subcutaneous		1.97842	0.039678	1.04048	1.00037	1.08219	0.0478817	0.055632	0.0955779	2.47107e-14	1.08591e-13	8	8	8	5155	0.00021982	0.889322	2.68997e-05	0.108826	0.00160549	rs3738774	0.50125
ENSG00000143153.12	ATP1B1	Adipose_Subcutaneous		2.6311	0.0777963	1.0809	1.02004	1.14539	0.0085108	0.0233295	0.0399819	1.18298e-06	2.87768e-06	4	4	4	6997	0.0326583	0.341773	0.0521373	0.545595	0.027836	rs2420015	0.0626092
ENSG00000143156.13	NME7	Adipose_Subcutaneous		-2.4027	-0.0184496	0.98172	0.967055	0.996606	0.0162747	0.326332	0.298178	1.83728e-46	3.4162e-45	35	35	35	7146	1.02221e-40	0.369744	1.74063e-40	0.629607	0.000648918	rs10629320	0.179056
ENSG00000143158.10	MPC2	Adipose_Subcutaneous		2.33727	0.0776582	1.08075	1.01261	1.15348	0.0194254	0.0172104	0.0542934	1.32545e-08	3.80349e-08	5	5	5	6093	0.00322874	0.923129	0.00019205	0.0548905	0.0185594	rs73024112	0.0175935
ENSG00000143224.17	PPOX	Adipose_Subcutaneous		-2.53163	-0.0559184	0.945616	0.905552	0.987453	0.0113534	0.0388788	0.0774754	8.48132e-12	3.11058e-11	6	6	6	5781	0.10947	0.813486	0.00637506	0.0473505	0.0233183	rs5778197	0.104518
ENSG00000143256.4	PFDN2	Adipose_Subcutaneous		-2.19456	-0.082097	0.921183	0.856056	0.991264	0.0281951	0.0146381	0.0198547	0.00065897	0.00118354	4	4	4	5758	0.574621	0.364267	0.0332331	0.0210605	0.00681854	rs11265561	0.0490373
ENSG00000143303.11	RRNAD1	Adipose_Subcutaneous		-2.79111	-0.0861354	0.91747	0.86362	0.974677	0.00525272	0.0209646	0.0819784	2.00206e-12	7.65765e-12	3	3	3	5261	9.84575e-11	0.214179	3.53419e-10	0.768792	0.0170287	rs61813557	0.305845
ENSG00000143344.15	RGL1	Adipose_Subcutaneous		-2.23433	-0.0959175	0.908539	0.835221	0.988293	0.0254617	0.0121629	0.037913	2.26115e-06	5.3377e-06	15	15	15	5303	0.122382	0.838284	0.00423252	0.0289856	0.00611613	rs10797919	0.337902
ENSG00000143353.11	LYPLAL1	Adipose_Subcutaneous		-2.12298	-0.0573247	0.944287	0.895611	0.995609	0.0337556	0.0353432	0.0294327	3.22145e-05	6.75549e-05	13	13	13	6299	0.174725	0.706548	0.021279	0.0860357	0.0114123	rs139910727	0.189203
ENSG00000143369.14	ECM1	Adipose_Subcutaneous		-2.40612	-0.115439	0.890975	0.81101	0.978824	0.016123	0.00996181	0.0427878	4.91211e-07	1.2358e-06	4	4	4	3079	0.108436	0.734237	0.00762137	0.0515071	0.0981984	rs35437473	0.0353906
ENSG00000143437.20	ARNT	Adipose_Subcutaneous		2.4051	0.0287652	1.02918	1.00534	1.05359	0.0161681	0.131867	0.17007	2.91128e-25	2.34422e-24	24	24	24	3703	1.38293e-16	0.919427	1.04418e-17	0.0694101	0.011163	rs12758227	0.107112
ENSG00000143499.13	SMYD2	Adipose_Subcutaneous		-2.2511	-0.0609351	0.940884	0.892266	0.992151	0.0243794	0.0396062	0.0706511	7.48648e-11	2.57791e-10	27	28	28	6040	0.495189	0.443188	0.0256604	0.0229527	0.0130097	rs12724396	0.189076
ENSG00000143507.17	DUSP10	Adipose_Subcutaneous		2.64666	0.102773	1.10824	1.02702	1.19588	0.00812904	0.013512	0.012982	0.00597017	0.00946377	16	16	16	5475	0.497442	0.247936	0.16093	0.0801974	0.0134951	rs17009942	0.523377
ENSG00000143603.18	KCNN3	Adipose_Subcutaneous		-1.98139	-0.0498636	0.951359	0.905572	0.999462	0.0475473	0.0316003	0.066972	2.4106e-10	7.93563e-10	29	29	29	3437	5.30626e-08	0.00104177	5.08784e-05	0.998884	2.29694e-05	rs76798800	0.538994
ENSG00000143622.10	RIT1	Adipose_Subcutaneous		2.06984	0.0288268	1.02925	1.00153	1.05773	0.038467	0.0999529	0.195648	3.14992e-29	3.05879e-28	12	12	12	3377	1.0654e-22	0.00105289	1.0108e-19	0.998936	1.14235e-05	rs490498	0.863946
ENSG00000143630.9	HCN3	Adipose_Subcutaneous		3.09017	0.11497	1.12184	1.04294	1.2067	0.00200041	0.0158643	0.020846	0.000481257	0.000881416	4	4	4	3603	0.000688771	0.000295592	0.659569	0.283003	0.0564442	rs76798800	0.581222
ENSG00000143799.12	PARP1	Adipose_Subcutaneous		3.96345	0.131578	1.14063	1.06877	1.21731	7.38758e-05	0.0176932	0.0410641	8.4292e-07	2.07957e-06	15	15	15	5902	1.04886e-09	5.14863e-06	0.000203644	0.999646	0.000145127	rs1805415	0.16
ENSG00000143815.14	LBR	Adipose_Subcutaneous		-2.92881	-0.0835185	0.919874	0.869871	0.972751	0.00340268	0.0248809	0.0324898	1.23557e-05	2.70787e-05	5	5	5	5444	1.6394e-06	3.51782e-06	0.312566	0.670687	0.0167423	rs1805415	0.205943
ENSG00000143816.7	WNT9A	Adipose_Subcutaneous		3.96663	0.122024	1.12978	1.06367	1.2	7.28953e-05	0.0204474	0.0444766	2.89344e-07	7.41585e-07	6	6	6	5778	0.00447555	0.0479814	0.00137149	0.0137711	0.932401	rs10916239	0.174725
ENSG00000143862.7	ARL8A	Adipose_Subcutaneous		-2.54644	-0.114624	0.891701	0.8164	0.973948	0.0108827	0.00915851	0.0342938	7.02222e-06	1.57846e-05	9	9	9	5534	0.505894	0.441554	0.0248368	0.021672	0.00604321	rs16849710	0.199313
ENSG00000143889.15	HNRNPLL	Adipose_Subcutaneous		-2.88502	-0.0642604	0.937761	0.897702	0.979607	0.00391383	0.0442124	0.0296809	2.98019e-05	6.27523e-05	30	30	30	5989	0.44006	0.502932	0.0252795	0.0288884	0.00283976	rs17023923	0.028465
ENSG00000143951.15	WDPCP	Adipose_Subcutaneous		-2.88797	-0.0394917	0.961278	0.935856	0.987391	0.00387735	0.116987	0.275312	2.05272e-42	3.37334e-41	21	21	21	4232	2.71251e-34	0.709015	1.03002e-34	0.269213	0.0217718	rs2292793	0.0428365
ENSG00000143994.13	ABHD1	Adipose_Subcutaneous		-2.82156	-0.0900391	0.913895	0.858486	0.972881	0.00477909	0.0215939	0.0122956	0.00746674	0.0116675	7	7	7	3776	6.92626e-06	2.52549e-06	0.698693	0.254714	0.0465836	rs1260326	0.624589
ENSG00000144118.13	RALB	Adipose_Subcutaneous		-2.2639	-0.0465504	0.954516	0.916813	0.993771	0.0235802	0.0471684	0.0719088	5.01595e-11	1.74715e-10	28	28	28	5667	0.000228048	0.858211	3.64979e-05	0.137348	0.00417633	rs10196019	0.0268047
ENSG00000144161.12	ZC3H8	Adipose_Subcutaneous		2.6937	0.0430662	1.04401	1.0118	1.07724	0.00706644	0.0950733	0.124884	1.56681e-18	8.91116e-18	13	13	13	4701	1.40233e-09	0.926264	8.5959e-11	0.0567606	0.0169751	rs6759275	0.084702
ENSG00000144182.16	LIPT1	Adipose_Subcutaneous		-3.61158	-0.0352241	0.965389	0.94711	0.984021	0.000304338	0.26465	0.321015	1.2278e-50	2.59329e-49	10	10	10	4762	1.66318e-63	1.82642e-14	9.10626e-50	1	1.67831e-15	rs11695751	0.104108
ENSG00000144199.11	FAHD2B	Adipose_Subcutaneous		-2.01485	-0.0423513	0.958533	0.919845	0.998848	0.0439207	0.085225	0.0891357	1.9948e-13	8.23167e-13	10	10	10	2573	7.89625e-07	0.916575	6.82396e-08	0.0792065	0.00421722	rs13400545	0.0332388
ENSG00000144214.9	LYG1	Adipose_Subcutaneous	Novel, significant, colocalized	6.55447	0.071287	1.07389	1.05124	1.09703	5.58412e-11	0.169408	0.172244	1.35355e-25	1.10996e-24	17	17	17	4731	1.83299e-27	2.04847e-15	1.00563e-13	0.111496	0.888504	rs28382946	0.0775191
ENSG00000144224.16	UBXN4	Adipose_Subcutaneous		3.10864	0.12586	1.13412	1.0476	1.22779	0.00187948	0.0115315	0.0115692	0.00947072	0.0145833	15	15	15	3933	0.53792	0.222558	0.159929	0.0661553	0.0134381	rs4346445	0.0229247
ENSG00000144354.13	CDCA7	Adipose_Subcutaneous		2.81157	0.10196	1.10734	1.03136	1.18891	0.00493004	0.0140135	0.0613277	1.44085e-09	4.4537e-09	12	12	12	6343	0.0469864	0.124663	0.0466201	0.123032	0.658699	rs7573418	0.0307777
ENSG00000144550.12	CPNE9	Adipose_Subcutaneous		2.31272	0.07413	1.07695	1.01137	1.14678	0.0207378	0.0248002	0.010449	0.0136989	0.0206157	24	25	25	6447	4.3128e-06	2.34634e-06	0.61775	0.336036	0.0462079	rs2307531	0.0918276
ENSG00000144560.14	VGLL4	Adipose_Subcutaneous		-2.50981	-0.161394	0.850957	0.750187	0.965262	0.0120798	0.00610346	0.03368	8.51062e-06	1.89846e-05	13	13	13	6082	0.00434533	0.0217326	0.107163	0.53563	0.331129	rs6773963	0.0809885
ENSG00000144580.13	CNOT9	Adipose_Subcutaneous		3.31544	0.0906624	1.0949	1.03776	1.15518	0.000915003	0.0316047	0.0557757	8.3101e-09	2.42125e-08	25	25	25	4203	0.204763	0.600298	0.0469071	0.137506	0.0105265	rs7596434	0.0928662
ENSG00000144591.18	GMPPA	Adipose_Subcutaneous		2.12986	0.0804803	1.08381	1.00644	1.16712	0.0331829	0.0144961	0.0144356	0.00372775	0.0060614	6	6	6	5261	0.560366	0.277765	0.103127	0.0511106	0.00763154	rs7596434	0.124762
ENSG00000144642.21	RBMS3	Adipose_Subcutaneous		2.44378	0.172536	1.18831	1.03475	1.36467	0.0145341	0.00413838	0.0248638	0.000135364	0.00026465	10	10	10	6324	0.00547716	0.00304727	0.481504	0.267647	0.242324	rs9831151	0.924459
ENSG00000144647.5	POMGNT2	Adipose_Subcutaneous		2.23655	0.0574357	1.05912	1.00713	1.11379	0.0253158	0.0296474	0.0493851	6.20281e-08	1.68472e-07	7	7	7	4989	0.253296	0.694423	0.0121492	0.0333007	0.0068318	rs62247992	0.0552062
ENSG00000144681.10	STAC	Adipose_Subcutaneous		-2.01414	-0.125199	0.882322	0.781116	0.99664	0.0439944	0.00447392	0.0355701	4.7088e-06	1.07758e-05	5	5	5	5527	0.242172	0.715464	0.00917758	0.0271078	0.00607845	rs4678530	0.0509392
ENSG00000144909.7	OSBPL11	Adipose_Subcutaneous		-3.10029	-0.0756474	0.927143	0.883847	0.97256	0.00193333	0.0334961	0.0402507	1.08747e-06	2.65386e-06	10	10	10	7769	0.177507	0.491452	0.0191146	0.052662	0.259265	rs13323600	0.0808636
ENSG00000145214.13	DGKQ	Adipose_Subcutaneous		2.41697	0.0176588	1.01782	1.00334	1.0325	0.0156503	0.369408	0.50492	1.89021e-90	1.31858e-88	44	45	45	6116	4.99366e-111	0.945607	2.59717e-112	0.0491752	0.0052174	rs12510382	0.801252
ENSG00000145248.6	SLC10A4	Adipose_Subcutaneous		2.35743	0.0906458	1.09488	1.0154	1.18058	0.0184019	0.0128125	0.0186283	0.000973053	0.00170918	7	7	7	3860	0.200431	0.625368	0.0396633	0.123743	0.0107939	rs6829705	0.0258233
ENSG00000145348.16	TBCK	Adipose_Subcutaneous		2.22783	0.0542551	1.05575	1.00654	1.10737	0.0258919	0.0344065	0.0323272	1.30015e-05	2.84395e-05	23	23	23	5415	0.00212629	0.9183	0.000109168	0.0471151	0.0323496	rs3133169	0.0803182
ENSG00000145354.9	CISD2	Adipose_Subcutaneous		2.82015	0.0483993	1.04959	1.01487	1.0855	0.00480008	0.0845987	0.141653	5.44332e-21	3.55193e-20	9	9	9	5251	5.8869e-19	0.650943	2.8891e-19	0.319433	0.0296246	rs223435	0.0873718
ENSG00000145358.6	DDIT4L	Adipose_Subcutaneous		3.014	0.100878	1.10614	1.03591	1.18114	0.00257831	0.0184682	0.0303242	2.43572e-05	5.175e-05	12	12	12	6658	0.162349	0.231423	0.217903	0.310535	0.0777897	rs3076967	0.057926
ENSG00000145386.9	CCNA2	Adipose_Subcutaneous		-2.53828	-0.119511	0.887355	0.809132	0.97314	0.0111398	0.00922051	0.0270657	6.7726e-05	0.000136887	4	4	4	6210	0.0304476	0.0465225	0.14702	0.224088	0.551923	rs141341571	0.073691
ENSG00000145391.13	SETD7	Adipose_Subcutaneous		-2.23949	-0.144576	0.865389	0.762534	0.982119	0.025124	0.00586296	0.0104264	0.0138017	0.0207643	22	22	22	5238	0.615603	0.321149	0.0393625	0.0205314	0.00335349	rs80023244	0.064597
ENSG00000145730.20	PAM	Adipose_Subcutaneous		-2.16285	-0.0749726	0.927769	0.866829	0.992993	0.0305529	0.016218	0.0383631	1.96391e-06	4.66718e-06	13	14	14	6215	0.58981	0.364416	0.0265483	0.0164002	0.00282578	rs147098163	0.124829
ENSG00000145743.15	FBXL17	Adipose_Subcutaneous		1.99434	0.0410766	1.04193	1.00071	1.08485	0.0461149	0.0431299	0.0281493	4.81897e-05	9.89016e-05	17	17	17	6426	0.0609412	0.891858	0.00277462	0.040602	0.00382452	rs6884480	0.0548879
ENSG00000146054.17	TRIM7	Adipose_Subcutaneous		-2.03568	-0.0213889	0.978838	0.958886	0.999205	0.0417825	0.140997	0.316987	6.84634e-50	1.41973e-48	68	69	69	4197	2.58556e-26	0.940118	7.41451e-28	0.0269264	0.0329552	rs371361	0.631676
ENSG00000146223.14	RPL7L1	Adipose_Subcutaneous		2.14405	0.0303357	1.0308	1.00261	1.05979	0.0320288	0.114157	0.143985	2.45597e-21	1.62903e-20	12	12	12	5082	4.3467e-11	0.784134	1.17286e-11	0.211576	0.00428962	rs11759058	0.141081
ENSG00000146243.13	IRAK1BP1	Adipose_Subcutaneous		2.24772	0.0209575	1.02118	1.00269	1.04001	0.0245942	0.217122	0.237404	5.68259e-36	7.28857e-35	12	12	12	6294	2.70452e-24	0.952104	1.02089e-25	0.0359275	0.0119687	rs1890229	0.0643454
ENSG00000146263.11	MMS22L	Adipose_Subcutaneous		-2.25286	-0.0376816	0.963019	0.931961	0.995114	0.0242681	0.077623	0.117149	2.06539e-17	1.10483e-16	9	9	9	5270	7.14891e-07	0.936884	3.45765e-08	0.0452957	0.0178199	rs35796945	0.100348
ENSG00000146281.5	PM20D2	Adipose_Subcutaneous		-2.27172	-0.0520682	0.949264	0.907563	0.992881	0.0231035	0.0393188	0.0859249	5.62334e-13	2.24321e-12	8	8	8	5535	6.02878e-06	0.948926	2.67673e-07	0.0421226	0.00894554	rs7766051	0.0463759
ENSG00000146374.13	RSPO3	Adipose_Subcutaneous		4.83853	0.234839	1.2647	1.14994	1.39092	1.30806e-06	0.00795285	0.0306944	2.1688e-05	4.63574e-05	5	5	5	3878	0.001549	0.00713692	0.165817	0.76393	0.0615668	rs719726	0.206629
ENSG00000146469.12	VIP	Adipose_Subcutaneous		4.43761	0.0772264	1.08029	1.04406	1.11777	9.09623e-06	0.0664442	0.174826	5.43919e-26	4.54944e-25	37	37	37	6997	5.70525e-107	1.23345e-106	0.310171	0.670554	0.0192748	rs58415480	1
ENSG00000146707.14	POMZP3	Adipose_Subcutaneous		-2.36125	-0.0169141	0.983228	0.96952	0.99713	0.0182137	0.454393	0.633303	3.06405e-128	7.30706e-126	36	44	44	5103	2.6873e-107	0.821599	4.94621e-108	0.151195	0.027206	rs17718122	0.413297
ENSG00000146856.14	AGBL3	Adipose_Subcutaneous		-2.6183	-0.0540916	0.947345	0.909752	0.986492	0.00883699	0.0435264	0.0730032	3.53894e-11	1.24687e-10	9	9	9	6121	0.000127997	0.460883	0.000136719	0.492244	0.0466084	rs2718144	0.200667
ENSG00000146858.7	ZC3HAV1L	Adipose_Subcutaneous		2.17918	0.0470449	1.04817	1.00474	1.09347	0.0293186	0.0556352	0.028053	4.9669e-05	0.000101764	36	36	36	5800	0.359175	0.587417	0.0167226	0.02734	0.00934526	rs17681280	0.549684
ENSG00000147459.17	DOCK5	Adipose_Subcutaneous		-3.19552	-0.132917	0.875538	0.806991	0.949907	0.00139577	0.0125101	0.0468859	1.35921e-07	3.58995e-07	9	9	9	6155	1.14799e-09	2.90653e-08	0.0379178	0.960019	0.00206291	rs17053711	0.347047
ENSG00000147533.16	GOLGA7	Adipose_Subcutaneous		-2.68094	-0.0688133	0.933501	0.8877	0.981665	0.0073416	0.0271713	0.0474651	1.13332e-07	3.01351e-07	22	22	22	5885	0.612849	0.343611	0.0260252	0.0145888	0.00292664	rs151241950	0.1104
ENSG00000147592.8	LACTB2	Adipose_Subcutaneous		-4.00256	-0.111952	0.894087	0.846391	0.944471	6.26614e-05	0.0277585	0.0174179	0.00143129	0.00246467	9	10	10	5249	3.57287e-09	2.68727e-08	0.11663	0.877206	0.00616434	rs2958366	0.119347
ENSG00000147789.15	ZNF7	Adipose_Subcutaneous		2.34424	0.0926201	1.09704	1.0153	1.18537	0.0190658	0.0132273	0.0781955	6.7354e-12	2.48581e-11	6	7	7	2351	3.38308e-05	0.929491	1.95946e-06	0.053819	0.0166537	rs1735173	0.0441069
ENSG00000147804.9	SLC39A4	Adipose_Subcutaneous		-2.21417	-0.0425696	0.958324	0.922883	0.995125	0.0268169	0.0503123	0.109471	2.61823e-16	1.30969e-15	4	4	4	3613	2.45551e-10	0.924333	1.58937e-11	0.0598132	0.015854	rs2928381	0.975233
ENSG00000148120.16	AOPEP	Adipose_Subcutaneous		-2.80754	-0.05377	0.94765	0.912737	0.983899	0.00499221	0.0504649	0.0663452	2.9411e-10	9.61871e-10	25	25	25	5441	0.391213	0.543485	0.0251725	0.0349652	0.00516485	rs357564	0.367346
ENSG00000148143.12	ZNF462	Adipose_Subcutaneous		3.15827	0.0531943	1.05463	1.02039	1.09003	0.0015871	0.0771173	0.117133	2.07642e-17	1.11024e-16	9	9	9	5966	1.58436e-06	0.741601	1.11064e-07	0.0517798	0.206618	rs72743718	0.27777
ENSG00000148153.13	INIP	Adipose_Subcutaneous		-2.54742	-0.11172	0.894294	0.820634	0.974567	0.0108522	0.015119	0.0166874	0.00180777	0.00306994	10	10	10	6533	0.542429	0.372415	0.0473658	0.0325146	0.00527532	rs113795694	0.0166824
ENSG00000148219.16	ASTN2	Adipose_Subcutaneous		2.95821	0.104098	1.10971	1.03575	1.18895	0.00309427	0.0140769	0.0952401	2.75788e-14	1.20754e-13	2	2	2	6176	1.31969e-10	0.000198048	6.66214e-07	0.999798	3.12103e-06	rs10983298	0.178091
ENSG00000148229.12	POLE3	Adipose_Subcutaneous		-2.94671	-0.0456534	0.955373	0.926798	0.984829	0.00321171	0.0842394	0.101181	3.97686e-15	1.84153e-14	10	10	10	6164	2.48263e-05	0.765807	1.68903e-06	0.0519185	0.182248	rs113795694	0.0429407
ENSG00000148337.20	CIZ1	Adipose_Subcutaneous		2.09294	0.0353043	1.03593	1.00225	1.07076	0.0363543	0.0720365	0.0903477	1.34792e-13	5.61652e-13	13	13	13	3794	5.009e-06	0.932928	3.01699e-07	0.0561807	0.0108863	rs7853212	0.285258
ENSG00000148400.9	NOTCH1	Adipose_Subcutaneous		2.26792	0.102934	1.10842	1.01407	1.21154	0.0233341	0.0113508	0.0252181	0.000121079	0.000238037	6	6	6	6207	0.366566	0.349271	0.138692	0.132135	0.0133351	rs74629521	0.776123
ENSG00000148700.14	ADD3	Adipose_Subcutaneous		-2.18719	-0.040076	0.960716	0.926826	0.995846	0.0287284	0.056566	0.0545568	1.21993e-08	3.51201e-08	12	12	12	5186	0.00113743	0.948769	5.06844e-05	0.04227	0.00777252	rs2501575	0.0766007
ENSG00000148719.14	DNAJB12	Adipose_Subcutaneous		4.0712	0.0799542	1.08324	1.04233	1.12575	4.67724e-05	0.0505727	0.0793777	4.61188e-12	1.72098e-11	4	4	4	4484	1.79824e-08	0.00957069	2.43206e-07	0.128579	0.86185	rs11000279	0.0998263
ENSG00000148843.13	PDCD11	Adipose_Subcutaneous		-3.26598	-0.0406284	0.960186	0.937058	0.983885	0.00109086	0.150536	0.197612	1.54435e-29	1.52494e-28	44	45	45	4613	7.69266e-58	2.27867e-52	3.37593e-06	0.999996	2.99644e-07	rs17116149	0.999961
ENSG00000148985.19	PGAP2	Adipose_Subcutaneous		1.98303	0.612286	1.84464	1.00714	3.3786	0.0473636	0.000216195	0.0156969	0.00248349	0.00413492	2	2	2	7739	0.417846	0.520891	0.0253083	0.0315451	0.00440938	rs10160331	0.0917327
ENSG00000149100.12	EIF3M	Adipose_Subcutaneous		2.55755	0.100439	1.10566	1.02374	1.19412	0.0105412	0.0170158	0.0277247	5.50625e-05	0.000112221	9	9	9	5438	1.85344e-51	2.86004e-51	0.385066	0.594177	0.0207565	rs7106353	0.666884
ENSG00000149115.13	TNKS1BP1	Adipose_Subcutaneous		2.18488	0.0675447	1.06988	1.00698	1.13671	0.0288976	0.0296975	0.0327368	1.14358e-05	2.51567e-05	10	10	10	5963	0.267258	0.702233	0.00753369	0.0197919	0.00318337	rs11228955	0.110994
ENSG00000149380.11	P4HA3	Adipose_Subcutaneous		2.11863	0.0306557	1.03113	1.0023	1.06079	0.0341218	0.0776914	0.172864	1.08787e-25	8.95311e-25	15	15	15	4848	5.04838e-11	0.964827	1.54168e-12	0.0294583	0.00571502	rs826033	0.201751
ENSG00000149527.17	PLCH2	Adipose_Subcutaneous		-2.07281	-0.0512487	0.950042	0.905102	0.997215	0.0381898	0.0330729	0.0589251	3.07789e-09	9.26529e-09	10	10	10	5773	0.0748487	0.864359	0.00454077	0.0524334	0.00381809	rs12746918	0.530677
ENSG00000149532.15	CPSF7	Adipose_Subcutaneous		-2.06543	-0.0465857	0.954483	0.913206	0.997625	0.038882	0.0675981	0.133545	8.51697e-20	5.19556e-19	7	7	7	5055	2.04194e-05	0.94088	1.01632e-06	0.0468176	0.0122812	rs80264062	0.996119
ENSG00000149547.14	EI24	Adipose_Subcutaneous		2.79024	0.067549	1.06988	1.0203	1.12187	0.0052669	0.0366984	0.0572537	5.21525e-09	1.54298e-08	24	24	24	6242	0.0416075	0.898845	0.00194769	0.0420604	0.0155393	rs7935843	0.0784645
ENSG00000149575.5	SCN2B	Adipose_Subcutaneous		2.15455	0.0510443	1.05237	1.00462	1.10239	0.0311967	0.0276474	0.013839	0.0045208	0.00727593	15	15	15	5772	0.42743	0.240568	0.204007	0.114807	0.0131865	rs558229	0.17799
ENSG00000149577.15	SIDT2	Adipose_Subcutaneous		-2.51182	-0.0534803	0.947925	0.909181	0.98832	0.0120109	0.040381	0.0476732	1.0617e-07	2.8293e-07	12	12	12	7125	0.254706	0.386409	0.122476	0.185755	0.0506544	rs558229	0.37225
ENSG00000149600.11	COMMD7	Adipose_Subcutaneous		-3.3233	-0.0573902	0.944226	0.912801	0.976732	0.000889584	0.0722076	0.12114	5.47362e-18	3.02258e-17	18	18	18	3950	1.55548e-14	0.1128	1.4988e-14	0.107911	0.779289	rs6119946	0.543139
ENSG00000149782.11	PLCB3	Adipose_Subcutaneous		2.18862	0.0958776	1.10062	1.01007	1.1993	0.0286243	0.00899809	0.0199461	0.000640143	0.00115174	20	21	21	3821	1.60361e-06	7.24564e-07	0.566432	0.255754	0.177812	rs876064	0.294468
ENSG00000150316.11	CWC15	Adipose_Subcutaneous		-2.12177	-0.0246419	0.975659	0.953701	0.998123	0.0338571	0.13944	0.132643	1.15504e-19	7.00226e-19	9	9	9	5726	9.67701e-18	0.935456	4.44979e-19	0.0429937	0.0215508	rs906530	0.168396
ENSG00000150527.16	MIA2	Adipose_Subcutaneous		-1.9806	-0.0466458	0.954425	0.91137	0.999515	0.0476359	0.0376318	0.0579053	4.24643e-09	1.26327e-08	21	21	21	6382	0.040422	0.907728	0.00202146	0.04539	0.00443863	rs11622951	0.0918638
ENSG00000150753.11	CCT5	Adipose_Subcutaneous		-2.21377	-0.0627767	0.939153	0.888379	0.99283	0.0268445	0.0291822	0.0511107	3.607e-08	1.00035e-07	9	10	10	6823	0.00877933	0.870176	0.00102217	0.101295	0.0187277	rs4701870	0.451087
ENSG00000150967.17	ABCB9	Adipose_Subcutaneous		-2.00347	-0.0352011	0.965411	0.932731	0.999237	0.0451273	0.0510264	0.0292338	3.42884e-05	7.16402e-05	15	15	15	4901	0.000165105	0.000304812	0.335278	0.618934	0.045319	rs71444571	0.0780248
ENSG00000151148.13	UBE3B	Adipose_Subcutaneous		-2.62292	-0.0339902	0.966581	0.942339	0.991446	0.00871806	0.0921417	0.11822	1.44674e-17	7.8041e-17	10	10	10	5048	7.74315e-08	0.904624	3.41159e-09	0.0398017	0.055574	rs72648019	0.22059
ENSG00000151247.12	EIF4E	Adipose_Subcutaneous		4.12034	0.173682	1.18968	1.09534	1.29214	3.78322e-05	0.0139206	0.0219398	0.000340469	0.000634789	8	8	8	6834	3.75472e-08	6.91969e-08	0.325024	0.598921	0.0760547	rs11097645	0.29193
ENSG00000151327.12	FAM177A1	Adipose_Subcutaneous		2.36423	0.0336355	1.03421	1.00577	1.06345	0.0180677	0.093042	0.191981	1.18631e-28	1.12483e-27	15	15	15	6013	1.7199e-10	0.9342	7.5878e-12	0.0411901	0.0246098	rs78207779	0.300377
ENSG00000151388.10	ADAMTS12	Adipose_Subcutaneous		-1.99085	-0.0351084	0.965501	0.932699	0.999456	0.0464969	0.0576138	0.183889	2.16899e-27	1.93675e-26	30	30	30	6501	1.31037e-11	0.953627	4.30497e-13	0.0313145	0.0150589	rs201585407	0.648804
ENSG00000151445.15	VIPAS39	Adipose_Subcutaneous		-2.42097	-0.0522125	0.949127	0.909843	0.990108	0.0154793	0.0485467	0.0499417	5.20793e-08	1.42565e-07	12	12	12	6927	0.0651814	0.875186	0.00272495	0.0365674	0.0203405	rs12587525	0.0430919
ENSG00000151498.11	ACAD8	Adipose_Subcutaneous		-2.31122	-0.0908413	0.913163	0.845457	0.98629	0.0208206	0.0126847	0.0109246	0.0117073	0.0177974	9	9	9	6861	0.56244	0.387822	0.0277522	0.0191332	0.00285257	rs73043942	0.0173907
ENSG00000151655.18	ITIH2	Adipose_Subcutaneous		2.87528	0.0437638	1.04474	1.01403	1.07637	0.00403671	0.0806436	0.157741	2.15821e-23	1.58477e-22	23	23	23	8204	3.39686e-07	0.945495	1.5757e-08	0.043848	0.0106567	rs1244504	0.298226
ENSG00000151715.7	TMEM45B	Adipose_Subcutaneous		2.03912	0.0425716	1.04349	1.00165	1.08708	0.0414376	0.047638	0.0269524	7.01797e-05	0.000141623	29	29	29	6137	0.19809	0.682821	0.0151554	0.0521894	0.0517451	rs7944122	0.171554
ENSG00000151743.10	AMN1	Adipose_Subcutaneous		2.01812	0.144145	1.15505	1.00416	1.32862	0.0435787	0.00384289	0.0105885	0.0130812	0.0197528	10	10	10	7797	0.515906	0.344577	0.0791408	0.0528511	0.00752481	rs1150997	0.037495
ENSG00000151773.12	CCDC122	Adipose_Subcutaneous		2.20765	0.0135909	1.01368	1.00153	1.02599	0.0272685	0.513995	0.554775	8.15682e-104	8.49179e-102	50	50	50	5297	3.63958e-93	0.927351	1.51412e-94	0.0385451	0.034104	rs36043743	0.799044
ENSG00000151882.11	CCL28	Adipose_Subcutaneous		-3.05407	-0.129398	0.878624	0.808607	0.954703	0.00225757	0.0136988	0.015238	0.0028783	0.00475023	12	12	12	5768	0.177246	0.129325	0.380846	0.277842	0.0347414	rs7730819	0.111532
ENSG00000151893.14	CACUL1	Adipose_Subcutaneous		2.05669	0.0235591	1.02384	1.00111	1.04709	0.0397163	0.160531	0.20978	1.79832e-31	1.91892e-30	28	29	29	6102	1.00613e-23	0.00473595	2.11434e-21	0.995237	2.72095e-05	rs1886900	0.214014
ENSG00000151923.17	TIAL1	Adipose_Subcutaneous		-2.7163	-0.0927425	0.911428	0.852431	0.974508	0.00660153	0.0188441	0.0271896	6.51396e-05	0.000131854	16	16	16	6494	0.00146514	0.00315498	0.309075	0.665528	0.0207766	rs4474362	0.266204
ENSG00000152133.14	GPATCH11	Adipose_Subcutaneous		2.38479	0.0611364	1.06304	1.01095	1.11782	0.0170891	0.0357291	0.0415448	7.25083e-07	1.79946e-06	18	18	18	7133	0.523381	0.41975	0.0293676	0.0235488	0.00395255	rs3856499	0.116144
ENSG00000152219.4	ARL14EP	Adipose_Subcutaneous		-6.83614	-0.0830376	0.920317	0.898665	0.94249	8.13549e-12	0.135795	0.12345	2.53153e-18	1.42557e-17	10	10	10	4514	6.73982e-22	1.69768e-15	3.96985e-07	0.999957	4.24231e-05	rs12363824	0.180868
ENSG00000152475.6	ZNF837	Adipose_Subcutaneous		2.81141	0.0466781	1.04778	1.01424	1.08244	0.00493242	0.0672806	0.111109	1.52523e-16	7.74664e-16	12	12	12	3416	7.62608e-07	0.00327076	0.000232291	0.996277	0.000219473	rs2305119	0.296703
ENSG00000152518.7	ZFP36L2	Adipose_Subcutaneous		4.09114	0.324695	1.38361	1.18428	1.61648	4.29255e-05	0.00410476	0.0419766	6.33358e-07	1.57947e-06	2	2	2	6338	0.000303983	0.000531371	0.293229	0.512379	0.193556	rs6745977	0.122796
ENSG00000152601.17	MBNL1	Adipose_Subcutaneous		-3.10037	-0.0787834	0.92424	0.879335	0.971438	0.00193281	0.0288904	0.0261762	8.9573e-05	0.000178511	16	16	16	5807	0.264746	0.220347	0.254477	0.211752	0.0486778	rs13091592	0.254912
ENSG00000152785.6	BMP3	Adipose_Subcutaneous		-1.97046	-0.0505287	0.950727	0.904124	0.999732	0.0487858	0.0309582	0.0554014	9.35008e-09	2.71539e-08	6	6	6	5579	0.459391	0.497634	0.0154495	0.0167248	0.0108008	rs34144370	0.0812407
ENSG00000153048.10	CARHSP1	Adipose_Subcutaneous		-2.50401	-0.0424006	0.958486	0.927197	0.990831	0.0122795	0.0780187	0.114638	4.75023e-17	2.49035e-16	38	38	38	10068	0.000455279	0.925397	3.51397e-05	0.0714221	0.00269017	rs7192290	0.116528
ENSG00000153113.23	CAST	Adipose_Subcutaneous		1.96489	0.016418	1.01655	1.00004	1.03334	0.0494269	0.322411	0.474	8.0718e-83	4.47418e-81	44	45	45	5680	2.81184e-32	0.94727	1.45764e-33	0.0491024	0.00362779	rs10075736	0.256396
ENSG00000153140.8	CETN3	Adipose_Subcutaneous		2.20841	0.0716271	1.07425	1.00809	1.14476	0.0272157	0.0219033	0.0265281	8.01923e-05	0.000160737	20	22	22	4376	0.592251	0.347219	0.0349736	0.0204989	0.00505813	rs150073216	0.0600152
ENSG00000153233.12	PTPRR	Adipose_Subcutaneous		2.69467	0.26478	1.30314	1.07486	1.57992	0.00704592	0.00460135	0.0159417	0.00229582	0.00384272	3	3	3	6436	2.734e-05	4.1883e-05	0.384533	0.589052	0.0263459	rs17108707	0.80048
ENSG00000153790.11	C7orf31	Adipose_Subcutaneous		2.16023	0.061786	1.06373	1.00574	1.12507	0.0307548	0.0221823	0.0263524	8.47465e-05	0.00016932	6	6	6	6932	0.000197819	0.848481	3.00662e-05	0.128937	0.0223543	rs2189293	0.122771
ENSG00000153936.16	HS2ST1	Adipose_Subcutaneous		2.41837	0.0530464	1.05448	1.0101	1.1008	0.0155904	0.0467378	0.0225397	0.000281679	0.000530482	14	14	14	6043	0.231697	0.708689	0.0124333	0.0380203	0.00916008	rs4656134	0.0120891
ENSG00000153976.2	HS3ST3A1	Adipose_Subcutaneous		2.04139	0.0389804	1.03975	1.00156	1.0794	0.0412124	0.0794904	0.107805	4.53123e-16	2.23016e-15	54	55	55	7717	9.51311e-08	3.52263e-07	0.20739	0.767922	0.0246878	rs12449987	0.571663
ENSG00000154133.14	ROBO4	Adipose_Subcutaneous		-2.39979	-0.0638061	0.938187	0.890547	0.988375	0.0164043	0.0260801	0.0539164	1.49242e-08	4.26295e-08	22	23	23	6614	0.246091	0.680677	0.0142058	0.0392727	0.0197538	rs11219831	0.162787
ENSG00000154162.14	CDH12	Adipose_Subcutaneous		-2.52169	-0.125465	0.882086	0.800128	0.97244	0.0116791	0.00811316	0.0475153	1.11563e-07	2.9688e-07	5	5	5	6204	0.00520376	0.912805	0.000437385	0.0767181	0.00483567	rs11294915	0.0660131
ENSG00000154263.17	ABCA10	Adipose_Subcutaneous		1.9685	0.195293	1.21567	1.00084	1.4766	0.0490107	0.00201719	0.0124894	0.00700921	0.0109978	4	4	4	5228	0.58956	0.378724	0.0180372	0.0115847	0.00209365	rs142536994	0.0397415
ENSG00000154309.8	DISP1	Adipose_Subcutaneous		2.20036	0.0505869	1.05189	1.00554	1.10037	0.0277816	0.0365999	0.0983878	9.89839e-15	4.45776e-14	15	15	15	5330	1.26589e-06	0.943549	6.33048e-08	0.0471759	0.00927394	rs17163572	0.273436
ENSG00000154429.10	CCSAP	Adipose_Subcutaneous		1.97564	0.0518057	1.05317	1.00041	1.10871	0.0481959	0.0421691	0.0733281	3.19057e-11	1.1282e-10	11	11	11	5068	0.000102419	0.92566	7.70737e-06	0.0696546	0.00457542	rs237810	0.118288
ENSG00000154548.8	SRSF12	Adipose_Subcutaneous		-2.00292	-0.0455525	0.955469	0.913813	0.999024	0.0451863	0.0417935	0.0438881	3.4796e-07	8.86608e-07	18	18	18	5527	0.330899	0.62011	0.0147035	0.0275477	0.00673976	rs9342181	0.0622323
ENSG00000154642.10	C21orf91	Adipose_Subcutaneous		2.73571	0.113124	1.11977	1.0326	1.21431	0.0062245	0.0143563	0.0397415	1.27547e-06	3.0924e-06	16	16	16	6915	0.238834	0.203307	0.270252	0.229994	0.0576134	rs2824210	0.161996
ENSG00000154813.9	DPH3	Adipose_Subcutaneous		-2.20132	-0.0602371	0.941541	0.892373	0.993418	0.0277134	0.0246482	0.0610689	1.56368e-09	4.81668e-09	3	3	3	6303	1.0271e-05	0.922157	6.96898e-07	0.0625539	0.0152786	rs5022485	0.153745
ENSG00000154856.12	APCDD1	Adipose_Subcutaneous		-3.24343	-0.121248	0.885814	0.823231	0.953155	0.001181	0.0135332	0.0624885	9.9808e-10	3.128e-09	3	3	3	7530	8.14043e-05	0.78074	1.74041e-05	0.166868	0.0522928	rs631448	0.140466
ENSG00000154928.16	EPHB1	Adipose_Subcutaneous		-2.66934	-0.101956	0.90307	0.837932	0.97327	0.0076	0.01745	0.0463645	1.60072e-07	4.20402e-07	1	1	1	5706	0.0239711	0.684193	0.00726499	0.207284	0.077287	rs17695812	0.304873
ENSG00000155111.14	CDK19	Adipose_Subcutaneous		2.64513	0.0539596	1.05544	1.01407	1.0985	0.00816599	0.0385417	0.0656136	3.70913e-10	1.20479e-09	13	13	13	5765	2.63692e-05	0.873895	3.52641e-06	0.116859	0.00921597	rs2817774	0.0669518
ENSG00000155115.6	GTF3C6	Adipose_Subcutaneous		-2.24291	-0.102524	0.902557	0.825211	0.987151	0.0249026	0.00752337	0.0133449	0.00530615	0.00846219	8	8	8	5811	0.315398	0.528884	0.0421595	0.0706533	0.0429051	rs9386934	0.0246864
ENSG00000155254.12	MARVELD1	Adipose_Subcutaneous		-2.53347	-0.0482591	0.952887	0.917967	0.989136	0.0112938	0.057416	0.0174455	0.0014187	0.00244484	11	11	11	5212	0.183879	0.0860625	0.431549	0.201885	0.0966253	rs7096801	0.0292894
ENSG00000155265.10	GOLGA7B	Adipose_Subcutaneous		2.1013	0.0290983	1.02953	1.00196	1.05785	0.0356146	0.101644	0.0847195	8.29159e-13	3.26208e-12	28	31	31	5172	7.46051e-05	0.2979	0.00017536	0.700217	0.00163353	rs10883000	0.343923
ENSG00000155380.11	SLC16A1	Adipose_Subcutaneous		-2.02065	-0.0541941	0.947248	0.89874	0.998375	0.0433164	0.0383209	0.0431236	4.42159e-07	1.11678e-06	14	14	14	4697	0.000666231	0.947836	2.7369e-05	0.0389249	0.0125452	rs34927142	0.0805787
ENSG00000155393.12	HEATR3	Adipose_Subcutaneous	Significant, colocalized	9.01481	0.0621412	1.06411	1.04983	1.07859	1.97211e-19	0.453139	0.504383	2.58948e-90	1.80026e-88	28	28	28	5073	6.39175e-120	7.96602e-16	5.17536e-106	0.063564	0.936436	rs12926346	0.426684
ENSG00000155636.14	RBM45	Adipose_Subcutaneous		2.28091	0.0638577	1.06594	1.00902	1.12607	0.022554	0.0275675	0.0497446	5.54051e-08	1.51265e-07	22	22	22	5456	0.503118	0.423918	0.037149	0.0312966	0.00451878	rs141853842	0.0245304
ENSG00000155906.16	RMND1	Adipose_Subcutaneous		-1.99448	-0.0455027	0.955517	0.913731	0.999214	0.0460995	0.0348654	0.0389955	1.6111e-06	3.86275e-06	8	8	8	7238	9.34829e-107	8.7001e-107	0.502975	0.468071	0.0289546	rs58415480	1
ENSG00000156042.17	CFAP70	Adipose_Subcutaneous		2.79222	0.0246242	1.02493	1.00737	1.0428	0.00523477	0.226713	0.176006	3.58304e-26	3.02282e-25	55	56	56	3379	1.90769e-05	0.0609385	0.000255457	0.815901	0.122886	rs12573034	0.633924
ENSG00000156103.15	MMP16	Adipose_Subcutaneous		2.30258	0.0255183	1.02585	1.0038	1.04837	0.0213024	0.172351	0.242261	8.84754e-37	1.1737e-35	19	19	19	5865	1.73088e-27	0.915712	1.41776e-28	0.0749968	0.00929113	rs7838159	0.118761
ENSG00000156113.22	KCNMA1	Adipose_Subcutaneous		1.9862	0.0465176	1.04762	1.00061	1.09683	0.047011	0.0365673	0.125861	1.12971e-18	6.4773e-18	15	15	15	5485	7.72697e-14	0.924837	6.11867e-15	0.0732321	0.00193125	rs2670115	0.264032
ENSG00000156162.16	DPY19L4	Adipose_Subcutaneous		-2.94532	-0.180796	0.834605	0.739997	0.94131	0.00322626	0.00934324	0.0804505	3.26955e-12	1.23263e-11	6	6	6	6557	1.24279e-06	0.0635921	1.85408e-06	0.0940292	0.842376	rs7816188	0.11178
ENSG00000156261.12	CCT8	Adipose_Subcutaneous		2.72017	0.0256291	1.02596	1.00719	1.04508	0.0065249	0.256712	0.484743	2.03088e-85	1.21788e-83	20	20	20	5937	4.58825e-60	0.863689	4.04267e-61	0.0760387	0.0602719	rs965951	0.389698
ENSG00000156398.12	SFXN2	Adipose_Subcutaneous		-2.92189	-0.0369208	0.963752	0.940177	0.987919	0.00347917	0.112205	0.119164	1.05719e-17	5.74812e-17	16	16	16	3956	9.63872e-11	8.54017e-07	0.000112849	0.999878	8.53429e-06	rs146661435	0.915658
ENSG00000156411.9	ATP5MPL	Adipose_Subcutaneous		-2.02844	-0.0336849	0.966876	0.935912	0.998864	0.0425157	0.0753065	0.105628	9.26554e-16	4.47228e-15	24	24	24	6573	1.06882e-06	0.894992	6.75799e-08	0.0565403	0.048467	rs79471398	0.0151871
ENSG00000156535.13	CD109	Adipose_Subcutaneous		-3.39058	-0.0624245	0.939484	0.906186	0.974005	0.000697454	0.0667915	0.0979614	1.13746e-14	5.10016e-14	49	50	50	6596	2.14101e-11	4.44047e-11	0.315731	0.6548	0.0294683	rs12209909	0.0711284
ENSG00000156574.9	NODAL	Adipose_Subcutaneous		2.55612	0.0554246	1.05699	1.01301	1.10288	0.0105847	0.0485906	0.106055	8.05418e-16	3.90135e-15	4	4	4	7917	4.61842e-09	0.929187	2.38965e-10	0.048055	0.0227576	rs2231955	0.176094
ENSG00000157045.8	NTAN1	Adipose_Subcutaneous		2.4267	0.0462145	1.0473	1.00893	1.08713	0.0152369	0.0504898	0.0531423	1.90411e-08	5.39383e-08	15	16	16	3614	0.11276	0.547707	0.0275598	0.133688	0.178286	rs13332426	0.87696
ENSG00000157110.15	RBPMS	Adipose_Subcutaneous		1.97507	0.0836478	1.08725	1.00064	1.18135	0.0482606	0.00858622	0.0174636	0.00141055	0.00243141	16	16	16	5337	5.49939e-09	2.91306e-09	0.635282	0.336484	0.0282343	rs12674731	0.86317
ENSG00000157450.15	RNF111	Adipose_Subcutaneous		2.96204	0.16345	1.17757	1.05685	1.31207	0.00305605	0.00583152	0.0148188	0.00329433	0.00540016	6	6	6	6196	0.40837	0.468373	0.051357	0.05889	0.0130095	rs8028752	0.0402632
ENSG00000157456.7	CCNB2	Adipose_Subcutaneous		-1.97732	-0.0563992	0.945162	0.893772	0.999506	0.0480056	0.0220717	0.0210816	0.000446663	0.000821507	11	11	11	6190	0.491197	0.402798	0.0536371	0.0439759	0.00839253	rs17191016	0.0611761
ENSG00000157510.13	AFAP1L1	Adipose_Subcutaneous		2.2903	0.0545844	1.0561	1.0079	1.10661	0.022004	0.0349554	0.0763802	1.20392e-11	4.37013e-11	6	6	6	5523	9.66689e-05	0.882824	8.06118e-06	0.0735748	0.0434966	rs61687200	0.399372
ENSG00000157593.18	SLC35B2	Adipose_Subcutaneous		2.2976	0.155008	1.16767	1.02304	1.33274	0.0215848	0.00465201	0.0117464	0.0089361	0.0138057	6	6	6	6035	0.458142	0.325911	0.120347	0.0856015	0.00999851	rs13209358	0.0285536
ENSG00000157823.16	AP3S2	Adipose_Subcutaneous		2.61089	0.0173074	1.01746	1.00432	1.03076	0.00903076	0.453627	0.560181	2.36358e-105	2.59223e-103	16	16	16	5897	6.62817e-139	0.818689	1.06228e-139	0.13116	0.0501519	rs3759831	0.544962
ENSG00000157870.14	PRXL2B	Adipose_Subcutaneous		2.38606	0.268461	1.30795	1.0491	1.63066	0.01703	0.00129107	0.0182117	0.00111112	0.00193875	1	1	1	5938	0.565948	0.368303	0.0372721	0.0242514	0.00422595	rs61763660	0.0553795
ENSG00000157873.17	TNFRSF14	Adipose_Subcutaneous		-1.98685	-0.0567245	0.944854	0.893434	0.999234	0.0469385	0.0236923	0.044544	2.83292e-07	7.26617e-07	12	14	14	5938	0.0072656	0.923445	0.000481102	0.0611396	0.00766885	rs7544646	0.0995061
ENSG00000158019.20	BABAM2	Adipose_Subcutaneous		2.85344	0.0833934	1.08697	1.02646	1.15105	0.00432489	0.0217187	0.0144076	0.00376164	0.00611457	28	28	28	4142	4.97781e-06	2.82822e-06	0.522484	0.296677	0.180832	rs1260326	0.929902
ENSG00000158286.12	RNF207	Adipose_Subcutaneous		-4.46432	-0.0609369	0.940883	0.916044	0.966394	8.0323e-06	0.1181	0.0925986	6.50144e-14	2.76922e-13	34	34	34	6379	1.08123e-07	4.84376e-06	0.000324143	0.013535	0.986136	rs11121478	0.402458
ENSG00000158411.11	MITD1	Adipose_Subcutaneous		2.96647	0.052735	1.05415	1.01805	1.09153	0.0030124	0.100455	0.162318	4.3941e-24	3.3464e-23	13	13	13	4797	4.62112e-27	1.82548e-14	2.53146e-13	1	2.35713e-13	rs28382946	0.0799122
ENSG00000158445.9	KCNB1	Adipose_Subcutaneous		-2.0688	-0.0697085	0.932666	0.87306	0.996341	0.0385651	0.017106	0.0276804	5.58347e-05	0.000113704	11	11	11	6075	0.568616	0.389722	0.0228349	0.0156475	0.00317957	rs1502245	0.0328339
ENSG00000158525.15	CPA5	Adipose_Subcutaneous		2.22451	0.0601712	1.06202	1.00718	1.11984	0.0261141	0.0289995	0.0296958	2.96627e-05	6.24783e-05	11	11	11	5560	0.00836786	0.0919878	0.0743187	0.816977	0.0083486	rs35349002	0.291985
ENSG00000158552.12	ZFAND2B	Adipose_Subcutaneous		2.0384	0.079391	1.08263	1.00306	1.16851	0.0415096	0.0132579	0.0463698	1.59809e-07	4.19765e-07	3	3	3	4712	0.0183535	0.813838	0.00344864	0.152909	0.0114504	rs3795986	0.122234
ENSG00000158555.14	GDPD5	Adipose_Subcutaneous		-3.08402	-0.0514616	0.94984	0.919278	0.981419	0.00204225	0.0604092	0.0845974	8.62386e-13	3.38695e-12	23	23	23	4825	0.389135	0.535276	0.028488	0.0391789	0.00792239	rs1793398	0.0840036
ENSG00000158796.16	DEDD	Adipose_Subcutaneous		-3.03025	-0.26557	0.766769	0.64575	0.910468	0.00244348	0.00225657	0.0109875	0.011467	0.0174658	8	8	8	5763	0.570092	0.363886	0.0329952	0.0210486	0.0119776	rs4656987	0.0759358
ENSG00000158805.11	ZNF276	Adipose_Subcutaneous		-2.29362	-0.0660573	0.936077	0.8847	0.990438	0.0218125	0.0319272	0.0882055	2.69419e-13	1.09982e-12	7	7	7	5524	9.82388e-05	0.876937	1.04076e-05	0.0928742	0.0300799	rs2238526	0.373043
ENSG00000158815.10	FGF17	Adipose_Subcutaneous		2.17668	0.0343748	1.03497	1.00343	1.06751	0.0295043	0.0742237	0.0844778	8.96236e-13	3.51586e-12	36	36	36	6354	0.185967	0.735599	0.0149195	0.05901	0.0045048	rs17060733	0.06086
ENSG00000158850.14	B4GALT3	Adipose_Subcutaneous		-1.9942	-0.0292409	0.971182	0.943668	0.999499	0.0461303	0.0875887	0.125652	1.21161e-18	6.93718e-18	10	10	10	5766	7.26098e-06	0.930693	4.22839e-07	0.0541832	0.015116	rs11265561	0.132692
ENSG00000158864.12	NDUFS2	Adipose_Subcutaneous		-2.8904	-0.0550237	0.946463	0.911799	0.982444	0.00384758	0.0457663	0.0645319	5.22613e-10	1.67867e-09	15	15	15	5788	0.0163121	0.844418	0.00096072	0.0496444	0.0886649	rs4379692	0.304868
ENSG00000158882.14	TOMM40L	Adipose_Subcutaneous		-2.04731	-0.123963	0.883412	0.784554	0.994727	0.0406274	0.005417	0.0457904	1.91655e-07	4.99447e-07	10	10	10	5884	0.389169	0.550233	0.0231799	0.0327686	0.00465026	rs4656292	0.0785334
ENSG00000158987.20	RAPGEF6	Adipose_Subcutaneous		2.1974	0.039766	1.04057	1.00431	1.07814	0.0279918	0.0453118	0.068111	1.67899e-10	5.60155e-10	6	6	6	3676	2.0338e-05	0.931278	1.09554e-06	0.0501462	0.0185541	rs40991	0.0209377
ENSG00000159348.12	CYB5R1	Adipose_Subcutaneous		-2.14807	-0.154956	0.856453	0.743532	0.986525	0.031708	0.00291204	0.0101523	0.0151139	0.0225877	4	4	4	5309	0.642522	0.278645	0.0522986	0.0226767	0.0038579	rs66885064	0.0548679
ENSG00000159593.14	NAE1	Adipose_Subcutaneous		-3.16393	-0.15732	0.854431	0.77509	0.941894	0.00155653	0.00762697	0.0159798	0.00226788	0.00380061	8	8	8	4090	0.0474159	0.0226604	0.609998	0.291494	0.028431	rs6979	0.370572
ENSG00000159596.6	TMEM69	Adipose_Subcutaneous		-2.04196	-0.0243861	0.975909	0.953331	0.999022	0.0411554	0.0844331	0.0430205	4.56682e-07	1.15232e-06	32	32	32	4074	0.0726057	0.693956	0.0149747	0.143051	0.0754128	rs72692627	0.188366
ENSG00000159873.9	CCDC117	Adipose_Subcutaneous		3.50178	0.201252	1.22293	1.09265	1.36875	0.000462167	0.00338348	0.0277013	5.54689e-05	0.000112993	2	2	2	4548	2.79218e-08	1.12822e-08	0.632045	0.255274	0.112681	rs9625474	0.234592
ENSG00000159905.14	ZNF221	Adipose_Subcutaneous		-2.0319	-0.05952	0.942217	0.889644	0.997896	0.0421633	0.0218226	0.0348434	5.91193e-06	1.33798e-05	9	9	9	6640	0.0355821	0.902103	0.00220831	0.0559827	0.00412354	rs388547	0.0432278
ENSG00000159958.6	TNFRSF13C	Adipose_Subcutaneous		2.16922	0.0821893	1.08566	1.00796	1.16935	0.030066	0.017086	0.0179741	0.00119852	0.00208415	11	11	11	4943	0.000398392	0.000329588	0.527979	0.43676	0.0345332	rs34333301	0.190599
ENSG00000160094.14	ZNF362	Adipose_Subcutaneous		3.89413	0.105356	1.11111	1.05372	1.17162	9.85515e-05	0.0307792	0.0482082	8.97588e-08	2.40636e-07	23	24	24	4475	0.399718	0.44793	0.0600027	0.0672148	0.0251347	rs10914684	0.0404833
ENSG00000160190.13	SLC37A1	Adipose_Subcutaneous		2.04445	0.0482912	1.04948	1.002	1.09921	0.0409091	0.0336421	0.0599139	2.25245e-09	6.8448e-09	23	23	23	7466	0.00255957	0.878507	0.000327274	0.112322	0.00628378	rs8127895	0.709286
ENSG00000160200.17	CBS	Adipose_Subcutaneous		-2.42962	-0.0179975	0.982164	0.968007	0.996527	0.0151146	0.375429	0.354792	4.48963e-57	1.16554e-55	19	20	20	6083	4.92713e-29	0.884015	5.49763e-30	0.09862	0.0173649	rs234728	0.68298
ENSG00000160285.14	LSS	Adipose_Subcutaneous		-2.11341	-0.0343942	0.966191	0.935858	0.997506	0.0345656	0.0750294	0.0251848	0.000122354	0.000240451	23	23	23	5237	0.49514	0.471057	0.015084	0.014346	0.00437355	rs9981910	0.0766598
ENSG00000160321.14	ZNF208	Adipose_Subcutaneous		2.30712	0.0270371	1.02741	1.00408	1.05128	0.0210482	0.121148	0.186367	8.93642e-28	8.1348e-27	34	34	34	7342	7.04408e-18	3.99942e-10	1.76127e-08	1	5.00764e-09	rs7253490	0.080884
ENSG00000160460.15	SPTBN4	Adipose_Subcutaneous		-2.20076	-0.174948	0.839501	0.71838	0.981043	0.0277529	0.0036103	0.012142	0.00785102	0.0122316	15	15	15	5766	0.461142	0.433552	0.0488809	0.0459459	0.0104793	rs144846156	0.17311
ENSG00000160685.13	ZBTB7B	Adipose_Subcutaneous		-5.32963	-0.128082	0.879781	0.839302	0.922213	9.84145e-08	0.0365567	0.0581768	3.89781e-09	1.16412e-08	6	6	6	3426	1.55341e-08	3.65791e-06	1.48516e-05	0.00249972	0.997482	rs76798800	0.801382
ENSG00000160695.14	VPS11	Adipose_Subcutaneous		-1.98914	-0.0252906	0.975027	0.951029	0.99963	0.0466853	0.137376	0.262967	2.79212e-40	4.2261e-39	10	10	10	5148	1.44223e-25	0.926226	9.55666e-27	0.0613622	0.0124118	rs667584	0.384917
ENSG00000160752.14	FDPS	Adipose_Subcutaneous		-2.40881	-0.0706383	0.931799	0.879752	0.986925	0.0160047	0.0228068	0.0257244	0.00010325	0.000204417	5	5	5	3602	0.000143822	0.000872119	0.137871	0.83601	0.0251036	rs76798800	0.641314
ENSG00000160767.20	FAM189B	Adipose_Subcutaneous		-3.67711	-0.20554	0.814207	0.729717	0.908481	0.000235891	0.00838245	0.0432469	4.25398e-07	1.0763e-06	9	9	9	3576	8.55201e-06	0.00103406	0.00818512	0.989699	0.00107301	rs76798800	0.387503
ENSG00000160783.19	PMF1	Adipose_Subcutaneous		5.00095	0.151672	1.16378	1.09661	1.23506	5.70482e-07	0.0204464	0.0761499	1.29593e-11	4.6933e-11	21	21	21	3792	1.41089e-06	0.106248	8.88e-06	0.668488	0.225254	rs1052067	0.638139
ENSG00000160785.13	SLC25A44	Adipose_Subcutaneous		3.01913	0.0830397	1.08658	1.02956	1.14677	0.00253504	0.0285507	0.117931	1.59272e-17	8.57577e-17	2	2	2	3754	4.98266e-12	0.126921	3.34435e-11	0.85187	0.021209	rs55910626	0.18529
ENSG00000160801.13	PTH1R	Adipose_Subcutaneous		3.42364	0.0857659	1.08955	1.03735	1.14438	0.000617881	0.035217	0.0253367	0.000116644	0.000229715	11	11	11	4377	0.0059168	0.782769	0.00150718	0.199384	0.0104228	rs11926707	0.586731
ENSG00000160867.14	FGFR4	Adipose_Subcutaneous		2.92341	0.051006	1.05233	1.01695	1.08894	0.00346216	0.068948	0.0995505	6.77416e-15	3.08805e-14	13	13	13	4587	2.91979e-08	0.000113663	0.000159186	0.619304	0.380423	rs35977534	0.123061
ENSG00000160948.13	VPS28	Adipose_Subcutaneous		1.99862	0.0147125	1.01482	1.00028	1.02957	0.0456497	0.343881	0.378504	8.52036e-62	2.59264e-60	35	35	35	3552	5.15686e-100	0.934475	3.31252e-101	0.0600206	0.0055041	rs190185812	1
ENSG00000160972.9	PPP1R16A	Adipose_Subcutaneous		3.08153	0.151686	1.1638	1.05676	1.28167	0.00205938	0.00867352	0.0159108	0.0023187	0.00387818	23	23	23	3369	0.484296	0.424299	0.0306932	0.0268569	0.0338554	rs11557085	0.0682929
ENSG00000161016.17	RPL8	Adipose_Subcutaneous		-2.77977	-0.0254688	0.974853	0.957503	0.992517	0.00543981	0.291183	0.47686	1.66025e-83	9.38018e-82	14	14	14	2445	6.76306e-96	0.915986	3.97134e-97	0.0537574	0.0302563	rs2954658	0.999998
ENSG00000161040.16	FBXL13	Adipose_Subcutaneous		2.72857	0.106421	1.11229	1.03043	1.20065	0.0063609	0.0124936	0.0620598	1.14306e-09	3.56224e-09	14	14	14	5143	0.00832719	0.482509	0.00851449	0.493354	0.00729568	rs7782908	0.110631
ENSG00000161202.17	DVL3	Adipose_Subcutaneous		2.0106	0.0270602	1.02743	1.00068	1.05489	0.0443682	0.107125	0.120814	6.10216e-18	3.35161e-17	11	11	11	5811	1.95251e-08	0.686825	8.84194e-09	0.311026	0.00214849	rs1709642	0.403267
ENSG00000161203.13	AP2M1	Adipose_Subcutaneous		2.04047	0.0407335	1.04157	1.00161	1.08314	0.0413032	0.0566332	0.0410756	8.39888e-07	2.07259e-06	23	23	23	5798	0.108114	0.574641	0.048943	0.260131	0.00817135	rs843370	0.113186
ENSG00000161298.17	ZNF382	Adipose_Subcutaneous		-2.18068	-0.0997766	0.90504	0.827409	0.989954	0.0292073	0.0130531	0.0477001	1.05278e-07	2.80699e-07	11	11	11	4746	0.206009	0.724811	0.0131143	0.0461306	0.00993482	rs35313661	0.0350855
ENSG00000161551.14	ZNF577	Adipose_Subcutaneous		2.10685	0.0260701	1.02641	1.00182	1.05161	0.0351303	0.129469	0.177092	2.43877e-26	2.07109e-25	15	15	15	8379	3.74171e-10	0.799381	8.92057e-11	0.190569	0.0100498	rs10421731	0.0954376
ENSG00000161594.6	KLHL10	Adipose_Subcutaneous		-2.48775	-0.0712269	0.931251	0.880431	0.985003	0.0128552	0.0210899	0.0192574	0.000796612	0.00141624	8	8	8	5015	0.225547	0.371132	0.138627	0.228071	0.0366222	rs2015328	0.0479211
ENSG00000161647.18	MPP3	Adipose_Subcutaneous		2.39278	0.110361	1.11668	1.02016	1.22233	0.0167211	0.0112079	0.0308418	2.07091e-05	4.43296e-05	3	3	3	3967	0.000416698	0.64064	0.000213298	0.327897	0.0308328	rs4793037	0.0920117
ENSG00000161653.10	NAGS	Adipose_Subcutaneous		2.11735	0.0365782	1.03726	1.00272	1.07298	0.0342298	0.0602758	0.0921071	7.62443e-14	3.2388e-13	6	6	6	4285	2.53496e-05	0.668137	1.23306e-05	0.32499	0.0068362	rs1859223	0.283861
ENSG00000161664.6	ASB16	Adipose_Subcutaneous		-2.36381	-0.0438039	0.957142	0.923001	0.992545	0.0180882	0.0498229	0.0931811	5.38215e-14	2.30684e-13	24	24	24	4361	3.78147e-05	0.850054	6.34431e-06	0.142609	0.00729225	rs80038530	0.365362
ENSG00000161682.14	FAM171A2	Adipose_Subcutaneous		2.26335	0.125214	1.13339	1.01692	1.2632	0.0236139	0.00646507	0.0340412	7.60017e-06	1.70184e-05	15	15	15	4495	0.387398	0.534819	0.0304699	0.0420596	0.00525367	rs113375799	0.0442542
ENSG00000161692.17	DBF4B	Adipose_Subcutaneous		-2.21589	-0.0155353	0.984585	0.971148	0.998208	0.0266989	0.444992	0.493499	1.40916e-87	8.97529e-86	31	31	31	4391	1.34779e-66	0.920257	6.16783e-68	0.0420756	0.0376673	rs77512027	0.1687
ENSG00000161813.21	LARP4	Adipose_Subcutaneous		-2.30926	-0.0691617	0.933176	0.879974	0.989594	0.0209291	0.0246302	0.0833183	1.30151e-12	5.05734e-12	8	8	8	4344	4.66738e-05	0.145444	0.000252897	0.788007	0.0662496	rs11503907	0.0825165
ENSG00000161888.11	SPC24	Adipose_Subcutaneous		2.15672	0.0395864	1.04038	1.00362	1.07849	0.0310274	0.0648334	0.0918691	8.23583e-14	3.48913e-13	15	16	16	5279	0.0554816	0.606973	0.0271869	0.297414	0.012944	rs10402592	0.400485
ENSG00000161904.11	LEMD2	Adipose_Subcutaneous		-2.35017	-0.0362656	0.964384	0.935653	0.993997	0.0187651	0.0889434	0.125509	1.27097e-18	7.26893e-18	11	11	11	9305	2.86217e-12	0.0172824	1.62725e-10	0.982567	0.00015009	rs4713678	0.321935
ENSG00000161929.14	SCIMP	Adipose_Subcutaneous		2.11065	0.0343703	1.03497	1.00246	1.06853	0.0348021	0.0794533	0.117735	1.70024e-17	9.14268e-17	14	14	14	7192	5.77987e-07	0.316797	1.24507e-06	0.682426	0.000774636	rs34341874	0.355444
ENSG00000161944.16	ASGR2	Adipose_Subcutaneous		2.45808	0.0415395	1.04241	1.00845	1.07752	0.0139683	0.0691623	0.144439	2.10347e-21	1.40339e-20	8	8	8	6436	1.03987e-141	1.29667e-125	8.0195e-17	1	7.04331e-18	rs78378222	1
ENSG00000161955.16	TNFSF13	Adipose_Subcutaneous		4.78614	0.127332	1.13579	1.07809	1.19659	1.70016e-06	0.0282031	0.0613699	1.42174e-09	4.39928e-09	10	10	10	5762	7.04431e-132	1.29161e-125	5.45388e-07	0.999999	6.09399e-08	rs78378222	1
ENSG00000161958.10	FGF11	Adipose_Subcutaneous		3.04902	0.0958347	1.10058	1.03482	1.17051	0.0022959	0.0237153	0.0185584	0.000994963	0.00174587	18	18	18	6004	6.05962e-126	5.94483e-126	0.469464	0.460501	0.070035	rs78378222	1
ENSG00000161996.18	WDR90	Adipose_Subcutaneous		-2.0628	-0.0194648	0.980723	0.962752	0.99903	0.0391315	0.187967	0.346594	1.75659e-55	4.35096e-54	6	6	6	6106	3.96642e-44	0.947139	1.91126e-45	0.0456315	0.00722967	rs2076142	0.299692
ENSG00000162073.13	PAQR4	Adipose_Subcutaneous		2.00954	0.0645128	1.06664	1.00159	1.13591	0.04448	0.0284705	0.0282141	4.72199e-05	9.70374e-05	38	38	38	4743	0.331557	0.558036	0.0375606	0.0632076	0.00963894	rs11861396	0.0829133
ENSG00000162174.12	ASRGL1	Adipose_Subcutaneous		2.09106	0.0628551	1.06487	1.00395	1.1295	0.0365229	0.021566	0.0290673	3.61277e-05	7.53144e-05	4	4	4	4840	0.387056	0.561035	0.0198874	0.0288234	0.00319808	rs201767507	0.114931
ENSG00000162366.7	PDZK1IP1	Adipose_Subcutaneous		-2.72739	-0.0592833	0.94244	0.903132	0.983458	0.00638383	0.039038	0.0967785	1.67202e-14	7.42723e-14	10	10	10	5117	9.92546e-08	0.894001	4.72319e-09	0.0424789	0.0635203	rs2251786	0.583039
ENSG00000162408.10	NOL9	Adipose_Subcutaneous		2.99453	0.0908384	1.09509	1.03188	1.16218	0.00274868	0.0256867	0.0538249	1.53606e-08	4.38212e-08	6	6	6	6147	1.8452e-05	0.000314784	0.055143	0.940717	0.00380702	rs3789522	0.337348
ENSG00000162517.12	PEF1	Adipose_Subcutaneous		-2.31566	-0.0424193	0.958468	0.924665	0.993506	0.0205767	0.0591341	0.0813854	2.42203e-12	9.2107e-12	7	7	7	4301	4.90523e-07	0.943791	2.13577e-08	0.0410782	0.0151302	rs10914451	0.065362
ENSG00000162552.14	WNT4	Adipose_Subcutaneous		-5.6776	-0.171873	0.842086	0.793576	0.893562	1.36596e-08	0.0204329	0.0314456	1.71382e-05	3.70104e-05	24	24	24	6266	1.35122e-79	2.4921e-79	0.311514	0.574419	0.114067	rs3820282	0.929687
ENSG00000162571.13	TTLL10	Adipose_Subcutaneous		1.99686	0.0557341	1.05732	1.00103	1.11677	0.0458401	0.0231743	0.0490669	6.85471e-08	1.85564e-07	34	36	36	4051	0.618466	0.35087	0.0182343	0.0103426	0.00208646	rs11586188	0.0482884
ENSG00000162613.16	FUBP1	Adipose_Subcutaneous		-2.03424	-0.0380999	0.962617	0.92792	0.998611	0.0419274	0.0569448	0.119586	9.18687e-18	5.01233e-17	9	9	9	5894	1.11858e-06	0.937091	4.0279e-08	0.0337145	0.0291937	rs34517439	0.997446
ENSG00000162694.13	EXTL2	Adipose_Subcutaneous		-2.25031	-0.0435227	0.957411	0.921797	0.994401	0.0244291	0.0437239	0.0655065	3.83731e-10	1.24485e-09	14	14	14	5815	0.00972675	0.934341	0.000388827	0.0373321	0.0182112	rs12023712	0.234713
ENSG00000162755.13	KLHDC9	Adipose_Subcutaneous		2.01739	0.106049	1.11188	1.00302	1.23255	0.0436545	0.00669878	0.05317	1.88759e-08	5.35149e-08	4	4	4	5713	0.0212183	0.906567	0.00118274	0.0505129	0.0205192	rs147374128	0.121813
ENSG00000162869.15	PPP1R21	Adipose_Subcutaneous		-2.27628	-0.0333904	0.967161	0.93975	0.995371	0.022829	0.0773909	0.0655806	3.74821e-10	1.2171e-09	26	26	26	6763	0.284117	0.5853	0.0413575	0.0851953	0.00403036	rs78538011	0.0656249
ENSG00000162944.10	RFTN2	Adipose_Subcutaneous		-2.85184	-0.0500507	0.951181	0.919018	0.98447	0.00434667	0.0661268	0.0938639	4.31238e-14	1.86195e-13	9	9	9	3865	3.42615e-06	0.813468	3.56937e-07	0.0846454	0.101883	rs13027136	0.216208
ENSG00000162961.13	DPY30	Adipose_Subcutaneous		2.2985	0.0966398	1.10146	1.01433	1.19608	0.0215332	0.0121152	0.021406	0.000403077	0.000745151	5	5	5	5953	0.440583	0.26786	0.173217	0.105298	0.013042	rs1901355	0.0542933
ENSG00000162976.12	SLC66A3	Adipose_Subcutaneous		3.22025	0.100319	1.10552	1.04004	1.17513	0.00128081	0.0202452	0.0313966	1.74034e-05	3.75515e-05	10	10	10	7610	1.12574e-23	2.36433e-23	0.316601	0.66492	0.0184791	rs11692588	0.561658
ENSG00000163006.11	CCDC138	Adipose_Subcutaneous		1.99617	0.324725	1.38365	1.0059	1.90326	0.045915	0.00121794	0.0122459	0.00758888	0.0118484	5	5	5	5462	0.556651	0.39583	0.0260551	0.0185247	0.00293927	rs10211606	0.0333221
ENSG00000163110.14	PDLIM5	Adipose_Subcutaneous		-4.96049	-0.169341	0.844221	0.789582	0.902641	7.03162e-07	0.0161414	0.0602773	2.00816e-09	6.12878e-09	14	14	14	6158	5.99483e-08	8.75092e-06	0.00643948	0.939945	0.0536064	rs4699299	0.0671297
ENSG00000163125.15	RPRD2	Adipose_Subcutaneous		-2.29004	-0.0510942	0.950189	0.909532	0.992663	0.0220193	0.0494789	0.0484244	8.38684e-08	2.25493e-07	31	32	32	2864	0.0775577	0.844288	0.00469737	0.0511129	0.0223436	rs1050818	0.0280644
ENSG00000163141.18	BNIPL	Adipose_Subcutaneous		-2.29175	-0.0694925	0.932867	0.87904	0.989991	0.0219203	0.0227224	0.0186728	0.000959369	0.00168673	12	12	12	3862	0.272202	0.641851	0.0219509	0.0517479	0.0122481	rs11810419	0.0291975
ENSG00000163214.20	DHX57	Adipose_Subcutaneous		-2.01848	-0.0309099	0.969563	0.940894	0.999105	0.0435417	0.0903456	0.109945	2.23981e-16	1.12589e-15	15	15	15	5460	1.43885e-05	0.94538	7.86669e-07	0.0516842	0.00292092	rs10219	0.106314
ENSG00000163319.10	MRPS18C	Adipose_Subcutaneous		2.9298	0.178898	1.1959	1.06101	1.34794	0.00339182	0.00571609	0.0195119	0.000734736	0.00131158	3	3	3	5600	0.489722	0.307042	0.103221	0.0646817	0.0353332	rs62303746	0.118492
ENSG00000163354.14	DCST2	Adipose_Subcutaneous		3.41063	0.0750048	1.07789	1.03242	1.12537	0.000648121	0.0419583	0.0578224	4.35892e-09	1.29542e-08	8	8	8	3440	1.79752e-07	0.0010452	0.000171762	0.998739	4.35305e-05	rs76798800	0.137579
ENSG00000163428.3	LRRC58	Adipose_Subcutaneous		-2.21122	-0.0525115	0.948843	0.905691	0.994052	0.0270203	0.0402649	0.0419724	6.34196e-07	1.58136e-06	12	12	12	6121	0.000145179	0.617825	8.85711e-05	0.376918	0.00502312	rs2272515	0.150869
ENSG00000163431.12	LMOD1	Adipose_Subcutaneous		2.54856	0.0472504	1.04838	1.01097	1.08718	0.010817	0.0546262	0.1952	3.70576e-29	3.58497e-28	17	17	17	5664	8.95403e-17	0.873737	1.22664e-17	0.11969	0.00657334	rs34091558	0.357616
ENSG00000163466.15	ARPC2	Adipose_Subcutaneous		-2.69414	-0.0396148	0.96116	0.933854	0.989263	0.00705696	0.0905292	0.173895	7.55904e-26	6.27899e-25	5	5	5	4609	6.85857e-25	0.134676	4.38776e-24	0.861585	0.00373917	rs6719789	0.180982
ENSG00000163510.13	CWC22	Adipose_Subcutaneous		-1.97517	-0.0382866	0.962437	0.926557	0.999706	0.048249	0.0437998	0.0514759	3.21582e-08	8.95375e-08	20	20	20	6737	0.398683	0.320209	0.14801	0.118863	0.0142356	rs13392155	0.0212357
ENSG00000163554.12	SPTA1	Adipose_Subcutaneous		2.42593	0.0340838	1.03467	1.00657	1.06356	0.0152691	0.258635	0.422829	4.01824e-71	1.60956e-69	24	25	25	6737	5.47629e-47	0.585653	3.31071e-47	0.353998	0.0603492	rs35948326	1
ENSG00000163564.14	PYHIN1	Adipose_Subcutaneous		2.60865	0.070288	1.07282	1.01763	1.131	0.00909014	0.0297663	0.0980466	1.10631e-14	4.96483e-14	15	15	15	6845	0.0660306	0.54803	0.0408705	0.339204	0.00586455	rs10908696	0.134601
ENSG00000163565.18	IFI16	Adipose_Subcutaneous		3.77571	0.0663507	1.0686	1.03242	1.10605	0.000159552	0.0503232	0.0542467	1.34505e-08	3.85813e-08	23	23	23	6883	0.293112	0.315251	0.181577	0.195277	0.0147827	rs35948326	0.0428808
ENSG00000163568.14	AIM2	Adipose_Subcutaneous		-3.31862	-0.0623673	0.939538	0.90556	0.97479	0.000904622	0.0552681	0.137316	2.37699e-20	1.49861e-19	9	9	9	6777	2.17866e-16	0.610089	1.34376e-16	0.37628	0.0136315	rs862995	0.778301
ENSG00000163682.15	RPL9	Adipose_Subcutaneous		-2.0012	-0.011581	0.988486	0.977337	0.999762	0.0453704	0.617861	0.693423	8.96881e-151	7.66422e-148	24	24	24	6402	0	0.950432	0	0.0449414	0.00462634	rs1012352	0.19246
ENSG00000163684.11	RPP14	Adipose_Subcutaneous		2.40775	0.029651	1.03009	1.00553	1.05526	0.0160513	0.114014	0.109042	3.01549e-16	1.504e-15	12	12	12	4923	0.000720123	0.897327	4.63086e-05	0.0576597	0.0442471	rs2292679	0.813214
ENSG00000163734.4	CXCL3	Adipose_Subcutaneous		-2.11739	-0.0741365	0.928545	0.86696	0.994504	0.0342268	0.0164887	0.0109586	0.0115768	0.0176173	10	10	10	4627	0.669522	0.300719	0.0191999	0.00862179	0.00193744	rs180706576	0.0358149
ENSG00000163785.12	RYK	Adipose_Subcutaneous		2.0561	0.0895225	1.09365	1.00419	1.19108	0.0397727	0.00856713	0.0458545	1.87838e-07	4.90184e-07	6	6	6	5926	0.00256208	0.761633	0.000785018	0.233362	0.00165777	rs9865285	0.0428055
ENSG00000163803.12	PLB1	Adipose_Subcutaneous		2.45775	0.0468685	1.04798	1.00954	1.0879	0.013981	0.0548992	0.109005	3.05273e-16	1.5211e-15	40	40	40	5156	1.36069e-12	9.92363e-06	1.37115e-07	0.99999	6.40416e-08	rs1260326	0.318906
ENSG00000163818.16	LZTFL1	Adipose_Subcutaneous		-2.13898	-0.108059	0.897575	0.812958	0.990999	0.0324372	0.00768332	0.0377152	2.40557e-06	5.66623e-06	13	13	13	6357	0.138156	0.641764	0.0375244	0.1743	0.00825563	rs2276857	0.18256
ENSG00000163866.8	SMIM12	Adipose_Subcutaneous		-2.30119	-0.0247652	0.975539	0.955177	0.996335	0.0213807	0.165002	0.221554	2.26834e-33	2.6121e-32	43	44	44	4641	1.8027e-15	0.746968	2.97307e-16	0.123062	0.12997	rs71673683	1
ENSG00000163879.10	DNALI1	Adipose_Subcutaneous		3.12702	0.0360214	1.03668	1.01353	1.06035	0.00176587	0.146424	0.15459	6.42458e-23	4.60867e-22	18	18	18	5232	9.78405e-07	0.834582	1.21826e-07	0.103856	0.0615608	rs145264573	0.0620678
ENSG00000163904.12	SENP2	Adipose_Subcutaneous		3.11372	0.093227	1.09771	1.03515	1.16406	0.00184747	0.0198486	0.0524933	2.33537e-08	6.57463e-08	11	11	11	5102	2.88792e-05	7.13824e-05	0.281479	0.695724	0.0226965	rs7648605	0.195689
ENSG00000163931.15	TKT	Adipose_Subcutaneous		-3.6084	-0.110899	0.895029	0.842707	0.950601	0.000308095	0.0223155	0.0465684	1.50157e-07	3.9507e-07	12	12	12	4644	0.00129912	0.0577154	0.00380987	0.168491	0.768685	rs62255990	0.243829
ENSG00000163933.9	RFT1	Adipose_Subcutaneous		-2.79853	-0.0230047	0.977258	0.961639	0.993131	0.00513361	0.303103	0.258897	1.38546e-39	2.05455e-38	14	14	14	4406	4.34537e-38	0.251355	1.27433e-37	0.737113	0.0115322	rs1864367	0.210948
ENSG00000163935.13	SFMBT1	Adipose_Subcutaneous		2.54752	0.0520177	1.05339	1.01207	1.09641	0.0108491	0.0481404	0.0874026	3.49141e-13	1.41428e-12	9	9	9	4238	3.98665e-10	0.254458	1.16696e-09	0.744845	0.000697103	rs2253675	0.0809938
ENSG00000164002.11	EXO5	Adipose_Subcutaneous		2.03041	0.0357243	1.03637	1.00124	1.07273	0.0423151	0.103416	0.107197	5.53497e-16	2.70471e-15	19	19	19	5859	1.66771e-05	0.765969	5.0571e-06	0.232268	0.00174047	rs10889467	0.49962
ENSG00000164024.11	METAP1	Adipose_Subcutaneous		4.2259	0.0843302	1.08799	1.04626	1.13139	2.37986e-05	0.0474159	0.0785442	6.02372e-12	2.22957e-11	18	18	18	6792	4.22651e-10	1.06054e-07	0.00365434	0.916886	0.0794598	rs10035037	0.105368
ENSG00000164037.16	SLC9B1	Adipose_Subcutaneous		-3.92589	-0.168919	0.844578	0.776273	0.918893	8.64088e-05	0.0105813	0.0139292	0.00439078	0.00707543	14	14	14	5329	0.223043	0.433466	0.111434	0.216546	0.0155115	rs35988839	0.109289
ENSG00000164050.12	PLXNB1	Adipose_Subcutaneous		2.01344	0.173618	1.1896	1.00462	1.40864	0.0440688	0.00430576	0.0110984	0.0110556	0.0168731	4	4	4	2380	0.772369	0.174869	0.0400727	0.0090691	0.00362036	rs138063255	0.278376
ENSG00000164077.13	MON1A	Adipose_Subcutaneous		2.08234	0.356033	1.42765	1.02114	1.99601	0.0373117	0.000758679	0.0105552	0.0132257	0.0199549	2	2	2	2888	0.78335	0.17634	0.0306156	0.00688908	0.00280519	rs182158322	0.34153
ENSG00000164088.17	PPM1M	Adipose_Subcutaneous		-2.47958	-0.0409309	0.959896	0.929336	0.99146	0.0131537	0.0902267	0.115455	3.62318e-17	1.91023e-16	30	30	30	3427	1.73212e-08	0.260749	4.89545e-08	0.736946	0.00230423	rs5743836	0.442783
ENSG00000164099.3	PRSS12	Adipose_Subcutaneous		-2.18983	-0.0905747	0.913406	0.84228	0.990539	0.0285364	0.0119149	0.0382516	2.03368e-06	4.82741e-06	9	9	9	6551	0.0234876	0.895628	0.00153838	0.058641	0.020705	rs71593985	0.0786106
ENSG00000164114.18	MAP9	Adipose_Subcutaneous		2.63313	0.055227	1.05678	1.01422	1.10113	0.00846015	0.0498453	0.141761	5.24567e-21	3.42622e-20	4	4	4	6655	5.14487e-17	0.810144	5.52552e-18	0.0869054	0.102951	rs34207170	0.253635
ENSG00000164252.12	AGGF1	Adipose_Subcutaneous		2.80693	0.176159	1.19263	1.05459	1.34873	0.00500156	0.0045393	0.0458385	1.88787e-07	4.92598e-07	4	4	4	6365	0.0330512	0.668852	0.0128444	0.259905	0.0253483	rs2884762	0.201202
ENSG00000164253.13	WDR41	Adipose_Subcutaneous		2.76745	0.0279749	1.02837	1.0082	1.04895	0.0056497	0.199395	0.195181	3.7314e-29	3.60807e-28	52	53	53	6025	5.68398e-10	0.692626	2.35036e-10	0.286384	0.0209896	rs10078089	0.416258
ENSG00000164307.12	ERAP1	Adipose_Subcutaneous		2.24577	0.0166425	1.01678	1.00212	1.03166	0.024719	0.322291	0.359746	4.78787e-58	1.28864e-56	36	38	38	6178	5.86308e-32	0.945043	3.15105e-33	0.0507863	0.00417026	rs27038	0.448486
ENSG00000164366.3	CCDC127	Adipose_Subcutaneous		2.04457	0.0401678	1.04099	1.00166	1.08185	0.0408977	0.0768377	0.143845	2.5763e-21	1.70498e-20	21	23	23	3874	8.73413e-10	9.8391e-06	8.87601e-05	0.999893	8.10074e-06	rs576578916	0.971164
ENSG00000164403.14	SHROOM1	Adipose_Subcutaneous		-3.28862	-0.0898025	0.914112	0.866473	0.96437	0.00100682	0.0231561	0.0308584	2.06014e-05	4.41176e-05	10	10	10	4882	8.6286e-05	9.66841e-05	0.426318	0.477596	0.0959034	rs6596097	0.0671813
ENSG00000164404.8	GDF9	Adipose_Subcutaneous		3.92826	0.180347	1.19763	1.09457	1.3104	8.55637e-05	0.00971853	0.0831258	1.38464e-12	5.36917e-12	7	8	8	4986	9.92607e-09	0.000202265	4.90555e-05	0.99961	0.000138793	rs254286	0.120025
ENSG00000164405.10	UQCRQ	Adipose_Subcutaneous		2.74279	0.708386	2.03071	1.22406	3.36894	0.006092	0.000284855	0.0202051	0.000589647	0.00106707	1	2	2	4986	0.0001105	8.66032e-05	0.546099	0.427974	0.0257296	rs6596097	0.0691937
ENSG00000164406.7	LEAP2	Adipose_Subcutaneous		-4.58523	-0.273903	0.760406	0.67639	0.854857	4.53487e-06	0.00561122	0.0149263	0.00318217	0.00522481	3	3	3	4992	0.000123091	6.66272e-05	0.608434	0.329274	0.0621022	rs6596097	0.0747169
ENSG00000164488.11	DACT2	Adipose_Subcutaneous		-1.965	-0.13386	0.874712	0.765382	0.99966	0.0494147	0.00730585	0.0220659	0.000327166	0.000611265	8	8	8	8237	0.420028	0.508132	0.0294528	0.035624	0.00676351	rs12195097	0.0437562
ENSG00000164611.12	PTTG1	Adipose_Subcutaneous		-2.66766	-0.0919057	0.912191	0.852629	0.975915	0.00763807	0.0149159	0.0475182	1.11462e-07	2.96647e-07	3	3	3	6627	0.0494268	0.878769	0.00232169	0.0412495	0.0282334	rs1895322	0.180716
ENSG00000164631.18	ZNF12	Adipose_Subcutaneous		2.19324	0.0743307	1.07716	1.00794	1.15114	0.0282904	0.0201209	0.0668924	2.47224e-10	8.13073e-10	15	16	16	8096	0.000114076	0.928463	8.52308e-06	0.0693673	0.002047	rs57392616	0.162154
ENSG00000164654.15	MIOS	Adipose_Subcutaneous		-2.02195	-0.0455004	0.955519	0.914291	0.998607	0.0431818	0.043002	0.0302336	2.50589e-05	5.31803e-05	9	9	9	8612	0.355139	0.561778	0.0303263	0.047967	0.0047901	rs6948086	0.0572745
ENSG00000164764.10	SBSPON	Adipose_Subcutaneous		2.75389	0.05538	1.05694	1.01609	1.09943	0.00588911	0.047363	0.040899	8.87654e-07	2.18572e-06	27	28	28	5977	0.441648	0.270626	0.171424	0.105032	0.0112693	rs1426060	0.0858386
ENSG00000164919.10	COX6C	Adipose_Subcutaneous		3.43025	0.111858	1.11835	1.04911	1.19217	0.000603035	0.0211194	0.0965561	1.79754e-14	7.96751e-14	8	8	8	4260	1.47192e-07	0.811291	8.14317e-09	0.0447396	0.143969	rs11987173	0.215167
ENSG00000165102.14	HGSNAT	Adipose_Subcutaneous		-2.2158	-0.0475676	0.953546	0.914257	0.994524	0.0267052	0.0487398	0.102891	2.27332e-15	1.06935e-14	11	11	11	4139	0.00154874	0.861879	0.000204238	0.113636	0.022732	rs35057982	0.036633
ENSG00000165152.8	TMEM246	Adipose_Subcutaneous		2.35771	0.0850381	1.08876	1.01445	1.16851	0.0183881	0.0174504	0.0850036	7.56666e-13	2.98375e-12	22	22	22	7184	0.0144974	0.931542	0.000631053	0.0405361	0.0127937	rs2183745	0.783023
ENSG00000165280.15	VCP	Adipose_Subcutaneous		2.22997	0.0379847	1.03872	1.00461	1.07398	0.0257494	0.0656234	0.127989	5.5325e-19	3.23173e-18	10	10	10	4552	1.65275e-15	0.956229	5.46031e-17	0.0315795	0.012191	rs540535	0.125942
ENSG00000165282.13	PIGO	Adipose_Subcutaneous		2.58256	0.0468933	1.04801	1.01137	1.08598	0.00980717	0.0649109	0.0646886	4.97298e-10	1.60111e-09	10	10	10	4523	0.000928094	0.960437	3.12054e-05	0.0322865	0.00631723	rs527459	0.242039
ENSG00000165409.16	TSHR	Adipose_Subcutaneous		2.07608	0.0340917	1.03468	1.00191	1.06852	0.0378867	0.0804959	0.0720054	4.86387e-11	1.69735e-10	30	30	30	5925	0.0059921	0.951346	0.000245561	0.0389835	0.00343259	rs58625998	0.21084
ENSG00000165434.7	PGM2L1	Adipose_Subcutaneous		-2.24693	-0.0715422	0.930957	0.874635	0.990906	0.0246443	0.0168532	0.0704056	8.09481e-11	2.77945e-10	17	17	17	4896	0.0101176	0.951712	0.000315464	0.029666	0.00818848	rs588725	0.0676314
ENSG00000165555.9	NOXRED1	Adipose_Subcutaneous		2.45671	0.0414432	1.04231	1.00841	1.07735	0.0140215	0.0794236	0.107813	4.52005e-16	2.22573e-15	14	14	14	6961	5.50187e-09	0.938402	2.30503e-10	0.0392925	0.0223053	rs4903576	0.0441634
ENSG00000165633.12	VSTM4	Adipose_Subcutaneous		2.22782	0.0969759	1.10183	1.01173	1.19997	0.0258928	0.0120418	0.0125587	0.00685248	0.0107659	14	14	14	5507	0.572495	0.382404	0.0255721	0.0170787	0.00245015	rs113855597	0.0240104
ENSG00000165714.10	BORCS5	Adipose_Subcutaneous		-2.56373	-0.0422682	0.958613	0.928131	0.990096	0.0103554	0.0859663	0.104115	1.52215e-15	7.23637e-15	42	42	42	6072	2.96614e-07	0.00721389	4.08165e-05	0.992691	5.44444e-05	rs4390432	0.253189
ENSG00000165821.11	SALL2	Adipose_Subcutaneous		-2.19171	-0.136886	0.87207	0.771591	0.985632	0.0284004	0.00447912	0.0119764	0.00828785	0.0128646	5	5	5	7984	0.525999	0.400018	0.039722	0.0302042	0.00405716	rs141008244	0.0634362
ENSG00000165914.14	TTC7B	Adipose_Subcutaneous		2.16075	0.0364113	1.03708	1.00339	1.07191	0.0307148	0.0721317	0.12841	4.80325e-19	2.81136e-18	18	18	18	6072	1.07293e-07	0.93781	5.33397e-09	0.0466067	0.015583	rs1286320	0.574829
ENSG00000166167.17	BTRC	Adipose_Subcutaneous		2.99079	0.0565293	1.05816	1.01967	1.09809	0.00278254	0.0510089	0.0430315	4.55103e-07	1.14848e-06	15	15	15	3947	0.0143185	0.28164	0.0332207	0.653422	0.0173997	rs12218573	0.211186
ENSG00000166192.14	SENP8	Adipose_Subcutaneous		3.30239	0.126597	1.13496	1.05281	1.22352	0.000958645	0.0143727	0.0118608	0.00860745	0.0133281	8	8	8	4578	0.633529	0.316388	0.0311264	0.0155413	0.00341524	rs12909954	0.0256528
ENSG00000166225.8	FRS2	Adipose_Subcutaneous		-2.17957	-0.0497107	0.951505	0.909906	0.995005	0.0292895	0.0409254	0.054385	1.28776e-08	3.69845e-08	28	28	28	6499	5.99192e-05	0.000830362	0.0670371	0.929	0.00307272	rs7956235	0.529743
ENSG00000166321.13	NUDT13	Adipose_Subcutaneous		3.52173	0.0295	1.02994	1.01317	1.04699	0.000428747	0.305267	0.323357	4.49898e-51	9.66173e-50	33	33	33	3195	2.62936e-28	0.0617478	3.53558e-27	0.830187	0.108065	rs11000527	0.0567967
ENSG00000166348.18	USP54	Adipose_Subcutaneous		4.0204	0.0939522	1.09851	1.04933	1.14999	5.80986e-05	0.0326338	0.0175863	0.00135634	0.00234329	17	17	17	3284	0.16541	0.0813592	0.483923	0.237994	0.0313141	rs12573034	0.20202
ENSG00000166548.15	TK2	Adipose_Subcutaneous		2.26273	0.0380112	1.03874	1.0051	1.07351	0.0236524	0.0654925	0.0571267	5.4284e-09	1.60419e-08	19	19	19	4582	0.0835076	0.803621	0.00986471	0.0949233	0.00808305	rs6499092	0.103245
ENSG00000166579.15	NDEL1	Adipose_Subcutaneous		-2.72684	-0.111177	0.894781	0.82606	0.969219	0.00639442	0.0109466	0.010186	0.0149462	0.0223549	10	10	10	5787	7.64932e-126	4.05946e-126	0.591662	0.313898	0.09444	rs78378222	1
ENSG00000166682.10	TMPRSS5	Adipose_Subcutaneous		-2.17498	-0.0969193	0.907629	0.83172	0.990466	0.0296318	0.00892857	0.0121993	0.00770541	0.0120157	2	2	2	6033	2.4908e-10	1.52676e-10	0.603338	0.369795	0.026867	rs2055936	0.434453
ENSG00000166762.16	CATSPER2	Adipose_Subcutaneous		2.19805	0.0275003	1.02788	1.00298	1.0534	0.0279454	0.168941	0.160343	8.74243e-24	6.5557e-23	16	16	16	2673	0.027115	0.927374	0.00121085	0.0414101	0.00289006	rs2288768	0.0355558
ENSG00000166845.13	C18orf54	Adipose_Subcutaneous		2.25214	0.0860365	1.08985	1.01122	1.17458	0.0243131	0.0141934	0.0150621	0.00304596	0.005012	9	9	9	6535	0.471849	0.365884	0.078903	0.0611612	0.0222036	rs3730668	0.111238
ENSG00000166848.5	TERF2IP	Adipose_Subcutaneous		2.73996	0.0560231	1.05762	1.01608	1.10087	0.00614471	0.0435488	0.0417192	6.86551e-07	1.70714e-06	19	19	19	7167	0.109464	0.105956	0.32927	0.318581	0.136729	rs79132211	0.0580233
ENSG00000166881.9	NEMP1	Adipose_Subcutaneous		3.59518	0.0425609	1.04348	1.01955	1.06797	0.000324164	0.181389	0.205793	7.79175e-31	8.12823e-30	34	34	34	3642	1.3848e-35	6.70588e-08	2.06506e-28	1	1.71208e-09	rs62621200	0.999872
ENSG00000166927.12	MS4A7	Adipose_Subcutaneous		1.97265	0.0211078	1.02133	1.00014	1.04298	0.0485357	0.157908	0.24804	9.5353e-38	1.32493e-36	43	43	43	5057	4.23172e-25	0.945334	1.61347e-26	0.036025	0.0186409	rs10750936	0.0808463
ENSG00000166928.10	MS4A14	Adipose_Subcutaneous		2.27454	0.0152489	1.01537	1.00211	1.0288	0.0229338	0.397714	0.524189	1.89358e-95	1.53499e-93	34	34	34	4995	2.90339e-104	0.943908	1.10007e-105	0.0357434	0.0203489	rs10792269	0.402422
ENSG00000166974.12	MAPRE2	Adipose_Subcutaneous		-1.98913	-0.0788716	0.924159	0.855056	0.998845	0.0466865	0.0114503	0.0132032	0.00555603	0.00884076	17	17	17	4730	0.653047	0.289794	0.0371831	0.0164968	0.0034791	rs75276262	0.0179738
ENSG00000167065.13	DUSP18	Adipose_Subcutaneous		-2.14465	-0.0417653	0.959095	0.923177	0.996411	0.0319808	0.064131	0.11816	1.47586e-17	7.95909e-17	32	32	32	5341	1.10569e-05	0.699724	4.70189e-06	0.29755	0.00270992	rs34597012	0.829103
ENSG00000167077.12	MEI1	Adipose_Subcutaneous		3.35377	0.0490861	1.05031	1.02061	1.08088	0.000797199	0.0932816	0.139975	9.63562e-21	6.20851e-20	5	5	5	4471	1.41982e-15	0.000737476	1.92214e-12	0.998391	0.000871463	rs7285944	0.0894472
ENSG00000167173.18	C15orf39	Adipose_Subcutaneous		-3.25172	-0.284974	0.752034	0.633342	0.892969	0.00114708	0.00356729	0.0110764	0.0111364	0.016986	8	8	8	3955	0.000262861	0.000138949	0.349699	0.184386	0.465512	rs1867147	0.128944
ENSG00000167232.13	ZNF91	Adipose_Subcutaneous		3.11025	0.156071	1.16891	1.05942	1.28972	0.00186928	0.00760805	0.0259593	9.58942e-05	0.000190553	8	8	8	6894	6.91091e-06	9.56268e-06	0.410774	0.568371	0.0208391	rs1987409	0.469225
ENSG00000167261.13	DPEP2	Adipose_Subcutaneous		2.64185	0.094032	1.09859	1.02457	1.17797	0.00824535	0.0199258	0.0220154	0.000332424	0.000620465	16	16	16	3491	0.0162705	0.00792822	0.231028	0.111941	0.632833	rs6979	0.637751
ENSG00000167264.17	DUS2	Adipose_Subcutaneous		2.4358	0.0662684	1.06851	1.01303	1.12704	0.0148589	0.0266166	0.0388854	1.66761e-06	3.99126e-06	29	29	29	3475	0.0115917	0.0447836	0.164593	0.635748	0.143285	rs6979	0.21118
ENSG00000167272.10	POP5	Adipose_Subcutaneous		2.0133	0.0392916	1.04007	1.00104	1.08063	0.0440833	0.0527794	0.0387724	1.72767e-06	4.12824e-06	13	13	13	5540	0.0496575	0.876234	0.00331047	0.0584026	0.012395	rs566124	0.119113
ENSG00000167302.10	TEPSIN	Adipose_Subcutaneous		-2.51293	-0.0607966	0.941015	0.897434	0.986712	0.0119732	0.0328503	0.0498309	5.39246e-08	1.474e-07	36	36	36	7239	0.234233	0.527038	0.0428107	0.0962269	0.0996916	rs58371487	0.446562
ENSG00000167371.17	PRRT2	Adipose_Subcutaneous		-1.98482	-0.0623254	0.939577	0.883493	0.999221	0.0471646	0.0315686	0.0827684	1.55321e-12	5.9979e-12	4	4	4	2684	6.24692e-05	0.943575	2.38454e-06	0.0359972	0.0203629	rs72798131	0.970645
ENSG00000167700.8	MFSD3	Adipose_Subcutaneous		-2.33235	-0.206053	0.81379	0.684401	0.967639	0.0196822	0.00296658	0.0102448	0.0146572	0.0219564	7	7	7	3291	0.725425	0.211244	0.0457487	0.0133177	0.0042644	rs117737395	0.0365219
ENSG00000167702.11	KIFC2	Adipose_Subcutaneous		-3.39227	-0.0489337	0.952244	0.925698	0.979551	0.000693149	0.0989944	0.183828	2.21696e-27	1.97772e-26	4	4	4	3416	7.42372e-11	0.832379	4.71698e-12	0.0527739	0.114847	rs116714196	0.707229
ENSG00000167740.9	CYB5D2	Adipose_Subcutaneous		-2.17734	-0.0369168	0.963756	0.932255	0.996322	0.0294556	0.0755609	0.159071	1.36001e-23	1.00695e-22	9	9	9	6774	1.15477e-13	0.111877	9.16169e-13	0.887608	0.000515462	rs8080327	0.0642357
ENSG00000167780.11	SOAT2	Adipose_Subcutaneous		-2.10356	-0.0299593	0.970485	0.943769	0.997957	0.0354169	0.0920629	0.127584	6.33993e-19	3.68762e-18	16	17	17	6315	1.09659e-11	0.920212	5.20895e-13	0.0436753	0.0361128	rs3844065	0.634932
ENSG00000167792.11	NDUFV1	Adipose_Subcutaneous		2.41067	0.0344309	1.03503	1.00646	1.06441	0.0159233	0.0985156	0.133571	8.44364e-20	5.15235e-19	11	11	11	4243	1.49471e-13	0.887099	1.19577e-14	0.0709259	0.0419756	rs11227845	0.0980622
ENSG00000167797.7	CDK2AP2	Adipose_Subcutaneous		-1.99141	-0.111493	0.894498	0.801535	0.998243	0.0464353	0.00567623	0.0110611	0.0111923	0.0170677	4	4	4	4221	0.634667	0.282963	0.0530578	0.0236499	0.00566197	rs149961268	0.0490731
ENSG00000167799.9	NUDT8	Adipose_Subcutaneous		2.19351	0.0640863	1.06618	1.00685	1.12902	0.0282706	0.0230628	0.0377299	2.39451e-06	5.64147e-06	2	2	2	4323	0.00838915	0.89896	0.000672398	0.0720325	0.0199455	rs10791908	0.0510263
ENSG00000167842.15	MIS12	Adipose_Subcutaneous		-3.19509	-0.0412794	0.959561	0.935568	0.98417	0.00139785	0.0987133	0.173274	9.41349e-26	7.77532e-25	27	28	28	7513	1.62842e-11	0.613495	4.70029e-12	0.17687	0.209636	rs57747583	0.928803
ENSG00000167910.3	CYP7A1	Adipose_Subcutaneous		1.98799	0.0531472	1.05458	1.00075	1.11132	0.0468131	0.0259305	0.0419306	6.42542e-07	1.6012e-06	9	9	9	5813	0.200241	0.747313	0.0101518	0.0378826	0.00441154	rs9297999	0.0372412
ENSG00000167914.11	GSDMA	Adipose_Subcutaneous		2.41239	0.0174174	1.01757	1.00327	1.03207	0.0158483	0.35919	0.55691	2.02475e-104	2.16279e-102	17	17	17	4618	1.31651e-123	0.880273	1.2913e-124	0.0863083	0.0334186	rs4065876	0.49666
ENSG00000168071.21	CCDC88B	Adipose_Subcutaneous		-5.38485	-0.100916	0.904009	0.871405	0.937832	7.25057e-08	0.0529936	0.0389385	1.64013e-06	3.92915e-06	12	12	12	3696	4.83404e-07	2.20198e-06	0.170238	0.775405	0.0543539	rs10897491	0.157053
ENSG00000168291.12	PDHB	Adipose_Subcutaneous		2.06981	0.0315603	1.03206	1.00168	1.06337	0.0384706	0.0762308	0.0947359	3.24886e-14	1.41707e-13	10	10	10	5139	7.55913e-07	0.903508	4.64748e-08	0.0555081	0.0409827	rs7231	0.0688629
ENSG00000168393.12	DTYMK	Adipose_Subcutaneous		3.37719	0.066623	1.06889	1.02835	1.11103	0.000732293	0.0560791	0.125143	1.43689e-18	8.19726e-18	15	15	15	4582	1.69428e-09	0.0124073	1.2062e-08	0.0874302	0.900162	rs6437278	0.503952
ENSG00000168394.10	TAP1	Adipose_Subcutaneous		-2.28356	-0.0491247	0.952062	0.912754	0.993064	0.0223974	0.0413525	0.095386	2.63014e-14	1.15358e-13	17	17	17	14931	0.000360101	0.192239	0.00147849	0.789281	0.0166416	rs9276825	0.0938906
ENSG00000168395.15	ING5	Adipose_Subcutaneous		-4.60099	-0.0684869	0.933806	0.906955	0.961451	4.20486e-06	0.102926	0.113836	6.19493e-17	3.22548e-16	14	14	14	4582	1.40342e-13	0.071647	9.99124e-13	0.509652	0.418701	rs7586567	0.234308
ENSG00000168411.13	RFWD3	Adipose_Subcutaneous		-2.32476	-0.0231038	0.977161	0.958311	0.996381	0.0200845	0.171007	0.179803	9.31165e-27	8.05452e-26	55	55	55	6421	1.19914e-06	0.474208	1.01634e-06	0.401793	0.123996	rs57619039	0.403286
ENSG00000168490.13	PHYHIP	Adipose_Subcutaneous		-2.0911	-0.0489606	0.952219	0.909508	0.996935	0.0365194	0.0286066	0.0359418	4.19136e-06	9.64008e-06	25	25	25	6035	0.604911	0.322817	0.0442377	0.0236034	0.00443078	rs10503721	0.178134
ENSG00000168522.12	FNTA	Adipose_Subcutaneous		2.18005	0.0418159	1.0427	1.00423	1.08265	0.0292536	0.0545203	0.0766129	1.11762e-11	4.06911e-11	9	9	9	4352	0.000189019	0.864403	2.52613e-05	0.115502	0.0198799	rs35390123	0.0655553
ENSG00000168575.9	SLC20A2	Adipose_Subcutaneous		-2.95588	-0.0419379	0.958929	0.93263	0.98597	0.00311778	0.0887802	0.109722	2.41025e-16	1.20771e-15	23	23	23	4710	9.51353e-08	0.785432	1.37803e-08	0.113669	0.100899	rs6988493	0.0768939
ENSG00000168827.14	GFM1	Adipose_Subcutaneous		-2.3373	-0.0253174	0.975	0.954519	0.995922	0.0194238	0.177041	0.204895	1.08303e-30	1.12124e-29	19	19	19	5544	2.16394e-19	0.911273	1.7289e-20	0.072791	0.0159361	rs60389885	0.026469
ENSG00000168904.14	LRRC28	Adipose_Subcutaneous		-1.97914	-0.044701	0.956283	0.914873	0.999568	0.0478001	0.0417237	0.0725915	4.03521e-11	1.41491e-10	20	20	20	7701	0.00583024	0.919408	0.000378727	0.0597092	0.0146735	rs35892074	0.573428
ENSG00000168995.13	SIGLEC7	Adipose_Subcutaneous		-1.99376	-0.0371665	0.963516	0.928947	0.999371	0.0461787	0.0555631	0.0613134	1.44736e-09	4.47316e-09	21	21	21	7351	0.362271	0.54876	0.0335538	0.050822	0.00459246	rs34681424	0.0929413
ENSG00000169016.16	E2F6	Adipose_Subcutaneous		-2.30496	-0.108703	0.896997	0.817801	0.983863	0.0211687	0.0096333	0.0372631	2.77138e-06	6.49431e-06	9	9	9	7287	7.3011e-24	2.61422e-23	0.205372	0.73529	0.0593384	rs11692588	0.745307
ENSG00000169018.5	FEM1B	Adipose_Subcutaneous		2.06809	0.0886935	1.09275	1.00465	1.18857	0.0386313	0.0121365	0.0342096	7.20989e-06	1.61852e-05	8	8	8	4527	1.32128e-12	1.9848e-10	0.00660875	0.992756	0.000635656	rs2306022	0.962228
ENSG00000169031.18	COL4A3	Adipose_Subcutaneous		-2.02215	-0.037831	0.962876	0.928208	0.998838	0.0431604	0.0598802	0.143526	2.87274e-21	1.89871e-20	6	6	6	6845	1.97692e-12	0.89151	2.19016e-13	0.0987575	0.00973292	rs1574248	0.728916
ENSG00000169047.5	IRS1	Adipose_Subcutaneous		-2.43087	-0.0519488	0.949378	0.910433	0.989988	0.0150624	0.0476496	0.108611	3.47555e-16	1.72716e-15	7	7	7	6633	6.67937e-13	0.884424	7.6634e-14	0.101458	0.0141183	rs2972144	0.123978
ENSG00000169118.17	CSNK1G1	Adipose_Subcutaneous		-2.11386	-0.0727949	0.929791	0.869105	0.994716	0.0345275	0.0200059	0.0634723	7.31028e-10	2.31833e-09	7	7	7	4853	0.00490385	0.0449802	0.0926494	0.849813	0.00765345	rs7171068	0.287229
ENSG00000169180.11	XPO6	Adipose_Subcutaneous		2.01247	0.0394228	1.04021	1.00103	1.08093	0.0441704	0.0574547	0.13699	2.65528e-20	1.66791e-19	22	22	22	3648	4.29728e-08	0.946348	2.27494e-09	0.0500953	0.00355657	rs11074901	0.0300922
ENSG00000169231.13	THBS3	Adipose_Subcutaneous		-4.47812	-0.0633044	0.938658	0.913007	0.965029	7.53043e-06	0.105405	0.079658	4.21555e-12	1.5771e-11	16	16	16	3537	8.60818e-06	0.000984546	0.0082282	0.941037	0.0497419	rs7556304	0.2769
ENSG00000169371.13	SNUPN	Adipose_Subcutaneous		-2.76876	-0.037399	0.963292	0.938123	0.989135	0.005627	0.118051	0.139629	1.08371e-20	6.96294e-20	13	13	13	3809	8.15922e-12	0.000742287	1.09836e-08	0.999238	1.92252e-05	rs8025681	0.0498273
ENSG00000169397.3	RNASE3	Adipose_Subcutaneous		-2.26803	-0.0985629	0.906139	0.832153	0.986703	0.0233272	0.0111958	0.0225743	0.000278617	0.000525169	7	7	7	7403	0.533076	0.375203	0.0512219	0.0360478	0.00445077	rs141008244	0.0641296
ENSG00000169442.8	CD52	Adipose_Subcutaneous		1.99201	0.036842	1.03753	1.00059	1.07583	0.0463697	0.05706	0.0621879	1.09766e-09	3.42437e-09	11	11	11	3795	0.000755835	0.799042	0.000185553	0.196156	0.00386014	rs4526602	0.0575684
ENSG00000169599.12	NFU1	Adipose_Subcutaneous		-2.63183	-0.0480246	0.95311	0.919624	0.987816	0.0084926	0.0557927	0.0555566	8.90414e-09	2.58918e-08	6	6	6	4956	0.0381941	0.899707	0.0021577	0.0508182	0.00912315	rs111569221	0.132994
ENSG00000169621.9	APLF	Adipose_Subcutaneous		-2.2973	-0.0504784	0.950774	0.910697	0.992616	0.0216016	0.0479949	0.0792948	4.73614e-12	1.76542e-11	10	10	10	6522	0.00452708	0.876381	0.00041922	0.0811177	0.0375552	rs7587398	0.0973153
ENSG00000169629.11	RGPD8	Adipose_Subcutaneous		-2.00536	-0.0128594	0.987223	0.974893	0.999709	0.0449246	0.526019	0.616837	1.03361e-122	2.03829e-120	14	15	15	5109	1.02089e-188	0.921528	7.95204e-190	0.0717741	0.00669832	rs6542056	0.517656
ENSG00000169641.13	LUZP1	Adipose_Subcutaneous		2.04966	0.0624771	1.06447	1.00274	1.13	0.0403976	0.0236321	0.0524421	2.37331e-08	6.675e-08	4	4	4	4815	1.44823e-21	1.54812e-18	0.00093454	0.999002	6.33775e-05	rs12032458	0.848585
ENSG00000169684.13	CHRNA5	Adipose_Subcutaneous		-2.97857	-0.0354357	0.965185	0.942939	0.987955	0.00289595	0.148028	0.323191	4.83159e-51	1.03652e-49	32	32	32	6514	5.77112e-57	0.00297025	1.93673e-54	0.996785	0.000244622	rs12912022	0.0730007
ENSG00000169764.15	UGP2	Adipose_Subcutaneous		-3.16267	-0.0617261	0.94014	0.904856	0.976801	0.00156327	0.0622827	0.148304	5.59843e-22	3.83879e-21	4	4	4	4256	7.97337e-16	0.713813	3.03263e-16	0.27148	0.0147068	rs174485	0.0390118
ENSG00000169783.12	LINGO1	Adipose_Subcutaneous		4.46078	0.188839	1.20785	1.11167	1.31234	8.16619e-06	0.0104385	0.0147856	0.00332976	0.00545535	6	6	6	5429	4.23954e-06	9.67228e-06	0.288798	0.658823	0.0523651	rs11288634	0.161751
ENSG00000170037.13	CNTROB	Adipose_Subcutaneous		3.14177	0.0578162	1.05952	1.02199	1.09843	0.00167929	0.0551461	0.0775469	8.28955e-12	3.04242e-11	17	17	17	5426	6.78388e-131	1.29307e-125	5.24629e-06	0.999994	4.66554e-07	rs78378222	1
ENSG00000170049.9	KCNAB3	Adipose_Subcutaneous		2.79312	0.037334	1.03804	1.0112	1.06559	0.00522028	0.102659	0.150392	2.7321e-22	1.90457e-21	17	17	17	5425	3.55671e-139	1.29307e-125	2.75059e-14	1	2.41709e-15	rs78378222	1
ENSG00000170175.10	CHRNB1	Adipose_Subcutaneous		2.9169	0.0286771	1.02909	1.00945	1.04911	0.00353532	0.203009	0.275501	1.90246e-42	3.13143e-41	32	32	32	5965	7.40787e-153	1.29055e-125	5.74006e-28	1	5.21795e-29	rs78378222	1
ENSG00000170619.9	COMMD5	Adipose_Subcutaneous		-2.22767	-0.0451568	0.955848	0.918615	0.994589	0.0259028	0.0506341	0.107452	5.08913e-16	2.49517e-15	6	6	6	2305	4.53635e-08	0.93034	2.6166e-09	0.0536466	0.0160138	rs1209892	0.065512
ENSG00000170745.11	KCNS3	Adipose_Subcutaneous		1.96262	0.0200113	1.02021	1.00003	1.04081	0.0496906	0.207402	0.39937	4.22018e-66	1.44735e-64	10	10	10	6795	4.91523e-62	0.926327	3.70392e-63	0.0698004	0.00387226	rs1841654	0.201992
ENSG00000171150.7	SOCS5	Adipose_Subcutaneous		-2.07448	-0.088675	0.915143	0.841595	0.995119	0.0380351	0.0113573	0.0173394	0.00146763	0.00252408	19	19	19	7598	0.505388	0.373904	0.0657864	0.0486649	0.00625609	rs61759979	0.0892622
ENSG00000171160.17	MORN4	Adipose_Subcutaneous		-3.31059	-0.0289117	0.971502	0.955015	0.988274	0.000930996	0.250115	0.26801	3.78927e-41	5.96425e-40	23	23	23	5167	1.5745e-32	0.159301	3.69657e-32	0.373536	0.467163	rs11189303	0.999765
ENSG00000171161.12	ZNF672	Adipose_Subcutaneous		-3.22777	-0.33327	0.716577	0.585294	0.877307	0.00124758	0.00214254	0.0179627	0.00120289	0.0020914	6	6	6	2948	4.11038e-05	1.46937e-05	0.124511	0.0436783	0.831754	rs4399196	0.988673
ENSG00000171163.15	ZNF692	Adipose_Subcutaneous	Significant, colocalized	-6.49923	-0.376766	0.686076	0.612388	0.768632	8.07343e-11	0.00594085	0.0175427	0.00137535	0.00237413	9	9	9	2846	4.09975e-05	1.53167e-05	0.124241	0.0455862	0.830117	rs4335411	0.964268
ENSG00000171311.12	EXOSC1	Adipose_Subcutaneous		2.34434	0.0621632	1.06414	1.01024	1.1209	0.0190606	0.0260327	0.0387408	1.74484e-06	4.16831e-06	9	9	9	5065	0.00160199	0.2899	0.00375637	0.67974	0.0250018	rs10882929	0.198564
ENSG00000171467.15	ZNF318	Adipose_Subcutaneous		-2.66822	-0.0767303	0.92614	0.875383	0.97984	0.00762536	0.030856	0.0429044	4.73592e-07	1.19279e-06	13	13	13	5144	0.214504	0.268799	0.0575766	0.0717629	0.387357	rs4466248	0.0714061
ENSG00000171490.12	RSL1D1	Adipose_Subcutaneous		-3.53907	-0.116265	0.890239	0.834724	0.949447	0.000401537	0.0204494	0.0394666	1.39012e-06	3.3561e-06	14	14	14	8785	0.0063529	0.209225	0.00256925	0.0839173	0.697935	rs33636	0.0554742
ENSG00000171496.3	OR1L8	Adipose_Subcutaneous		-2.27677	-0.134013	0.874579	0.779283	0.981527	0.0228001	0.00568668	0.0119805	0.00827694	0.0128503	9	9	9	5361	0.516037	0.325492	0.0917989	0.0578937	0.00877817	rs7049088	0.0284369
ENSG00000171574.17	ZNF584	Adipose_Subcutaneous		-3.13967	-0.0299514	0.970493	0.952515	0.988809	0.00169138	0.243015	0.356932	1.71061e-57	4.49781e-56	19	19	19	3373	5.98757e-67	0.00327043	1.82407e-64	0.996314	0.000415109	rs45617039	0.094084
ENSG00000171681.12	ATF7IP	Adipose_Subcutaneous		-3.52536	-0.39114	0.676285	0.54411	0.840568	0.0004229	0.00153828	0.01031	0.0143442	0.0215237	1	1	1	5911	0.487737	0.273613	0.144817	0.0812274	0.0126055	rs7137363	0.0613463
ENSG00000171703.16	TCEA2	Adipose_Subcutaneous		-2.50257	-0.0376483	0.963052	0.93507	0.991871	0.0123295	0.085874	0.147988	6.23873e-22	4.26785e-21	13	13	13	4517	5.92264e-18	7.23146e-08	8.19011e-11	1	5.79156e-09	rs816955	0.644457
ENSG00000171757.15	LRRC34	Adipose_Subcutaneous		7.5718	0.103738	1.10931	1.07992	1.1395	3.6809e-14	0.101763	0.111798	1.21522e-16	6.2214e-16	23	23	23	5401	4.5549e-36	1.06452e-29	4.26852e-07	0.997583	0.00241621	rs2293607	0.293151
ENSG00000171790.15	SLFNL1	Adipose_Subcutaneous		-2.23779	-0.0696406	0.932729	0.877537	0.991392	0.025235	0.0206517	0.0334745	9.07637e-06	2.01851e-05	9	10	10	5695	0.408858	0.353964	0.121255	0.104964	0.0109589	rs6674101	0.143769
ENSG00000171984.14	SHLD1	Adipose_Subcutaneous		3.18363	0.0514655	1.05281	1.01998	1.0867	0.00145441	0.0878716	0.0977206	1.23026e-14	5.50664e-14	52	52	52	7297	0.000389628	0.00300455	0.11328	0.873529	0.00979718	rs16991615	0.995897
ENSG00000172171.10	TEFM	Adipose_Subcutaneous		-4.99031	-0.25161	0.777548	0.704383	0.858312	6.02812e-07	0.00834168	0.0108518	0.0119916	0.0181919	5	5	5	4379	0.0460199	0.0217527	0.454923	0.214771	0.262533	rs146699004	0.281769
ENSG00000172201.11	ID4	Adipose_Subcutaneous		2.29113	0.103677	1.10924	1.0151	1.21212	0.021956	0.00986627	0.0280386	4.98942e-05	0.000102195	12	12	12	6838	0.00575808	0.886829	0.000679376	0.104632	0.0021016	rs1855612	0.0205948
ENSG00000172215.5	CXCR6	Adipose_Subcutaneous		2.35136	0.0829179	1.08645	1.0139	1.1642	0.018705	0.0167919	0.0519696	2.75348e-08	7.70937e-08	8	9	9	6358	0.0281233	0.746814	0.007893	0.209591	0.00757898	rs34106801	0.118755
ENSG00000172244.8	C5orf34	Adipose_Subcutaneous		2.33119	0.0543749	1.05588	1.0087	1.10527	0.0197433	0.0392337	0.109578	2.52745e-16	1.26521e-15	9	9	9	5817	2.33987e-10	0.316112	5.04271e-10	0.681256	0.00263245	rs750583	0.074538
ENSG00000172270.18	BSG	Adipose_Subcutaneous		-3.98463	-0.100933	0.903993	0.860208	0.950008	6.75852e-05	0.0427793	0.045147	2.34497e-07	6.06241e-07	56	56	56	5570	0.203966	0.121302	0.407447	0.24229	0.0249947	rs56944467	0.321854
ENSG00000172348.14	RCAN2	Adipose_Subcutaneous		-2.05619	-0.0681177	0.934151	0.875422	0.996819	0.0397644	0.0217096	0.0265732	7.90621e-05	0.000158549	36	36	36	5689	0.526437	0.421493	0.0271116	0.0217037	0.00325525	rs77558926	0.087002
ENSG00000172366.19	MCRIP2	Adipose_Subcutaneous		2.32377	0.0858392	1.08963	1.01353	1.17145	0.0201378	0.0167783	0.0218805	0.000346912	0.000646096	21	22	22	6076	0.585118	0.366261	0.0281136	0.0175951	0.00291188	rs72763666	0.0940386
ENSG00000172466.15	ZNF24	Adipose_Subcutaneous		-1.96205	-0.0407569	0.960063	0.921759	0.999958	0.0497572	0.0471803	0.102865	2.29278e-15	1.07776e-14	10	10	10	4939	1.12213e-07	0.934717	5.84001e-09	0.0486296	0.0166535	rs2978371	0.265974
ENSG00000172500.12	FIBP	Adipose_Subcutaneous		3.20771	0.0589874	1.06076	1.02321	1.09969	0.00133797	0.0647408	0.102566	2.52854e-15	1.18532e-14	34	34	34	3571	5.1172e-09	0.20162	1.97785e-08	0.779264	0.0191159	rs17854357	0.246486
ENSG00000172543.7	CTSW	Adipose_Subcutaneous		-2.85126	-0.0212254	0.978998	0.964818	0.993387	0.00435461	0.351321	0.336647	1.41388e-53	3.28768e-52	23	23	23	3546	3.84164e-37	0.170753	1.48433e-36	0.659585	0.169662	rs645900	0.200309
ENSG00000172638.12	EFEMP2	Adipose_Subcutaneous		2.88074	0.0650038	1.06716	1.02099	1.11542	0.00396743	0.0438763	0.0353116	5.1057e-06	1.16464e-05	15	15	15	3526	0.0120494	0.183922	0.0465255	0.710116	0.0473871	rs501630	0.0478765
ENSG00000172732.11	MUS81	Adipose_Subcutaneous		-3.91047	-0.167622	0.845673	0.777527	0.919793	9.21178e-05	0.0113132	0.0517757	2.92656e-08	8.17612e-08	7	7	7	3547	0.000206014	0.0509729	0.000794678	0.195871	0.752156	rs635375	0.0647077
ENSG00000172748.13	ZNF596	Adipose_Subcutaneous		3.44656	0.0701062	1.07262	1.0307	1.11625	0.000567774	0.0505813	0.0696679	1.02361e-10	3.47512e-10	30	30	30	5070	0.382306	0.390316	0.0987787	0.100821	0.0277784	rs35346588	0.390286
ENSG00000172757.12	CFL1	Adipose_Subcutaneous		-4.13481	-0.157415	0.854349	0.792919	0.920538	3.55241e-05	0.0135978	0.0507119	4.08864e-08	1.12767e-07	6	6	6	3543	0.000975121	0.0783764	0.00376218	0.301774	0.615113	rs667555	0.0808177
ENSG00000172785.18	CBWD1	Adipose_Subcutaneous		2.37152	0.020934	1.02115	1.00364	1.03898	0.017715	0.363203	0.464689	1.31086e-80	6.89343e-79	39	43	43	5320	8.36701e-111	1.41043e-24	5.93225e-87	1	7.52445e-26	rs3008143	1
ENSG00000172803.17	SNX32	Adipose_Subcutaneous		2.82084	0.022477	1.02273	1.00688	1.03883	0.00478983	0.380302	0.42361	2.71161e-71	1.09473e-69	13	13	13	3573	1.99758e-69	0.203687	7.69377e-69	0.784496	0.0118169	rs17854357	0.479611
ENSG00000172830.12	SSH3	Adipose_Subcutaneous		-2.13878	-0.049688	0.951526	0.90917	0.995855	0.0324538	0.0290964	0.023583	0.000202659	0.000388371	5	5	5	4109	0.163123	0.0682984	0.520812	0.21803	0.0297361	rs34272485	0.100392
ENSG00000172922.8	RNASEH2C	Adipose_Subcutaneous		-2.81139	-0.0292264	0.971197	0.951608	0.991188	0.00493279	0.205581	0.288797	8.71885e-45	1.54151e-43	16	16	16	3638	1.05498e-40	0.204432	4.04879e-40	0.784557	0.0110113	rs12281400	0.27044
ENSG00000172955.17	ADH6	Adipose_Subcutaneous		4.01878	0.0372742	1.03798	1.01928	1.05702	5.85001e-05	0.248246	0.180704	6.75549e-27	5.88566e-26	26	27	27	6409	6.97565e-14	1.17093e-07	5.95735e-07	0.999999	4.71427e-08	rs11097645	0.26815
ENSG00000173113.6	TRMT112	Adipose_Subcutaneous		-2.2685	-0.0235524	0.976723	0.957048	0.996802	0.0232989	0.170193	0.211307	1.02351e-31	1.10364e-30	19	20	20	3732	1.11012e-22	2.83767e-06	3.91208e-17	0.999997	2.71933e-07	rs9787810	0.214922
ENSG00000173124.14	ACSM6	Adipose_Subcutaneous		3.13434	0.0325443	1.03308	1.01227	1.05432	0.00172241	0.215673	0.386424	2.05893e-63	6.59791e-62	7	7	7	5824	4.07263e-55	0.0257682	1.53105e-53	0.968712	0.00551959	rs113465546	0.0271782
ENSG00000173212.4	MAB21L3	Adipose_Subcutaneous		-2.02816	-0.0525323	0.948824	0.901857	0.998236	0.0425436	0.0278584	0.024858	0.000135613	0.000265087	18	18	18	5547	0.457474	0.449489	0.0330557	0.0324513	0.0275295	rs72693725	0.215432
ENSG00000173457.10	PPP1R14B	Adipose_Subcutaneous		-3.73447	-0.0927199	0.911449	0.868157	0.9569	0.000188109	0.0660428	0.0476945	1.05462e-07	2.81154e-07	9	9	9	3826	1.87218e-07	2.54839e-06	0.0661367	0.900212	0.033649	rs876064	0.262364
ENSG00000173517.10	PEAK1	Adipose_Subcutaneous		-5.68379	-0.111513	0.89448	0.860736	0.929546	1.31745e-08	0.0525648	0.0881353	2.75594e-13	1.1242e-12	11	11	11	5086	6.02358e-12	1.35342e-05	4.12099e-07	0.925858	0.074128	rs17466257	0.982107
ENSG00000173546.7	CSPG4	Adipose_Subcutaneous		2.10203	0.125187	1.13336	1.00849	1.27369	0.0355508	0.00601498	0.0259925	9.49002e-05	0.000188596	7	7	7	3918	0.000233776	0.000491602	0.315368	0.66316	0.0207468	rs11072526	0.121307
ENSG00000173567.14	ADGRF3	Adipose_Subcutaneous		-1.96213	-0.0721203	0.930419	0.865747	0.999922	0.0497469	0.0148482	0.0522935	2.48686e-08	6.98479e-08	5	5	5	4200	1.44381e-06	0.000668059	0.00215487	0.997066	0.000109457	rs1659684	0.804379
ENSG00000173611.17	SCAI	Adipose_Subcutaneous		2.96882	0.0680983	1.07047	1.02341	1.1197	0.00298949	0.0417576	0.0721841	4.59466e-11	1.60477e-10	8	8	8	3850	0.000276011	0.864663	2.39291e-05	0.0749028	0.0601339	rs388704	0.28895
ENSG00000173786.16	CNP	Adipose_Subcutaneous		2.18554	0.144786	1.15579	1.01505	1.31605	0.0288494	0.00408856	0.0114177	0.00995386	0.0152859	5	5	5	4704	0.435699	0.172313	0.265677	0.10505	0.0212596	rs2015328	0.140013
ENSG00000173898.11	SPTBN2	Adipose_Subcutaneous		-2.38883	-0.0796482	0.923441	0.865024	0.985804	0.016902	0.0241261	0.0120092	0.00819955	0.0127426	15	15	15	3464	0.00219871	0.203055	0.00843868	0.779321	0.00698591	rs34272485	0.719882
ENSG00000173915.14	ATP5MD	Adipose_Subcutaneous		-5.38882	-0.169167	0.844368	0.793981	0.897952	7.09199e-08	0.0161913	0.0447574	2.64962e-07	6.82076e-07	4	4	4	4614	7.90621e-55	2.27006e-52	0.00346967	0.996224	0.000306317	rs17116149	0.99996
ENSG00000174106.2	LEMD3	Adipose_Subcutaneous		2.45455	0.0425799	1.0435	1.00862	1.07959	0.0141061	0.06577	0.0862144	5.12219e-13	2.04857e-12	15	16	16	4023	1.18323e-05	0.237279	3.71955e-05	0.745885	0.0167865	rs3905826	0.137174
ENSG00000174173.6	TRMT10C	Adipose_Subcutaneous		-2.45649	-0.080299	0.92284	0.865569	0.983901	0.0140301	0.0225986	0.0364462	3.57915e-06	8.28591e-06	13	14	14	5275	0.259143	0.62661	0.0189933	0.0458767	0.0493774	rs73149160	0.0789952
ENSG00000174197.16	MGA	Adipose_Subcutaneous		3.55006	0.188981	1.20802	1.08833	1.34087	0.00038514	0.00810874	0.0160488	0.00221824	0.00372168	13	13	13	4510	0.0183362	0.118877	0.0335151	0.216671	0.6126	rs28444909	0.0937703
ENSG00000174226.8	SNX31	Adipose_Subcutaneous		2.58816	0.0214586	1.02169	1.00522	1.03843	0.00964891	0.296568	0.411453	1.15819e-68	4.25686e-67	40	40	40	4931	2.78267e-90	0.929954	1.7917e-91	0.0598674	0.0101791	rs3132880	0.729709
ENSG00000174403.15	MIR1-1HG-AS1	Adipose_Subcutaneous		-2.04226	-0.0482539	0.952892	0.909769	0.998058	0.0411253	0.0329749	0.0191709	0.000818815	0.00145256	24	25	25	7950	0.365181	0.331229	0.151533	0.13743	0.0146261	rs7347500	0.0960447
ENSG00000174448.8	STARD6	Adipose_Subcutaneous		3.42745	0.0645363	1.06666	1.02802	1.10677	0.000609278	0.0572815	0.0358916	4.25786e-06	9.78425e-06	13	13	13	6535	0.399486	0.413767	0.0668024	0.0691398	0.0508043	rs34163044	0.355127
ENSG00000174521.7	TTC9B	Adipose_Subcutaneous		-2.12292	-0.0721603	0.930382	0.870417	0.994478	0.0337609	0.0158952	0.0391477	1.5361e-06	3.68985e-06	10	10	10	5891	0.00103831	0.853208	0.000148973	0.122392	0.0232127	rs3746005	0.0982692
ENSG00000174529.7	TMEM81	Adipose_Subcutaneous		-3.08725	-0.141159	0.868351	0.793917	0.949764	0.00202021	0.010401	0.105405	9.9711e-16	4.79815e-15	17	18	18	5584	1.62218e-13	8.64049e-06	1.8774e-08	0.999991	1.26871e-07	rs9651228	0.119244
ENSG00000174547.13	MRPL11	Adipose_Subcutaneous		3.63808	0.0733154	1.07607	1.0344	1.11942	0.000274679	0.0466294	0.0306223	2.21842e-05	4.73686e-05	41	41	41	3270	0.1003	0.0798976	0.38828	0.309177	0.122346	rs630303	0.0509315
ENSG00000174684.6	B4GAT1	Adipose_Subcutaneous		2.47097	0.0471835	1.04831	1.0098	1.08829	0.0134747	0.0600658	0.106918	6.06603e-16	2.95296e-15	19	19	19	3267	6.15092e-10	0.193759	2.36943e-09	0.74633	0.0599112	rs10896113	0.745324
ENSG00000174718.11	RESF1	Adipose_Subcutaneous		-2.41652	-0.0536834	0.947732	0.907352	0.98991	0.0156696	0.0465335	0.0429667	4.64438e-07	1.1706e-06	14	14	14	7782	0.322028	0.530929	0.0483963	0.0797723	0.0188753	rs78463160	0.32387
ENSG00000174744.13	BRMS1	Adipose_Subcutaneous		2.03099	0.0810589	1.08443	1.00284	1.17267	0.0422565	0.012692	0.0213378	0.000411874	0.000760592	6	6	6	3270	0.13158	0.0586962	0.506897	0.226044	0.0767825	rs34272485	0.0967237
ENSG00000174885.12	NLRP6	Adipose_Subcutaneous		-4.0207	-0.0798967	0.923212	0.887946	0.959878	5.80252e-05	0.047496	0.0880599	2.82388e-13	1.15093e-12	27	27	27	4019	6.10256e-59	9.8575e-56	0.000618661	0.999327	5.42325e-05	rs141244868	0.452473
ENSG00000174886.12	NDUFA11	Adipose_Subcutaneous		-2.64317	-0.0358581	0.964777	0.939462	0.990775	0.00821332	0.109046	0.180793	6.54476e-27	5.7142e-26	19	19	19	7132	8.10638e-16	0.845902	1.3919e-16	0.145236	0.00886202	rs72989070	0.804053
ENSG00000175115.11	PACS1	Adipose_Subcutaneous		2.23202	0.061958	1.06392	1.00758	1.12341	0.0256135	0.028738	0.130536	2.34964e-19	1.40165e-18	6	6	6	3405	4.20889e-11	0.204153	1.63495e-10	0.793035	0.00281173	rs6591203	0.0485997
ENSG00000175161.13	CADM2	Adipose_Subcutaneous		-3.66352	-0.132996	0.875469	0.815341	0.940031	0.000248772	0.0165766	0.0883624	2.56101e-13	1.04733e-12	9	9	9	6181	1.6345e-10	0.671139	5.38336e-11	0.220937	0.107924	rs1375550	0.0288441
ENSG00000175213.2	ZNF408	Adipose_Subcutaneous		2.68017	0.0827422	1.08626	1.02248	1.15402	0.00735843	0.0216706	0.0196286	0.000708013	0.00126641	7	7	7	3435	0.64382	0.323176	0.0188632	0.00946402	0.00467586	rs58389391	0.0179276
ENSG00000175220.11	ARHGAP1	Adipose_Subcutaneous		2.0295	0.0319784	1.0325	1.0011	1.06488	0.042407	0.0778271	0.134896	5.39582e-20	3.33624e-19	11	11	11	3435	1.50005e-09	0.959226	4.39496e-11	0.0280916	0.0126821	rs2070852	0.253301
ENSG00000175344.17	CHRNA7	Adipose_Subcutaneous		2.71595	0.0606129	1.06249	1.01701	1.10999	0.00660857	0.0390416	0.126528	9.03342e-19	5.20704e-18	20	21	21	4952	1.33042e-06	0.884602	1.70917e-07	0.113642	0.00175516	rs1043742	0.109187
ENSG00000175764.14	TTLL11	Adipose_Subcutaneous		3.2886	0.0608951	1.06279	1.02491	1.10207	0.00100686	0.0627967	0.152407	1.36467e-22	9.661e-22	13	13	13	5631	2.17048e-18	0.21909	3.16028e-19	0.0311502	0.74976	rs61742319	0.936378
ENSG00000175782.9	SLC35E3	Adipose_Subcutaneous		3.19231	0.0909921	1.09526	1.03575	1.15819	0.00141142	0.0228386	0.0159461	0.00229259	0.00383763	25	25	25	6213	0.000362085	0.000251131	0.571643	0.396442	0.031302	rs7956235	0.308995
ENSG00000176148.15	TCP11L1	Adipose_Subcutaneous		2.744	0.0222417	1.02249	1.00638	1.03886	0.00606949	0.292515	0.3205	1.53038e-50	3.22575e-49	10	10	10	5975	3.8184e-95	4.799e-51	7.95667e-45	1	4.36906e-46	rs7106353	0.666019
ENSG00000176209.11	SMIM19	Adipose_Subcutaneous		-3.42846	-0.025125	0.975188	0.961281	0.989296	0.000607013	0.3433	0.386346	2.13638e-63	6.83543e-62	14	14	14	4709	2.05051e-62	0.733989	2.96998e-63	0.106152	0.159859	rs2923444	0.241744
ENSG00000176390.11	CRLF3	Adipose_Subcutaneous		-3.55026	-0.0469684	0.954118	0.929695	0.979181	0.000384853	0.12071	0.215332	2.30574e-32	2.55475e-31	10	11	11	4281	3.01833e-13	0.0918568	2.9831e-12	0.907844	0.000298943	rs56325146	0.0396407
ENSG00000176396.10	EID2	Adipose_Subcutaneous		2.02603	0.0425224	1.04344	1.00139	1.08726	0.0427616	0.0432051	0.0288401	3.87965e-05	8.05667e-05	19	19	19	5702	0.528505	0.397202	0.0400185	0.030072	0.00420236	rs149958555	0.112769
ENSG00000176422.13	SPRYD4	Adipose_Subcutaneous		3.15314	0.0940646	1.09863	1.03623	1.16478	0.00161526	0.0232531	0.0316829	1.59102e-05	3.44673e-05	6	6	6	3542	3.91398e-08	1.96438e-08	0.583606	0.292781	0.123612	rs2277339	0.999998
ENSG00000176428.5	VPS37D	Adipose_Subcutaneous		-2.71096	-0.058491	0.943187	0.904132	0.983928	0.00670878	0.0427318	0.0856912	6.06322e-13	2.4113e-12	28	28	28	3183	0.0232178	0.928518	0.000670599	0.0267976	0.0207956	rs799160	0.0798029
ENSG00000176454.13	LPCAT4	Adipose_Subcutaneous		2.12804	0.0801493	1.08345	1.00635	1.16646	0.0333335	0.0132938	0.0204014	0.000554072	0.00100606	6	6	6	6387	0.573458	0.331217	0.0571034	0.0329764	0.00524503	rs73393331	0.125035
ENSG00000176472.10	ZNF575	Adipose_Subcutaneous		2.19875	0.0194629	1.01965	1.00212	1.0375	0.0278955	0.29144	0.474781	5.2474e-83	2.9324e-81	23	23	23	6613	3.53116e-72	0.933892	1.95378e-73	0.0516575	0.0144504	rs2854502	0.18049
ENSG00000176624.10	MEX3C	Adipose_Subcutaneous		2.70706	0.0806162	1.08395	1.0225	1.14911	0.00678823	0.0219631	0.0271722	6.54981e-05	0.000132554	8	8	8	5411	0.144785	0.756473	0.0117937	0.0615947	0.0253532	rs5001894	0.0451427
ENSG00000176635.17	HORMAD2	Adipose_Subcutaneous		2.24252	0.0752475	1.07815	1.00952	1.15144	0.024928	0.0204774	0.0144373	0.00372577	0.00605866	9	9	9	5368	0.0229025	0.043337	0.313209	0.592638	0.0279128	rs132365	0.23762
ENSG00000176974.19	SHMT1	Adipose_Subcutaneous		2.7143	0.0162423	1.01637	1.00452	1.02837	0.00664157	0.230327	0.26218	3.80822e-40	5.73863e-39	31	31	31	3354	6.042e-25	0.0574847	9.87451e-24	0.939476	0.00303956	rs664957	0.224562
ENSG00000177000.10	MTHFR	Adipose_Subcutaneous		-1.99093	-0.0387814	0.961961	0.925927	0.999398	0.0464884	0.041671	0.174804	5.48277e-26	4.58402e-25	11	12	12	5878	1.18128e-14	0.85733	1.75349e-15	0.127247	0.0154238	rs1476413	0.950036
ENSG00000177082.12	WDR73	Adipose_Subcutaneous		-1.97097	-0.0384492	0.962281	0.926182	0.999786	0.0487274	0.0566659	0.0539477	1.47781e-08	4.22274e-08	6	6	6	4811	0.00264201	0.962034	7.41281e-05	0.026984	0.00826585	rs12912342	0.206397
ENSG00000177302.14	TOP3A	Adipose_Subcutaneous		-4.0654	-0.0605688	0.941229	0.914141	0.969119	4.79506e-05	0.0931703	0.0634194	7.43372e-10	2.35493e-09	21	21	21	3429	3.56806e-06	0.000864435	5.84083e-05	0.0131647	0.985909	rs1975822	0.294472
ENSG00000177432.6	NAP1L5	Adipose_Subcutaneous		-2.15828	-0.0359715	0.964668	0.933664	0.996701	0.0309057	0.0697714	0.127635	6.23247e-19	3.62615e-18	7	7	7	6347	2.46781e-08	0.929106	1.70314e-09	0.0641146	0.00677915	rs8605	0.573513
ENSG00000177453.7	NIM1K	Adipose_Subcutaneous		-2.82782	-0.0606886	0.941116	0.90235	0.981548	0.00468667	0.0552954	0.0836386	1.17409e-12	4.57089e-12	24	24	24	5701	0.000852606	0.31718	0.00182197	0.677793	0.00235167	rs13182652	0.317624
ENSG00000177469.12	CAVIN1	Adipose_Subcutaneous		3.02949	0.121009	1.12864	1.04365	1.22055	0.0024497	0.013123	0.0166388	0.00183615	0.00311478	10	10	10	3970	0.249886	0.225965	0.260089	0.235162	0.0288989	rs199625942	0.236959
ENSG00000177595.17	PIDD1	Adipose_Subcutaneous		-2.99166	-0.0321384	0.968373	0.948196	0.988978	0.00277468	0.177911	0.267403	4.82208e-41	7.56664e-40	14	14	14	6178	2.16902e-107	9.81005e-56	2.21101e-52	1	1.69762e-53	rs141244868	0.496017
ENSG00000177600.8	RPLP2	Adipose_Subcutaneous		-2.66259	-0.0477922	0.953332	0.920376	0.987468	0.00775427	0.0619651	0.101015	4.19941e-15	1.94152e-14	13	13	13	6178	9.68897e-64	9.81005e-56	9.87658e-09	1	8.06525e-10	rs141244868	0.453558
ENSG00000177628.15	GBA	Adipose_Subcutaneous		3.86711	0.142222	1.15283	1.07266	1.239	0.000110135	0.0214542	0.0638953	6.39384e-10	2.03588e-09	4	4	4	3572	2.37955e-06	0.00103622	0.00227676	0.991456	0.00522855	rs2990245	0.132392
ENSG00000177669.3	MBOAT4	Adipose_Subcutaneous		3.94163	0.104229	1.10985	1.0538	1.16889	8.09313e-05	0.025251	0.0331303	1.01095e-05	2.23614e-05	12	12	12	5302	1.82621e-09	6.71764e-09	0.209603	0.770998	0.0193988	rs12674731	0.879191
ENSG00000177731.15	FLII	Adipose_Subcutaneous		-2.79678	-0.0754003	0.927372	0.879641	0.977693	0.00516149	0.024702	0.0324643	1.24548e-05	2.72844e-05	11	11	11	3504	0.0233985	0.0203182	0.384177	0.333363	0.238743	rs1975822	0.240704
ENSG00000177839.6	PCDHB9	Adipose_Subcutaneous		1.99979	0.0335744	1.03414	1.00067	1.06874	0.045523	0.0759345	0.140197	8.93367e-21	5.76347e-20	12	13	13	4779	5.24063e-09	0.920942	4.14105e-10	0.0727649	0.0062929	rs2740583	0.161963
ENSG00000177885.13	GRB2	Adipose_Subcutaneous		-2.40547	-0.119634	0.887245	0.804839	0.978088	0.0161516	0.0109189	0.0391222	1.54842e-06	3.7177e-06	9	10	10	5650	0.000489219	0.874357	4.89634e-05	0.0874723	0.0376322	rs142919103	0.281742
ENSG00000177951.17	BET1L	Adipose_Subcutaneous	Significant, colocalized	-6.18424	-0.115117	0.891262	0.859331	0.92438	6.24018e-10	0.0773868	0.120518	6.73369e-18	3.69156e-17	24	24	24	3708	4.59253e-61	4.02863e-57	4.65761e-06	0.0398971	0.960098	rs12226698	0.379568
ENSG00000177989.13	ODF3B	Adipose_Subcutaneous		-3.7942	-0.0645113	0.937526	0.906797	0.969295	0.000148118	0.085905	0.120797	6.13564e-18	3.3691e-17	13	13	13	4629	2.06508e-06	0.682297	1.79336e-07	0.0589933	0.258708	rs131788	0.938179
ENSG00000178053.17	MLF1	Adipose_Subcutaneous		2.1769	0.0569689	1.05862	1.00569	1.11434	0.0294883	0.0299621	0.0729302	3.6222e-11	1.27489e-10	8	8	8	5661	1.33149e-05	0.921909	1.0726e-06	0.0742618	0.00381439	rs6803608	0.0170686
ENSG00000178075.19	GRAMD1C	Adipose_Subcutaneous		-2.48673	-0.0338088	0.966756	0.941335	0.992864	0.0128922	0.101775	0.168635	4.81952e-25	3.83561e-24	32	32	32	5494	4.37918e-21	0.178414	2.00949e-20	0.818691	0.0028956	rs9883363	0.27876
ENSG00000178202.12	POGLUT3	Adipose_Subcutaneous		-4.28319	-0.0392387	0.961521	0.94441	0.978942	1.84233e-05	0.162321	0.221992	1.92528e-33	2.2258e-32	20	20	20	4970	2.44846e-59	1.13322e-30	2.16061e-29	1	3.70809e-30	rs3092991	0.160882
ENSG00000178222.12	RNF212	Adipose_Subcutaneous		-2.35653	-0.027866	0.972519	0.950238	0.995322	0.0184468	0.146228	0.143983	2.45757e-21	1.62956e-20	42	43	43	6193	9.34797e-08	0.914803	4.88331e-09	0.0477512	0.0374461	rs629260	0.0299249
ENSG00000178295.14	GEN1	Adipose_Subcutaneous		-3.12776	-0.0257285	0.9746	0.959012	0.99044	0.00176141	0.344264	0.368932	7.20514e-60	2.06095e-58	52	52	52	6737	1.2351e-27	0.86564	9.34651e-29	0.0654375	0.0689228	rs6531052	0.204139
ENSG00000178449.8	COX14	Adipose_Subcutaneous		-3.40933	-0.0616899	0.940174	0.907415	0.974116	0.000651226	0.0620211	0.0190287	0.000856683	0.0015162	6	6	6	4146	0.00291446	0.0117564	0.015724	0.0625209	0.907084	rs11503907	0.0993876
ENSG00000178971.13	CTC1	Adipose_Subcutaneous		3.49161	0.0446083	1.04562	1.01976	1.07213	0.000480114	0.227494	0.209825	1.76833e-31	1.88889e-30	56	56	56	5696	1.35622e-150	1.29184e-125	1.04983e-25	1	9.49415e-27	rs78378222	1
ENSG00000179008.8	C14orf39	Adipose_Subcutaneous		2.80983	0.0876609	1.09162	1.02687	1.16045	0.00495678	0.0237157	0.137024	2.62421e-20	1.65041e-19	3	3	3	4230	9.85513e-09	0.920489	4.56229e-10	0.0425758	0.0369355	rs6573321	0.0808741
ENSG00000179165.10	PXT1	Adipose_Subcutaneous		-3.81215	-0.439502	0.644357	0.514032	0.807725	0.000137766	0.00143781	0.047996	9.5941e-08	2.56639e-07	2	2	2	5517	2.1483e-17	1.11015e-15	0.0189569	0.979611	0.00143168	rs10947616	0.265409
ENSG00000179314.13	WSCD1	Adipose_Subcutaneous		-2.65953	-0.103027	0.902102	0.836143	0.973265	0.00782505	0.0135696	0.0188943	0.000894112	0.00157822	13	13	13	7495	0.466994	0.307012	0.130867	0.0860253	0.00910204	rs1858797	0.227617
ENSG00000179335.18	CLK3	Adipose_Subcutaneous		-2.49562	-0.141531	0.868029	0.776712	0.970081	0.0125736	0.00606831	0.0150573	0.00305071	0.00501901	7	8	8	4093	0.000299893	0.000207223	0.567999	0.392441	0.0390527	rs5742915	0.206063
ENSG00000179344.16	HLA-DQB1	Adipose_Subcutaneous		2.83212	0.0243389	1.02464	1.00752	1.04204	0.004624	0.351963	0.689349	4.10882e-149	2.90579e-146	45	49	49	14529	1.56219e-249	0.178453	7.13829e-249	0.815422	0.00612534	rs9273083	0.130036
ENSG00000179431.6	FJX1	Adipose_Subcutaneous		-2.24123	-0.112014	0.894032	0.810606	0.986043	0.0250111	0.00879291	0.010752	0.0123932	0.018765	6	6	6	6538	1.80021e-21	2.01089e-21	0.461148	0.515092	0.0237606	rs2732549	0.333558
ENSG00000179715.12	PCED1B	Adipose_Subcutaneous		-1.99932	-0.049053	0.952131	0.907428	0.999036	0.0455741	0.0308796	0.0533762	1.76901e-08	5.02781e-08	22	22	22	6085	3.51236e-18	9.12831e-18	0.27372	0.71136	0.0149197	rs10718199	0.457132
ENSG00000179774.8	ATOH7	Adipose_Subcutaneous		3.04816	0.0514951	1.05284	1.01855	1.08829	0.00230246	0.0738196	0.13423	6.75769e-20	4.15075e-19	24	24	24	5725	4.60536e-15	0.586076	2.88114e-15	0.366606	0.0473183	rs3858144	0.273798
ENSG00000179921.14	GPBAR1	Adipose_Subcutaneous		-2.64699	-0.126481	0.881191	0.802411	0.967707	0.00812116	0.00913113	0.0121475	0.00783701	0.0122116	4	4	4	4566	0.0789268	0.04895	0.505137	0.31323	0.053756	rs17806637	0.0981509
ENSG00000180198.15	RCC1	Adipose_Subcutaneous		2.19982	0.15653	1.16945	1.01721	1.34446	0.0278199	0.00437437	0.03791	2.26324e-06	5.34202e-06	4	4	4	4384	0.000312143	0.000317092	0.480945	0.488541	0.0298853	rs61748637	0.63326
ENSG00000180263.13	FGD6	Adipose_Subcutaneous		2.18646	0.0838679	1.08749	1.00872	1.1724	0.0287819	0.0122706	0.0412618	7.92299e-07	1.95963e-06	9	9	9	7526	0.0234302	0.678403	0.00886699	0.256704	0.0325961	rs12372152	0.389736
ENSG00000180481.10	GLIPR1L2	Adipose_Subcutaneous		2.83754	0.015358	1.01548	1.00476	1.02631	0.00454624	0.631912	0.658943	2.3122e-137	7.9035e-135	26	26	26	5701	7.58081e-239	0.849544	4.93586e-240	0.0552185	0.0952372	rs7965228	0.0503868
ENSG00000180875.4	GREM2	Adipose_Subcutaneous		2.11128	0.122561	1.13039	1.00882	1.2666	0.0347485	0.00615816	0.0672107	2.23468e-10	7.37783e-10	18	18	18	6852	0.0579611	0.873121	0.0041644	0.0627302	0.00202363	rs953247	0.220594
ENSG00000180901.10	KCTD2	Adipose_Subcutaneous		2.15136	0.0769084	1.07994	1.00686	1.15833	0.0314478	0.0168012	0.0125184	0.00694306	0.0108981	16	16	16	6026	0.528789	0.37332	0.0540641	0.038163	0.00566375	rs12950684	0.0113225
ENSG00000181192.11	DHTKD1	Adipose_Subcutaneous		-2.69987	-0.0786121	0.924398	0.873121	0.978687	0.00693656	0.0248518	0.0426156	5.1845e-07	1.30225e-06	14	14	14	7469	0.085588	0.619072	0.032284	0.233486	0.0295699	rs7070413	0.0693358
ENSG00000181274.6	FRAT2	Adipose_Subcutaneous		3.76021	0.129675	1.13846	1.06405	1.21807	0.000169768	0.0173129	0.0216527	0.000372825	0.000692533	13	13	13	4953	0.041993	0.0767692	0.0982616	0.179032	0.603944	rs548695250	0.061479
ENSG00000181381.13	DDX60L	Adipose_Subcutaneous		-2.82586	-0.0525134	0.948842	0.914904	0.984038	0.00471534	0.0533738	0.120962	5.80846e-18	3.19715e-17	19	20	20	6097	1.58037e-10	0.921208	1.05762e-11	0.0616321	0.0171604	rs12649101	0.126797
ENSG00000181555.20	SETD2	Adipose_Subcutaneous		-2.39145	-0.0642988	0.937725	0.889588	0.988467	0.0167822	0.0250087	0.0417269	6.84894e-07	1.70364e-06	10	10	10	3728	0.0199407	0.764826	0.0050374	0.193192	0.0170037	rs13081418	0.18778
ENSG00000181619.11	GPR135	Adipose_Subcutaneous		-2.79129	-0.065934	0.936193	0.893837	0.980555	0.00524989	0.0403082	0.0524799	2.34521e-08	6.59959e-08	21	21	21	5847	0.00133276	0.731102	0.000135152	0.0739457	0.193484	rs71451064	0.258682
ENSG00000181649.5	PHLDA2	Adipose_Subcutaneous		2.10239	0.107663	1.11367	1.00732	1.23126	0.0355194	0.0163754	0.0280567	4.96116e-05	0.000101657	4	4	4	6787	0.360376	0.375119	0.118166	0.122977	0.0233618	rs7945093	0.287874
ENSG00000181666.17	ZNF875	Adipose_Subcutaneous		-2.1998	-0.0849974	0.918515	0.851522	0.990777	0.0278214	0.0130356	0.0625357	9.83304e-10	3.08405e-09	12	12	12	4773	0.180424	0.755906	0.0117446	0.0492027	0.00272342	rs2161520	0.0142667
ENSG00000181722.16	ZBTB20	Adipose_Subcutaneous		-4.32677	-0.240599	0.786157	0.704978	0.876684	1.51314e-05	0.00516739	0.0209422	0.000466821	0.000856583	13	13	13	4662	9.96394e-05	8.16197e-05	0.419676	0.343542	0.2366	rs73228400	0.219466
ENSG00000181827.14	RFX7	Adipose_Subcutaneous		-3.27315	-0.035727	0.964904	0.94448	0.985769	0.00106355	0.153177	0.408628	4.64894e-68	1.67861e-66	20	20	20	6029	4.40257e-95	0.866648	2.39084e-96	0.0469775	0.0863742	rs7496025	0.395021
ENSG00000181885.18	CLDN7	Adipose_Subcutaneous		-4.71966	-0.0733058	0.929317	0.901452	0.958043	2.3624e-06	0.0927876	0.22395	9.24317e-34	1.08573e-32	9	10	10	6227	7.12588e-139	1.29375e-125	5.50795e-14	1	6.75502e-15	rs78378222	1
ENSG00000182054.9	IDH2	Adipose_Subcutaneous		4.37393	0.0686126	1.07102	1.03859	1.10446	1.2203e-05	0.0823678	0.0756925	1.49992e-11	5.41391e-11	21	21	21	5847	0.0025199	0.363443	0.0004293	0.0613454	0.572262	rs60760826	0.562876
ENSG00000182095.14	TNRC18	Adipose_Subcutaneous		2.61283	0.106622	1.11251	1.027	1.20515	0.00897965	0.0125477	0.0186622	0.000962632	0.00169189	16	16	16	7824	0.493022	0.40557	0.0524778	0.0431635	0.00576627	rs62441156	0.0608929
ENSG00000182118.7	FAM89A	Adipose_Subcutaneous		2.23842	0.0345541	1.03516	1.00431	1.06696	0.0251938	0.0794666	0.0921063	7.62641e-14	3.23898e-13	18	18	18	6691	3.2416e-08	0.949291	1.54402e-09	0.0452106	0.00549865	rs6696602	0.275183
ENSG00000182141.10	ZNF708	Adipose_Subcutaneous		-3.79005	-0.0467054	0.954368	0.931593	0.9777	0.000150615	0.139537	0.197155	1.82368e-29	1.79128e-28	15	15	15	7807	2.81681e-30	4.00855e-10	7.02702e-21	1	1.15952e-09	rs58412280	0.0334131
ENSG00000182180.13	MRPS16	Adipose_Subcutaneous		-2.69311	-0.0850822	0.918437	0.863291	0.977105	0.00707883	0.017127	0.0297669	2.9009e-05	6.11581e-05	17	17	17	3403	0.0450196	0.0184022	0.609663	0.249128	0.0777875	rs11000286	0.0612599
ENSG00000182196.13	ARL6IP4	Adipose_Subcutaneous		3.45316	0.11856	1.12587	1.0526	1.20425	0.00055406	0.0186303	0.0164804	0.00193169	0.00326684	4	4	4	4900	0.000306844	0.000152193	0.623113	0.308993	0.0674351	rs71444571	0.11318
ENSG00000182463.15	TSHZ2	Adipose_Subcutaneous		2.37816	0.196475	1.2171	1.03515	1.43104	0.0173991	0.00489336	0.018687	0.000955057	0.00167958	5	5	5	5871	0.00105725	0.944072	4.82959e-05	0.0431143	0.0117086	rs6013454	0.491816
ENSG00000182606.14	TRAK1	Adipose_Subcutaneous		-2.09363	-0.0695024	0.932858	0.874093	0.995574	0.0362929	0.0202769	0.0864852	4.69402e-13	1.88321e-12	23	23	23	5707	0.055316	0.877023	0.00284692	0.0451175	0.0196962	rs4973900	0.607111
ENSG00000182827.8	ACBD3	Adipose_Subcutaneous		2.23295	0.0354157	1.03605	1.00434	1.06876	0.0255523	0.0768779	0.0820529	1.95469e-12	7.48341e-12	19	19	19	5466	7.96439e-12	5.16146e-06	1.54304e-06	0.999993	1.97309e-07	rs2889536	0.40634
ENSG00000182973.18	CNOT10	Adipose_Subcutaneous		-2.71861	-0.149531	0.861112	0.773108	0.959133	0.00655578	0.00808244	0.0148342	0.00327805	0.00537579	6	6	6	6462	0.58395	0.369235	0.0271268	0.0171499	0.00253821	rs113881222	0.0129011
ENSG00000182986.12	ZNF320	Adipose_Subcutaneous		-2.3319	-0.013403	0.986686	0.975633	0.997865	0.0197059	0.555882	0.570769	2.02187e-108	2.49798e-106	70	71	71	9235	2.64337e-66	0.785734	6.87572e-67	0.204369	0.00989732	rs3810115	1
ENSG00000183060.15	LYSMD4	Adipose_Subcutaneous		-2.02526	-0.0142998	0.985802	0.972253	0.999539	0.0428411	0.434487	0.495758	3.85435e-88	2.50154e-86	22	23	23	8148	2.5822e-74	0.70343	1.04394e-74	0.284373	0.0121968	rs36078095	0.969058
ENSG00000183134.4	PTGDR2	Adipose_Subcutaneous		-2.07854	-0.0416549	0.959201	0.922254	0.997627	0.0376597	0.0561787	0.116157	2.87055e-17	1.52007e-16	8	8	8	4720	2.3916e-09	0.955038	7.4642e-11	0.0297917	0.0151703	rs509516	0.32051
ENSG00000183166.10	CALN1	Adipose_Subcutaneous		-2.72484	-0.116148	0.890343	0.818981	0.967924	0.00643324	0.0105042	0.0132549	0.00546349	0.008705	24	25	25	4315	0.671299	0.296068	0.0211963	0.00934627	0.00209026	rs6965647	0.0707917
ENSG00000183309.11	ZNF623	Adipose_Subcutaneous		2.00026	0.0293622	1.0298	1.00059	1.05986	0.0454718	0.0760377	0.0854182	6.62061e-13	2.62584e-12	20	21	21	5343	0.00892192	0.925568	0.000602604	0.0625123	0.0023953	rs76871635	0.255519
ENSG00000183396.3	TMEM89	Adipose_Subcutaneous		-2.60132	-0.0847712	0.918722	0.861876	0.979318	0.00928662	0.0200805	0.010911	0.0117598	0.017868	3	3	3	2420	0.8081	0.164376	0.0212611	0.00432278	0.00194096	rs186250793	0.173351
ENSG00000183615.5	FAM167B	Adipose_Subcutaneous		-2.1888	-0.042408	0.958479	0.922763	0.995577	0.0286116	0.0506488	0.040622	9.68086e-07	2.37664e-06	42	42	42	3683	0.480499	0.44212	0.037594	0.034586	0.0052014	rs10914539	0.186115
ENSG00000183765.20	CHEK2	Adipose_Subcutaneous		-4.24652	-0.105461	0.899909	0.857154	0.944797	2.17118e-05	0.0162647	0.0119586	0.00833647	0.0129348	11	11	11	4545	2.49741e-08	1.28974e-08	0.564886	0.29158	0.143534	rs9625474	0.262014
ENSG00000183779.6	ZNF703	Adipose_Subcutaneous		-2.5487	-0.0915076	0.912554	0.850544	0.979085	0.0108125	0.0142934	0.11097	1.59712e-16	8.10372e-16	6	6	6	3844	8.836e-12	0.755246	2.55295e-12	0.218183	0.0265714	rs10086016	0.165199
ENSG00000183798.4	EMILIN3	Adipose_Subcutaneous		-2.24618	-0.0596992	0.942048	0.89423	0.992423	0.0246925	0.0298092	0.0522524	2.51918e-08	7.07172e-08	11	11	11	5552	0.283645	0.199717	0.290675	0.204646	0.0213177	rs6072317	0.0249261
ENSG00000184068.2	SREBF2-AS1	Adipose_Subcutaneous		4.71659	0.132348	1.14151	1.08042	1.20604	2.39833e-06	0.0250196	0.0244615	0.000153646	0.000298403	12	12	12	4722	0.000288072	0.000251877	0.382828	0.334446	0.282185	rs9611525	0.22954
ENSG00000184220.11	CMSS1	Adipose_Subcutaneous		2.02217	0.0505983	1.0519	1.00156	1.10477	0.0431591	0.03496	0.0333291	9.49912e-06	2.10773e-05	14	14	14	5370	0.131135	0.826189	0.0051075	0.0321734	0.00539546	rs71625540	0.089427
ENSG00000184389.9	A3GALT2	Adipose_Subcutaneous		-2.93186	-0.0320131	0.968494	0.947987	0.989444	0.00336942	0.1613	0.216894	1.29022e-32	1.44202e-31	10	10	10	4602	3.2748e-27	0.777351	4.92381e-28	0.116772	0.105877	rs942483	0.20742
ENSG00000184402.14	SS18L1	Adipose_Subcutaneous		-3.20218	-0.0596804	0.942066	0.908273	0.977115	0.00136391	0.05444	0.119133	1.06798e-17	5.80527e-17	25	25	25	7930	1.24868e-05	0.68973	4.47899e-06	0.247341	0.0629118	rs4925347	0.0562621
ENSG00000184451.5	CCR10	Adipose_Subcutaneous		2.40999	0.348742	1.41728	1.06728	1.88206	0.015953	0.000936161	0.0146551	0.00347288	0.00567713	3	3	3	3657	0.285075	0.169747	0.303337	0.180559	0.0612811	rs2015328	0.150047
ENSG00000184601.10	C14orf180	Adipose_Subcutaneous		-2.65735	-0.134478	0.874172	0.791626	0.965325	0.0078757	0.00973799	0.0244724	0.000153123	0.000297443	7	7	7	5832	0.435926	0.493933	0.0260509	0.0295028	0.0145874	rs56010345	0.50192
ENSG00000184661.13	CDCA2	Adipose_Subcutaneous		2.43105	0.14741	1.15883	1.02897	1.30507	0.0150551	0.00507963	0.0121403	0.00785528	0.0122364	5	5	5	6304	1.59904e-08	1.29228e-08	0.52772	0.426435	0.045845	rs17053711	0.342759
ENSG00000184677.16	ZBTB40	Adipose_Subcutaneous		1.97962	0.0505292	1.05183	1.0005	1.10579	0.0477468	0.0329375	0.0310201	1.95831e-05	4.20687e-05	7	7	7	6018	2.45951e-79	1.71952e-79	0.568375	0.397334	0.0342917	rs3820282	0.939865
ENSG00000184792.15	OSBP2	Adipose_Subcutaneous		2.68569	0.0567157	1.05835	1.01544	1.10308	0.00723795	0.0448602	0.0592057	2.81692e-09	8.49966e-09	25	25	25	5359	0.00686988	0.650934	0.00292262	0.276861	0.0624128	rs75490016	0.34453
ENSG00000184949.15	FAM227A	Adipose_Subcutaneous		2.65967	0.0534554	1.05491	1.01416	1.0973	0.00782172	0.0473035	0.106416	7.15392e-16	3.47183e-15	10	10	10	5144	2.97658e-10	0.940475	1.28872e-11	0.0406994	0.0188253	rs6001214	0.0655286
ENSG00000184988.8	TMEM106A	Adipose_Subcutaneous		1.97329	0.0578603	1.05957	1.00039	1.12224	0.0484621	0.0371882	0.05093	3.81773e-08	1.05565e-07	8	8	8	3640	0.000292007	0.477995	0.000302855	0.495728	0.0256823	rs3215228	0.0601423
ENSG00000185065.6	AC000068.1	Adipose_Subcutaneous		-1.97294	-0.0453061	0.955705	0.913643	0.999703	0.0485025	0.0323028	0.0114873	0.00972903	0.0149564	4	4	4	5091	0.589466	0.323633	0.0512838	0.0281488	0.00746852	rs8137431	0.0427864
ENSG00000185163.9	DDX51	Adipose_Subcutaneous		2.72742	0.0364536	1.03713	1.01031	1.06465	0.00638327	0.112012	0.244988	3.09885e-37	4.18395e-36	32	33	33	6443	1.29346e-23	0.868834	1.04875e-24	0.0703848	0.0607814	rs1133694	1
ENSG00000185252.18	ZNF74	Adipose_Subcutaneous		2.13762	0.0519649	1.05334	1.00433	1.10474	0.0325479	0.0642083	0.0546002	1.20339e-08	3.46635e-08	23	23	23	5634	0.00675842	0.892372	0.000655749	0.0865704	0.0136435	rs7289261	0.073072
ENSG00000185477.4	GPRIN3	Adipose_Subcutaneous		2.06525	0.0511541	1.05249	1.00261	1.10484	0.0388992	0.0301889	0.0418189	6.65423e-07	1.65621e-06	18	18	18	5826	0.54926	0.394758	0.0308056	0.0221372	0.0030392	rs17818123	0.037979
ENSG00000185480.11	PARPBP	Adipose_Subcutaneous		-1.97479	-0.0734821	0.929153	0.8638	0.99945	0.0482925	0.0106864	0.0488199	7.40742e-08	1.99893e-07	12	12	12	5803	1.31547e-18	1.19515e-17	0.0938337	0.852456	0.0537108	rs17033114	1
ENSG00000185585.19	OLFML2A	Adipose_Subcutaneous		-2.37863	-0.0605338	0.941262	0.895463	0.989403	0.0173772	0.0317093	0.0574671	4.87586e-09	1.44486e-08	11	11	11	4148	0.0114852	0.873525	0.000980469	0.0745318	0.0394775	rs11344811	0.0640987
ENSG00000185608.8	MRPL40	Adipose_Subcutaneous		2.08321	0.0929789	1.09744	1.00551	1.19777	0.0372325	0.0119425	0.0105098	0.0134258	0.0202299	3	3	3	5036	0.620405	0.295393	0.0538279	0.0256243	0.00474927	rs12167901	0.0592471
ENSG00000185627.17	PSMD13	Adipose_Subcutaneous		5.96719	0.0680668	1.07044	1.04677	1.09464	2.41379e-09	0.149873	0.154739	6.1017e-23	4.38011e-22	20	20	20	3823	2.59238e-73	9.86104e-56	2.62891e-18	1	3.839e-19	rs141244868	0.503838
ENSG00000185664.14	PMEL	Adipose_Subcutaneous		2.25728	0.0230668	1.02333	1.00304	1.04404	0.0239904	0.213095	0.279682	3.53503e-43	5.92805e-42	6	6	6	4320	1.54089e-37	6.76529e-08	2.27764e-30	1	1.95995e-09	rs2069391	0.278209
ENSG00000185838.13	GNB1L	Adipose_Subcutaneous		-2.49121	-0.0305148	0.969946	0.946937	0.993514	0.0127308	0.119208	0.0962052	2.01498e-14	8.90055e-14	36	37	37	6294	0.000122986	0.857385	1.60693e-05	0.111995	0.0304803	rs3788304	0.999892
ENSG00000185963.13	BICD2	Adipose_Subcutaneous		-2.50651	-0.0816553	0.92159	0.864584	0.982354	0.0121929	0.0224097	0.0402765	1.07871e-06	2.63435e-06	3	3	3	6578	0.330769	0.555288	0.0372087	0.0624508	0.0142841	rs34443151	0.375771
ENSG00000186017.14	ZNF566	Adipose_Subcutaneous		-2.18872	-0.0559131	0.945621	0.89944	0.994174	0.028617	0.040628	0.0578456	4.32711e-09	1.28634e-08	10	10	10	4842	0.00679552	0.924363	0.000443039	0.0602564	0.00814186	rs34664029	0.119702
ENSG00000186047.9	DLEU7	Adipose_Subcutaneous		2.93355	0.114469	1.12128	1.03872	1.2104	0.00335114	0.0140607	0.0334232	9.22325e-06	2.04984e-05	5	5	5	4786	9.29039e-07	6.33086e-07	0.564294	0.384482	0.0512223	rs770397	0.424817
ENSG00000186088.15	GSAP	Adipose_Subcutaneous		-2.06431	-0.0284474	0.971953	0.946052	0.998564	0.038988	0.109916	0.114221	5.45258e-17	2.84982e-16	31	31	31	5668	2.2532e-05	0.945886	1.17556e-06	0.049345	0.00474562	rs1181895	0.151674
ENSG00000186230.6	ZNF749	Adipose_Subcutaneous		-2.18878	-0.0164135	0.98372	0.969368	0.998286	0.028613	0.380621	0.318664	3.3515e-50	7.02103e-49	31	31	31	6424	6.12106e-44	0.695661	2.60241e-44	0.295757	0.00858212	rs3746224	0.954697
ENSG00000186318.16	BACE1	Adipose_Subcutaneous		-2.95465	-0.117539	0.889105	0.822415	0.961204	0.00313022	0.0116232	0.0193291	0.000778686	0.00138677	10	10	10	7078	0.394962	0.269402	0.19029	0.12978	0.0155651	rs558229	0.139085
ENSG00000186399.10	GOLGA8R	Adipose_Subcutaneous		2.50618	0.0497128	1.05097	1.01089	1.09263	0.0122042	0.0446496	0.0713209	6.04896e-11	2.09558e-10	16	18	18	4130	0.00115821	0.702816	0.000130814	0.0791627	0.216732	rs76293909	0.111149
ENSG00000186496.10	ZNF396	Adipose_Subcutaneous		2.1399	0.0436127	1.04458	1.00367	1.08715	0.0323626	0.0497109	0.0347608	6.06688e-06	1.37169e-05	7	7	7	4951	0.164076	0.783864	0.00822893	0.0393088	0.00452219	rs145625263	0.0445194
ENSG00000186577.12	SMIM29	Adipose_Subcutaneous		2.57768	0.113132	1.11978	1.02748	1.22037	0.00994657	0.00994627	0.0128931	0.00614547	0.00972286	11	11	11	6543	0.0104889	0.00782986	0.544203	0.40621	0.031269	rs112495680	0.382149
ENSG00000186684.12	CYP27C1	Adipose_Subcutaneous		2.79304	0.0568547	1.0585	1.0171	1.10159	0.00522156	0.0467027	0.10465	1.27725e-15	6.10041e-15	8	8	8	6459	2.16247e-07	0.817133	4.3008e-08	0.162494	0.0203733	rs59318157	0.139327
ENSG00000186834.3	HEXIM1	Adipose_Subcutaneous		2.25037	0.0743044	1.07713	1.00963	1.14915	0.0244253	0.0192965	0.0357647	4.43037e-06	1.01647e-05	13	13	13	5703	0.258519	0.697163	0.0111961	0.0301903	0.00293194	rs9894577	0.219491
ENSG00000187021.14	PNLIPRP1	Adipose_Subcutaneous		2.9914	0.382811	1.4664	1.1411	1.88445	0.002777	0.00158761	0.0147136	0.00340799	0.00557772	1	1	1	5365	0.600903	0.314633	0.0516863	0.0270572	0.00572043	rs7097998	0.0781407
ENSG00000187037.8	GPR141	Adipose_Subcutaneous		2.53263	0.166327	1.18096	1.03832	1.34319	0.0113209	0.00441916	0.0146601	0.00346724	0.00566881	7	8	8	7047	0.526049	0.380708	0.0515551	0.0373067	0.00438105	rs11763743	0.0413682
ENSG00000187122.16	SLIT1	Adipose_Subcutaneous		-3.01882	-0.0337223	0.96684	0.945902	0.988242	0.00253758	0.159575	0.21343	4.66649e-32	5.10972e-31	11	11	11	5052	1.04001e-19	0.297026	2.43595e-19	0.695694	0.00728048	rs793516	0.3939
ENSG00000187239.16	FNBP1	Adipose_Subcutaneous		2.31717	0.0686731	1.07109	1.01064	1.13515	0.0204944	0.0319574	0.0695258	1.07093e-10	3.62978e-10	7	7	7	6614	8.06248e-05	0.905877	4.69317e-06	0.0526897	0.0413484	rs10739761	0.0450326
ENSG00000187446.11	CHP1	Adipose_Subcutaneous		3.05059	0.0885495	1.09259	1.03216	1.15655	0.00228396	0.0301945	0.0489175	7.18389e-08	1.94014e-07	8	8	8	4781	0.00257456	0.349569	0.00472121	0.641033	0.00210282	rs28615543	0.147212
ENSG00000187514.16	PTMA	Adipose_Subcutaneous		1.99206	0.139472	1.14967	1.00225	1.31877	0.0463648	0.00482308	0.0128409	0.00625076	0.00988182	5	5	5	5762	0.629717	0.31675	0.0334709	0.0168328	0.00322851	rs10165861	0.0650397
ENSG00000187566.5	NHLRC1	Adipose_Subcutaneous		2.19739	0.128923	1.1376	1.01403	1.27624	0.0279924	0.00573685	0.0156181	0.00254721	0.00423174	8	8	8	6759	0.418884	0.323122	0.13633	0.105147	0.0165175	rs12211512	0.068725
ENSG00000187764.11	SEMA4D	Adipose_Subcutaneous		-3.3958	-0.0654728	0.936624	0.90189	0.972697	0.000684292	0.0533188	0.0765062	1.15638e-11	4.20278e-11	26	26	26	6848	3.42156e-10	7.43918e-06	4.5991e-05	0.999939	7.13322e-06	rs28508285	0.805217
ENSG00000187840.4	EIF4EBP1	Adipose_Subcutaneous		-2.56953	-0.101309	0.903654	0.836452	0.976254	0.0101837	0.0102286	0.0187644	0.000931808	0.00164038	6	6	6	4026	0.447374	0.294675	0.127872	0.0841802	0.0458987	rs328293	0.188014
ENSG00000187942.11	LDLRAD2	Adipose_Subcutaneous		-2.9498	-0.117674	0.888986	0.822125	0.961284	0.00317975	0.0152703	0.0720363	4.81633e-11	1.68104e-10	8	9	9	6266	1.27379e-80	4.20535e-79	0.0293566	0.969193	0.00145071	rs3820282	0.945429
ENSG00000187954.12	CYHR1	Adipose_Subcutaneous		-2.58664	-0.090427	0.913541	0.853042	0.978331	0.00969155	0.0199815	0.026992	6.93116e-05	0.000139968	11	11	11	3416	0.674692	0.255188	0.0428694	0.0162034	0.0110474	rs73716209	0.15192
ENSG00000187987.9	ZSCAN23	Adipose_Subcutaneous		-2.91178	-0.0244935	0.975804	0.959848	0.992026	0.00359378	0.264692	0.383075	9.9961e-63	3.154e-61	10	10	10	6418	1.45447e-70	0.164663	7.36002e-70	0.833239	0.00209774	rs2859368	0.643523
ENSG00000188086.13	PRSS45P	Adipose_Subcutaneous		2.97395	0.0255844	1.02591	1.00876	1.04336	0.00293994	0.288515	0.230163	8.90056e-35	1.09372e-33	42	42	42	4505	5.9767e-17	0.57563	2.43158e-17	0.234001	0.190369	rs57268847	0.140416
ENSG00000188177.13	ZC3H6	Adipose_Subcutaneous		2.29044	0.0607579	1.06264	1.0088	1.11935	0.021996	0.0407555	0.0488667	7.29935e-08	1.9708e-07	25	26	26	4736	0.38583	0.547682	0.023673	0.0335943	0.00922093	rs115397579	0.133143
ENSG00000188229.5	TUBB4B	Adipose_Subcutaneous		-2.29167	-0.234693	0.790813	0.646993	0.966604	0.0219248	0.00242818	0.0105418	0.0132847	0.0200394	2	2	2	4874	0.451154	0.279533	0.157298	0.0974465	0.0145692	rs74629521	0.851499
ENSG00000188549.12	CCDC9B	Adipose_Subcutaneous		-2.51654	-0.0497321	0.951484	0.915334	0.989062	0.0118514	0.0473185	0.0627823	9.09468e-10	2.86122e-09	38	38	38	4746	0.469416	0.453143	0.0354693	0.034232	0.00773966	rs60037438	0.412077
ENSG00000188554.13	NBR1	Adipose_Subcutaneous		3.01667	0.0779036	1.08102	1.02766	1.13714	0.00255571	0.040299	0.0611448	1.52659e-09	4.71022e-09	5	5	5	3585	3.9243e-05	0.477178	4.06538e-05	0.494304	0.0284384	rs3215228	0.0693635
ENSG00000188612.11	SUMO2	Adipose_Subcutaneous		-2.21985	-0.0602199	0.941557	0.892802	0.992976	0.0264291	0.0284435	0.0302105	2.52417e-05	5.3546e-05	15	15	15	5756	0.00755622	0.894152	0.000767364	0.090798	0.00672606	rs12944524	0.101434
ENSG00000188878.19	FBF1	Adipose_Subcutaneous		-3.47491	-0.0307313	0.969736	0.953072	0.986692	0.000511019	0.348401	0.427876	3.14138e-72	1.31215e-70	20	20	20	5982	1.70314e-77	0.755978	2.06095e-78	0.091327	0.152695	rs2608882	0.455817
ENSG00000189190.9	ZNF600	Adipose_Subcutaneous		-2.22002	-0.0164911	0.983644	0.969426	0.99807	0.0264171	0.454378	0.602117	5.74549e-118	9.65855e-116	68	70	70	9390	8.00877e-69	0.790081	2.10815e-69	0.207971	0.00194752	rs4802995	1
ENSG00000189306.10	RRP7A	Adipose_Subcutaneous		-3.2822	-0.0449615	0.956034	0.930707	0.982051	0.00103002	0.193692	0.329445	3.25605e-52	7.26642e-51	50	54	54	6111	3.8621e-13	0.434421	5.01921e-13	0.564574	0.00100492	rs2003672	0.527767
ENSG00000196083.9	IL1RAP	Adipose_Subcutaneous		-2.10595	-0.148963	0.861601	0.750059	0.98973	0.0352089	0.00422521	0.0224363	0.000291036	0.000547251	5	5	5	8040	0.366258	0.567701	0.0239805	0.037165	0.004895	rs35146724	0.098849
ENSG00000196109.6	ZNF676	Adipose_Subcutaneous		3.75102	0.152521	1.16477	1.07554	1.26139	0.000176113	0.010286	0.0137645	0.00463129	0.00744499	8	8	8	7315	7.80915e-11	3.16702e-10	0.195716	0.793722	0.0105614	rs62112863	0.0922843
ENSG00000196167.9	COLCA1	Adipose_Subcutaneous		2.0141	0.0288043	1.02922	1.00077	1.05848	0.0439996	0.083652	0.15756	2.29763e-23	1.68473e-22	15	15	15	5064	2.37293e-12	0.809968	5.39862e-13	0.184269	0.0057627	rs7130200	0.397796
ENSG00000196189.12	SEMA4A	Adipose_Subcutaneous		-4.44172	-0.0509514	0.950325	0.929197	0.971933	8.92447e-06	0.156403	0.214783	2.82608e-32	3.12285e-31	29	29	29	3705	1.84954e-18	0.0650141	2.65674e-17	0.933884	0.00110152	rs6427303	0.303674
ENSG00000196208.13	GREB1	Adipose_Subcutaneous		-3.30355	-0.199663	0.819007	0.727513	0.922007	0.000954704	0.00969105	0.0220208	0.000331864	0.000619533	15	16	16	7263	1.08945e-23	2.02326e-23	0.306502	0.569095	0.124403	rs10929757	0.478074
ENSG00000196209.12	SIRPB2	Adipose_Subcutaneous		-3.15659	-0.0318909	0.968612	0.949621	0.987984	0.00159623	0.176897	0.242448	8.23485e-37	1.09384e-35	16	16	16	7078	7.08599e-19	0.84207	4.4866e-20	0.0532123	0.104717	rs6135061	0.802456
ENSG00000196268.11	ZNF493	Adipose_Subcutaneous		-3.64565	-0.0544191	0.947035	0.919729	0.975152	0.000266712	0.067541	0.0791956	4.8891e-12	1.82111e-11	30	32	32	7712	1.91958e-12	1.25099e-10	0.00479007	0.311486	0.683724	rs62112863	0.14078
ENSG00000196275.13	GTF2IRD2	Adipose_Subcutaneous		3.09574	0.024643	1.02495	1.00908	1.04107	0.00196319	0.506242	0.555088	6.65187e-104	6.96296e-102	15	17	17	3205	7.76442e-112	0.927956	2.38323e-113	0.0284393	0.0436043	rs810366	0.607656
ENSG00000196295.11	GARS-DT	Adipose_Subcutaneous		2.40379	0.0120017	1.01207	1.00222	1.02203	0.016226	0.622692	0.648428	1.53146e-133	4.68788e-131	47	47	47	6121	1.8327152815546E-311	0.882504	2.062028619263E-312	0.0992742	0.018222	rs38486	0.162623
ENSG00000196305.17	IARS	Adipose_Subcutaneous		2.06585	0.0818324	1.08527	1.0042	1.17289	0.0388427	0.0149734	0.0594158	2.63616e-09	7.97418e-09	9	9	9	6524	0.0385471	0.869263	0.00364342	0.0821552	0.00639092	rs78864832	0.0156321
ENSG00000196378.11	ZNF34	Adipose_Subcutaneous		2.88259	0.0272115	1.02759	1.00875	1.04677	0.00394423	0.240687	0.242822	7.13449e-37	9.50755e-36	31	31	31	2456	2.83273e-27	0.883215	1.66615e-28	0.051884	0.0649012	rs11784860	0.163731
ENSG00000196407.11	THEM5	Adipose_Subcutaneous		-2.3167	-0.209794	0.810751	0.678897	0.968214	0.02052	0.00224305	0.0404989	1.00615e-06	2.46361e-06	1	1	1	4017	0.0866108	0.829212	0.00634704	0.0607494	0.0170803	rs12140021	0.174415
ENSG00000196421.8	C20orf204	Adipose_Subcutaneous		-2.06832	-0.0848664	0.918635	0.847649	0.995565	0.0386102	0.0183667	0.0224576	0.000289085	0.000543781	12	14	14	4552	3.9426e-08	2.71019e-08	0.545581	0.374959	0.0794603	rs200110285	0.617723
ENSG00000196458.10	ZNF605	Adipose_Subcutaneous		2.44204	0.0247572	1.02507	1.0049	1.04564	0.0146046	0.229448	0.424632	1.62059e-71	6.6077e-70	24	36	36	3796	2.27842e-58	0.579872	1.87181e-59	0.0472659	0.372862	rs2933	0.586746
ENSG00000196498.13	NCOR2	Adipose_Subcutaneous		-2.03491	-0.127133	0.880617	0.779124	0.995331	0.0418597	0.00521669	0.0174936	0.00139709	0.00240963	14	14	14	6719	0.0590241	0.0381631	0.53053	0.342995	0.0292876	rs11057609	0.578124
ENSG00000196586.13	MYO6	Adipose_Subcutaneous		-1.972	-0.0904441	0.913525	0.834988	0.99945	0.0486091	0.0102783	0.0485462	8.07225e-08	2.17262e-07	7	8	8	4599	0.000461307	0.911436	4.35101e-05	0.0859638	0.00209574	rs276695	0.0558343
ENSG00000196705.8	ZNF431	Adipose_Subcutaneous		3.61166	0.0509189	1.05224	1.02356	1.08172	0.000304248	0.140241	0.10428	1.44226e-15	6.86454e-15	49	52	52	7970	2.05835e-31	4.04565e-10	5.08781e-22	1	5.62728e-12	rs145645636	1
ENSG00000196730.12	DAPK1	Adipose_Subcutaneous		-2.22223	-0.0281507	0.972242	0.948399	0.996684	0.0262681	0.111561	0.0853126	6.84967e-13	2.71144e-12	43	43	43	6618	0.00728386	0.947934	0.000323638	0.0421164	0.0023425	rs7025907	0.161162
ENSG00000196735.11	HLA-DQA1	Adipose_Subcutaneous		2.22636	0.0357485	1.0364	1.00429	1.06953	0.0259901	0.106944	0.217412	1.06403e-32	1.19378e-31	10	13	13	14487	2.66616e-18	0.176225	1.22497e-17	0.809657	0.0141177	rs17612907	0.27916
ENSG00000196943.12	NOP9	Adipose_Subcutaneous		-2.24156	-0.305497	0.736757	0.564045	0.962354	0.02499	0.00143024	0.0197623	0.000678584	0.00121642	1	1	1	6493	0.518104	0.370537	0.0610246	0.0436369	0.00669787	rs2766	0.323475
ENSG00000196967.10	ZNF585A	Adipose_Subcutaneous		2.49752	0.0377341	1.03846	1.00815	1.06967	0.0125065	0.0901165	0.139261	1.22826e-20	7.86465e-20	9	9	9	4703	1.39747e-13	0.816087	9.08551e-15	0.0529259	0.130987	rs2891754	0.0246751
ENSG00000196968.10	FUT11	Adipose_Subcutaneous		2.92209	0.0433185	1.04427	1.01436	1.07506	0.00347693	0.0966794	0.202938	2.21721e-30	2.2612e-29	11	11	11	3426	1.48463e-23	0.376381	2.45478e-23	0.622331	0.00128874	rs10762563	0.0520033
ENSG00000196981.3	WDR5B	Adipose_Subcutaneous		2.01723	0.0199951	1.0202	1.00057	1.04021	0.0436715	0.190505	0.284823	4.40541e-44	7.59887e-43	13	13	13	5780	2.57063e-30	0.886494	3.24768e-31	0.111996	0.00150952	rs11553085	0.100021
ENSG00000196993.8	NPIPB9	Adipose_Subcutaneous		2.13562	0.0549932	1.05653	1.00453	1.11123	0.0327101	0.103634	0.0627387	9.22128e-10	2.89927e-09	10	10	10	3377	0.0502339	0.902052	0.00218138	0.0391647	0.00636824	rs141876325	0.167859
ENSG00000197054.11	ZNF763	Adipose_Subcutaneous		-2.51447	-0.0370061	0.96367	0.936269	0.991873	0.0119213	0.101722	0.173102	1.00016e-25	8.24783e-25	15	15	15	5201	2.61115e-11	0.665584	1.28055e-11	0.326406	0.00801011	rs279252	0.0652912
ENSG00000197062.11	ZSCAN26	Adipose_Subcutaneous		2.00647	0.0222287	1.02248	1.00051	1.04492	0.044806	0.166526	0.227517	2.41719e-34	2.9127e-33	21	23	23	6346	5.51946e-24	0.170465	2.67321e-23	0.8256	0.00393527	rs1531681	0.288927
ENSG00000197114.11	ZGPAT	Adipose_Subcutaneous		2.36777	0.125708	1.13395	1.02188	1.25831	0.0178959	0.00875097	0.010983	0.0114841	0.0174892	15	15	15	5865	4.34953e-08	2.37955e-08	0.603902	0.330318	0.06578	rs200110285	0.501161
ENSG00000197128.11	ZNF772	Adipose_Subcutaneous		-2.95759	-0.0303586	0.970098	0.950775	0.989812	0.00310051	0.170338	0.244706	3.45526e-37	4.65291e-36	18	18	18	6404	1.55483e-19	0.692058	6.70563e-20	0.29846	0.00948132	rs10405910	0.316846
ENSG00000197134.11	ZNF257	Adipose_Subcutaneous	Significant, colocalized	5.64763	0.0417322	1.04262	1.02762	1.05783	1.62673e-08	0.321894	0.398915	5.25764e-66	1.79416e-64	13	13	13	7354	5.85752e-58	7.80308e-11	1.46491e-48	0.194342	0.805658	rs7248898	0.999901
ENSG00000197136.4	PCNX3	Adipose_Subcutaneous		-2.67686	-0.0692277	0.933114	0.886995	0.981632	0.00743157	0.0340626	0.0516922	3.00444e-08	8.38798e-08	15	15	15	3680	0.000565531	0.205787	0.00216706	0.788554	0.00292629	rs7130129	0.314403
ENSG00000197150.12	ABCB8	Adipose_Subcutaneous		-2.04444	-0.0317288	0.968769	0.939745	0.99869	0.0409098	0.0795733	0.0993922	7.13331e-15	3.246e-14	11	11	11	6394	8.01959e-06	0.608731	5.01483e-06	0.380643	0.0106125	rs6944859	0.4957
ENSG00000197157.10	SND1	Adipose_Subcutaneous		-3.45616	-0.0471858	0.95391	0.928723	0.979781	0.000547931	0.124369	0.211641	9.04748e-32	9.76604e-31	14	15	15	5149	7.62538e-26	0.456752	7.23329e-26	0.433156	0.110093	rs894062	0.244854
ENSG00000197182.14	MIRLET7BHG	Adipose_Subcutaneous		2.82449	0.173522	1.18949	1.05455	1.3417	0.00473552	0.00648815	0.0218722	0.000347819	0.000647669	5	5	5	7268	0.105538	0.807824	0.00671704	0.0513859	0.0285344	rs9615416	0.155798
ENSG00000197265.8	GTF2E2	Adipose_Subcutaneous		2.81828	0.155908	1.16872	1.04863	1.30256	0.00482815	0.00811506	0.0320784	1.40556e-05	3.06374e-05	6	6	6	5427	1.00467e-10	8.54488e-09	0.0116118	0.987607	0.000781464	rs12674731	0.731444
ENSG00000197361.7	FBXL22	Adipose_Subcutaneous		3.12026	0.159806	1.17328	1.06122	1.29718	0.00180689	0.00841642	0.0212002	0.00043021	0.000792881	2	2	2	5608	0.0222228	0.0265794	0.422224	0.504973	0.0240002	rs7171068	0.312428
ENSG00000197479.6	PCDHB11	Adipose_Subcutaneous		-2.50081	-0.0325859	0.967939	0.943532	0.992978	0.0123908	0.13916	0.155826	4.18926e-23	3.02633e-22	9	9	9	4807	6.24554e-12	0.907526	4.96706e-13	0.072155	0.020319	rs592195	0.0938791
ENSG00000197498.12	RPF2	Adipose_Subcutaneous		-2.35863	-0.0327087	0.96782	0.941869	0.994487	0.0183425	0.0915269	0.185362	1.2807e-27	1.15556e-26	9	9	9	5807	4.22578e-11	0.874957	5.67514e-12	0.117497	0.00754594	rs7773288	0.218332
ENSG00000197619.13	ZNF615	Adipose_Subcutaneous		2.07418	0.06484	1.06699	1.00358	1.13441	0.0380626	0.0184109	0.0183631	0.00105879	0.00185199	7	7	7	8406	0.420245	0.373126	0.104092	0.0924108	0.0101257	rs28649623	0.100466
ENSG00000197622.12	CDC42SE1	Adipose_Subcutaneous		-2.09426	-0.0675039	0.934724	0.877498	0.995682	0.0362372	0.0213141	0.040265	1.08263e-06	2.64297e-06	7	7	7	3831	0.167787	0.753823	0.0135173	0.0607257	0.00414757	rs35550545	0.0786857
ENSG00000197646.7	PDCD1LG2	Adipose_Subcutaneous		2.35042	0.0238611	1.02415	1.00397	1.04473	0.0187523	0.193074	0.303787	1.78378e-47	3.47752e-46	37	37	37	6196	2.78744e-24	0.943577	1.51861e-25	0.0514015	0.00502119	rs16923189	0.998521
ENSG00000197728.9	RPS26	Adipose_Subcutaneous		4.70955	0.0251309	1.02545	1.01478	1.03623	2.48266e-06	0.73978	0.755012	5.47883e-179	1.40457e-175	23	23	23	4242	0	6.74337e-08	0	0.999996	3.93662e-06	rs10876864	1
ENSG00000197747.8	S100A10	Adipose_Subcutaneous		2.72004	0.0558647	1.05745	1.01573	1.10089	0.00652734	0.0552143	0.0805722	3.14431e-12	1.18782e-11	9	9	9	4056	5.62799e-06	0.904678	4.51017e-07	0.0724764	0.0228396	rs2932582	0.675854
ENSG00000197863.8	ZNF790	Adipose_Subcutaneous		-2.46806	-0.0803451	0.922798	0.865757	0.983597	0.0135848	0.0180365	0.0312259	1.83599e-05	3.95238e-05	4	4	4	4651	0.588087	0.34971	0.0366091	0.0217661	0.00382811	rs7260386	0.0191148
ENSG00000197879.14	MYO1C	Adipose_Subcutaneous		-2.08199	-0.0435163	0.957417	0.918987	0.997453	0.0373432	0.0530299	0.140871	7.10345e-21	4.60154e-20	40	40	40	7275	0.00416309	0.824915	0.000842147	0.166868	0.00321194	rs73298832	0.393702
ENSG00000197894.10	ADH5	Adipose_Subcutaneous		2.52219	0.0322246	1.03275	1.00721	1.05894	0.0116627	0.139682	0.123566	2.43504e-18	1.37198e-17	26	27	27	6490	1.15312e-09	1.15265e-07	0.00989883	0.98948	0.000621182	rs11097645	0.31665
ENSG00000197959.13	DNM3	Adipose_Subcutaneous		2.1319	0.0574995	1.05918	1.00465	1.11668	0.0330147	0.0273099	0.0324927	1.23446e-05	2.70573e-05	25	26	26	5930	1.34399e-08	2.04333e-08	0.386519	0.587616	0.0258649	rs35515222	0.708769
ENSG00000197989.13	SNHG12	Adipose_Subcutaneous		2.68181	0.096431	1.10123	1.02629	1.18165	0.0073225	0.0169539	0.0135939	0.00489446	0.00783732	5	5	5	4552	0.00043154	0.000188187	0.667156	0.290893	0.0413319	rs61748637	0.644044
ENSG00000198040.10	ZNF84	Adipose_Subcutaneous		2.79101	0.213774	1.23834	1.06572	1.43893	0.00525435	0.00400325	0.0479567	9.71302e-08	2.59685e-07	5	16	16	3677	0.280059	0.635353	0.0226442	0.0513608	0.0105829	rs139090096	0.0809776
ENSG00000198056.13	PRIM1	Adipose_Subcutaneous		7.89268	0.162901	1.17692	1.13026	1.22551	2.95762e-15	0.0389218	0.0375739	2.51441e-06	5.91289e-06	6	6	6	3267	1.10977e-08	3.37437e-09	0.165863	0.0496479	0.78449	rs2277339	1
ENSG00000198121.13	LPAR1	Adipose_Subcutaneous		2.6536	0.107723	1.11374	1.02856	1.20598	0.00796393	0.0116021	0.0258382	9.96194e-05	0.000197534	11	11	11	7169	0.0433973	0.0883107	0.274949	0.55947	0.033873	rs4465038	0.11299
ENSG00000198169.8	ZNF251	Adipose_Subcutaneous		3.31839	0.0920189	1.09639	1.03839	1.15762	0.000905374	0.0258166	0.077082	9.61892e-12	3.51585e-11	8	8	8	2519	1.41805e-09	0.833073	8.43742e-11	0.0494504	0.117476	rs66716313	0.0540861
ENSG00000198208.11	RPS6KL1	Adipose_Subcutaneous		2.11887	0.0306907	1.03117	1.0023	1.06086	0.0341011	0.0956037	0.181967	4.30789e-27	3.78861e-26	35	35	35	5004	1.68312e-23	0.953719	6.91106e-25	0.0391535	0.00712792	rs11625594	0.490289
ENSG00000198276.15	UCKL1	Adipose_Subcutaneous		-2.55491	-0.169178	0.844359	0.741587	0.961373	0.0106215	0.00474997	0.023694	0.000195691	0.000375542	4	4	4	4905	3.75437e-08	2.93778e-08	0.521438	0.407952	0.0706094	rs200110285	0.624829
ENSG00000198400.11	NTRK1	Adipose_Subcutaneous		-2.557	-0.122349	0.884839	0.805629	0.971838	0.0105578	0.011342	0.0157778	0.00241983	0.00403844	12	12	12	5306	0.126638	0.085857	0.453511	0.307441	0.0265525	rs4641	0.420244
ENSG00000198496.10	NBR2	Adipose_Subcutaneous		2.89833	0.0189506	1.01913	1.00615	1.03228	0.00375158	0.568484	0.592285	6.79053e-115	1.00192e-112	14	14	14	3596	2.09144e-206	0.48605	2.16935e-206	0.504146	0.0098035	rs2292595	1
ENSG00000198563.13	DDX39B	Adipose_Subcutaneous		2.16361	0.0483868	1.04958	1.00456	1.09661	0.0304942	0.040353	0.0781925	6.74169e-12	2.48768e-11	30	30	30	15078	0.0217534	0.278611	0.0473657	0.606624	0.0456461	rs2734574	0.409684
ENSG00000198625.12	MDM4	Adipose_Subcutaneous		-2.20583	-0.11066	0.895243	0.811406	0.987743	0.0273957	0.00954599	0.0127435	0.00645197	0.0101732	5	5	5	5744	2.30315e-06	6.08957e-06	0.267852	0.708184	0.0239556	rs2271424	0.0833481
ENSG00000198663.16	C6orf89	Adipose_Subcutaneous		-3.33215	-0.127381	0.880398	0.816843	0.948897	0.000861774	0.0130395	0.0516653	3.02993e-08	8.45365e-08	3	3	3	5883	1.52565e-17	1.12037e-15	0.0134221	0.985665	0.000912555	rs10947616	0.261533
ENSG00000198756.10	COLGALT2	Adipose_Subcutaneous		2.49751	0.0498231	1.05109	1.01078	1.093	0.0125069	0.048218	0.0292525	3.40882e-05	7.12511e-05	15	15	15	5203	0.436823	0.520669	0.0159943	0.0190568	0.00745731	rs12138992	0.451044
ENSG00000198768.10	APCDD1L	Adipose_Subcutaneous		-2.45729	-0.0455285	0.955492	0.921416	0.990829	0.013999	0.0549773	0.131012	2.00177e-19	1.19832e-18	12	12	12	6353	4.47472e-11	0.883256	3.85436e-12	0.0760397	0.0407048	rs6026344	0.999711
ENSG00000198793.12	MTOR	Adipose_Subcutaneous		3.0394	0.247668	1.28104	1.09194	1.50288	0.00237052	0.00327778	0.0103042	0.0143716	0.0215584	3	3	3	5987	0.302053	0.501298	0.0489925	0.0812434	0.0664136	rs1884429	0.0887537
ENSG00000198832.10	SELENOM	Adipose_Subcutaneous		-2.68495	-0.218949	0.803363	0.684696	0.942596	0.00725412	0.00293474	0.0153247	0.00279914	0.0046274	8	8	8	5589	8.86791e-05	0.000113469	0.413815	0.529441	0.056542	rs74555131	0.666401
ENSG00000198844.10	ARHGEF15	Adipose_Subcutaneous		-2.42569	-0.121859	0.885273	0.802259	0.976877	0.0152792	0.00840616	0.0190145	0.000860554	0.00152226	16	16	16	5793	2.79967e-126	9.87523e-126	0.216696	0.76433	0.0189734	rs78378222	1
ENSG00000198858.9	R3HDM4	Adipose_Subcutaneous		2.36501	0.0581062	1.05983	1.01	1.11211	0.0180294	0.0357087	0.0433011	4.18231e-07	1.05908e-06	36	36	36	6549	0.202787	0.121956	0.407067	0.244786	0.0234035	rs56944467	0.374093
ENSG00000198909.7	MAP3K3	Adipose_Subcutaneous		2.50652	0.0410638	1.04192	1.00899	1.07592	0.0121925	0.0843507	0.0758773	1.41387e-11	5.11142e-11	5	5	5	3708	1.20357e-05	0.89219	9.86235e-07	0.0730737	0.0347235	rs7222060	0.045798
ENSG00000198925.10	ATG9A	Adipose_Subcutaneous		2.05228	0.0781807	1.08132	1.00352	1.16515	0.0401424	0.0143596	0.0188568	0.000904819	0.00159575	12	12	12	4805	0.423309	0.414008	0.0793857	0.0776359	0.00566139	rs7596434	0.127358
ENSG00000198929.12	NOS1AP	Adipose_Subcutaneous		-2.03802	-0.0420003	0.958869	0.92091	0.998393	0.0415477	0.0399941	0.0780166	7.13235e-12	2.62805e-11	32	32	32	6210	0.275504	0.663415	0.0167458	0.0403198	0.00401536	rs7513365	0.0161347
ENSG00000203666.12	EFCAB2	Adipose_Subcutaneous		-2.48407	-0.0177415	0.982415	0.968758	0.996264	0.012989	0.396639	0.318956	2.95919e-50	6.21188e-49	39	39	39	6938	7.48168e-49	1.14158e-07	6.55378e-42	1	6.86331e-10	rs61844237	0.999837
ENSG00000203709.11	MIR29B2CHG	Adipose_Subcutaneous		2.62205	0.134131	1.14354	1.03445	1.26414	0.00874029	0.0085439	0.0365628	3.45076e-06	8.00042e-06	7	7	7	5470	0.392503	0.54778	0.0234267	0.0326909	0.00359921	rs11806810	0.0807047
ENSG00000203797.9	DDO	Adipose_Subcutaneous		2.37646	0.0313892	1.03189	1.00552	1.05895	0.0174794	0.104675	0.105935	8.37945e-16	4.05317e-15	8	8	8	5610	9.28282e-10	0.875702	1.22382e-10	0.115441	0.00885756	rs9400389	0.142112
ENSG00000203801.8	LINC00222	Adipose_Subcutaneous		3.04912	0.100246	1.10544	1.03646	1.17902	0.00229513	0.0212811	0.0433922	4.06461e-07	1.03067e-06	11	11	11	5072	3.91065e-11	1.02171e-10	0.253302	0.661701	0.0849971	rs2145763	0.0187197
ENSG00000203883.6	SOX18	Adipose_Subcutaneous		-4.18757	-0.322458	0.724366	0.62289	0.842374	2.81961e-05	0.00420659	0.012797	0.0063407	0.0100117	15	15	15	4517	4.97208e-08	1.94288e-08	0.687563	0.268627	0.0438105	rs200110285	0.595402
ENSG00000203896.9	LIME1	Adipose_Subcutaneous		2.2524	0.0532612	1.05471	1.00694	1.10474	0.024297	0.0427579	0.0376707	2.43936e-06	5.74251e-06	7	7	7	5729	2.14827e-08	4.88687e-08	0.298334	0.678623	0.0230425	rs200110285	0.620772
ENSG00000203907.9	OOEP	Adipose_Subcutaneous		-3.31617	-0.0537432	0.947675	0.918046	0.978261	0.000912587	0.0675905	0.0972493	1.43439e-14	6.39939e-14	28	28	28	6546	8.54443e-14	6.77067e-11	0.00126011	0.998519	0.000220516	rs7763254	0.0866589
ENSG00000204020.5	LIPN	Adipose_Subcutaneous		2.40993	0.0620073	1.06397	1.01164	1.119	0.0159556	0.0352209	0.024112	0.000171534	0.000331259	5	5	5	5692	2.99895e-07	1.57736e-07	0.63762	0.335343	0.0270371	rs1648520	0.786709
ENSG00000204054.13	LINC00963	Adipose_Subcutaneous		2.02948	0.023034	1.0233	1.00079	1.04632	0.0424095	0.178412	0.174851	5.39228e-26	4.51205e-25	86	86	86	5711	0.000221037	0.939381	1.31635e-05	0.0559387	0.00444639	rs10988407	0.194112
ENSG00000204130.12	RUFY2	Adipose_Subcutaneous		-4.013	-0.0620474	0.939838	0.911784	0.968756	5.99524e-05	0.0851171	0.144819	1.84729e-21	1.23608e-20	12	12	12	5980	2.81788e-10	0.242286	2.16901e-10	0.185923	0.571791	rs4746767	0.195902
ENSG00000204209.11	DAXX	Adipose_Subcutaneous		-2.79712	-0.089606	0.914291	0.858649	0.973539	0.00515604	0.0237591	0.0324957	1.23329e-05	2.70347e-05	3	3	3	15114	0.00386454	0.0212546	0.147124	0.809158	0.0185986	rs112495680	0.358613
ENSG00000204219.9	TCEA3	Adipose_Subcutaneous		2.86602	0.0519451	1.05332	1.01656	1.09141	0.00415672	0.0555122	0.0656402	3.67806e-10	1.19527e-09	18	18	18	4602	0.232409	0.393286	0.134167	0.227027	0.0131106	rs10799760	0.099166
ENSG00000204227.4	RING1	Adipose_Subcutaneous		-2.57749	-0.306991	0.735657	0.582495	0.929093	0.00995198	0.0015256	0.0371921	2.83363e-06	6.63109e-06	5	7	7	15688	0.0518042	0.112225	0.206398	0.447051	0.182523	rs3129275	0.13846
ENSG00000204231.10	RXRB	Adipose_Subcutaneous		2.05134	0.304695	1.35621	1.01366	1.81453	0.0402343	0.00138366	0.0106009	0.0130277	0.0196735	2	2	2	15701	0.091695	0.0892245	0.361566	0.351782	0.105732	rs3129275	0.0568461
ENSG00000204256.12	BRD2	Adipose_Subcutaneous		-2.42519	-0.179704	0.835518	0.722572	0.966117	0.0153004	0.00460233	0.0360425	4.06135e-06	9.35575e-06	2	2	2	15200	0.0933219	0.0986194	0.376306	0.397653	0.034099	rs115161131	0.0657141
ENSG00000204267.13	TAP2	Adipose_Subcutaneous		-2.11783	-0.0208191	0.979396	0.960706	0.99845	0.0341891	0.182219	0.245264	2.78571e-37	3.77359e-36	40	41	41	14923	1.96903e-17	0.195404	8.09106e-17	0.802946	0.00165076	rs4148876	0.53415
ENSG00000204301.6	NOTCH4	Adipose_Subcutaneous		2.26191	0.0182188	1.01839	1.00243	1.03459	0.0237032	0.320716	0.460806	1.06637e-79	5.49501e-78	36	36	36	19413	9.80302e-54	0.196413	3.99661e-53	0.800759	0.00282818	rs434841	1
ENSG00000204305.13	AGER	Adipose_Subcutaneous		-2.32797	-0.0271014	0.973263	0.951307	0.995725	0.0199137	0.154113	0.24024	1.92093e-36	2.50453e-35	42	43	43	19950	7.12015e-14	0.196112	2.85123e-13	0.785315	0.0185738	rs204995	0.999233
ENSG00000204308.7	RNF5	Adipose_Subcutaneous		2.76964	0.0552638	1.05682	1.01629	1.09897	0.00561191	0.0614855	0.0214753	0.000394345	0.000730193	11	11	11	19999	0.0582689	0.124364	0.239691	0.511557	0.0661192	rs115161131	0.034751
ENSG00000204316.12	MRPL38	Adipose_Subcutaneous		-1.99301	-0.0226933	0.977562	0.955987	0.999624	0.0462603	0.106763	0.13761	2.15136e-20	1.35928e-19	46	47	47	5818	8.77002e-05	0.884619	1.05388e-05	0.106295	0.00898825	rs4788913	0.164828
ENSG00000204347.3	BTBD17	Adipose_Subcutaneous		-2.27443	-0.121819	0.885309	0.797083	0.9833	0.0229403	0.00692097	0.0153698	0.00275881	0.00456514	4	4	4	6399	0.428113	0.486572	0.0311545	0.0353899	0.0187701	rs2271535	0.25491
ENSG00000204387.12	SNHG32	Adipose_Subcutaneous		3.87644	0.0280971	1.0285	1.01399	1.04321	0.000105995	0.368825	0.0895756	1.73035e-13	7.16926e-13	44	49	49	19196	4.03327e-06	0.29034	8.08359e-06	0.581872	0.127776	rs9767684	0.336735
ENSG00000204410.14	MSH5	Adipose_Subcutaneous		3.77826	0.203489	1.22567	1.10288	1.36213	0.000157925	0.00679654	0.0373113	2.72988e-06	6.40146e-06	8	8	8	18840	0.123454	0.164127	0.250952	0.333595	0.127872	rs28752784	0.228717
ENSG00000204428.12	LY6G5C	Adipose_Subcutaneous		2.62032	0.0268907	1.02726	1.0068	1.04813	0.00878479	0.168114	0.251874	2.15413e-38	3.05526e-37	12	13	13	17313	9.77897e-32	0.302363	2.13375e-31	0.659737	0.0378998	rs805280	0.214428
ENSG00000204435.13	CSNK2B	Adipose_Subcutaneous		-3.33598	-0.0864646	0.917168	0.871739	0.964965	0.000849988	0.0307407	0.0327077	1.15404e-05	2.53761e-05	15	15	15	16975	0.0463413	0.257319	0.103035	0.572118	0.0211864	rs2736430	0.0563826
ENSG00000204444.10	APOM	Adipose_Subcutaneous		2.43785	0.107776	1.1138	1.02135	1.21461	0.014775	0.0132749	0.0311279	1.89324e-05	4.07307e-05	5	6	6	16898	0.115814	0.161009	0.258506	0.359348	0.105322	rs28752784	0.106583
ENSG00000204463.12	BAG6	Adipose_Subcutaneous		3.3122	0.0459342	1.04701	1.01893	1.07586	0.000925669	0.134115	0.182421	3.66352e-27	3.2344e-26	28	28	28	16883	7.82367e-08	0.228953	1.74756e-07	0.511318	0.259729	rs812561	0.17251
ENSG00000204469.12	PRRC2A	Adipose_Subcutaneous		3.57777	0.166172	1.18078	1.07803	1.29331	0.000346539	0.00937278	0.0318405	1.51435e-05	3.28863e-05	8	8	8	16057	0.0285249	0.184141	0.0610408	0.393916	0.332377	rs2736178	0.245567
ENSG00000204525.16	HLA-C	Adipose_Subcutaneous		-3.25019	-0.0239385	0.976346	0.962353	0.990542	0.00115329	0.382522	0.454905	2.50755e-78	1.23327e-76	37	40	40	14332	5.86432e-38	0.309331	1.25561e-37	0.662294	0.0283751	rs2524105	0.503129
ENSG00000204531.17	POU5F1	Adipose_Subcutaneous		-2.22565	-0.0168733	0.983268	0.968765	0.997988	0.026038	0.40291	0.512564	2.07485e-92	1.53621e-90	36	38	38	14142	1.6107e-29	0.318305	3.41385e-29	0.674639	0.00705598	rs9468884	0.128596
ENSG00000204536.13	CCHCR1	Adipose_Subcutaneous		-3.43694	-0.0314438	0.969045	0.951824	0.986579	0.000588319	0.293507	0.510455	7.2541e-92	5.23853e-90	20	23	23	14196	8.34292e-72	0.198335	1.76151e-71	0.418571	0.383094	rs1265079	0.111901
ENSG00000204540.10	PSORS1C1	Adipose_Subcutaneous		2.48225	0.0165792	1.01672	1.00349	1.03011	0.0130557	0.508699	0.550771	1.09354e-102	1.09402e-100	39	45	45	14500	1.44391e-147	0.319622	3.00077e-147	0.66424	0.0161379	rs3130982	0.642292
ENSG00000204634.12	TBC1D8	Adipose_Subcutaneous		2.25534	0.055425	1.05699	1.00728	1.10915	0.024112	0.028976	0.0751785	1.7676e-11	6.35547e-11	20	20	20	6077	0.0647428	0.775991	0.0105387	0.126292	0.0224353	rs2165426	0.0971614
ENSG00000204682.5	MIR1915HG	Adipose_Subcutaneous		4.87597	0.193529	1.21352	1.1227	1.3117	1.08275e-06	0.0143775	0.0221231	0.000321304	0.000601243	15	15	15	4505	0.00287746	0.00153421	0.500512	0.266636	0.22844	rs1243185	0.26592
ENSG00000205084.10	TMEM231	Adipose_Subcutaneous		-2.34048	-0.0247084	0.975594	0.955615	0.995991	0.0192592	0.148129	0.204923	1.0719e-30	1.11141e-29	8	8	8	7240	2.20132e-16	0.248653	6.64213e-16	0.750272	0.00107446	rs12599863	0.299534
ENSG00000205209.7	SCGB2B2	Adipose_Subcutaneous		-2.44421	-0.0582188	0.943444	0.900411	0.988533	0.0145168	0.0377797	0.0538072	1.54464e-08	4.40599e-08	17	18	18	6325	0.261625	0.567458	0.0521083	0.113016	0.00579308	rs10419302	0.0846959
ENSG00000205302.6	SNX2	Adipose_Subcutaneous		2.52693	0.116071	1.12308	1.02638	1.22888	0.0115065	0.00992667	0.0406535	9.58606e-07	2.35365e-06	4	4	4	5491	0.00256214	0.658673	0.000450057	0.115478	0.222837	rs1871180	0.0596866
ENSG00000205423.11	CNEP1R1	Adipose_Subcutaneous		-2.7431	-0.0976006	0.907011	0.845913	0.972522	0.00608629	0.0155103	0.0242917	0.00016209	0.00031388	17	17	17	5057	7.23869e-15	4.19595e-15	0.586207	0.339724	0.0740689	rs12926346	0.151469
ENSG00000205436.7	EXOC3L4	Adipose_Subcutaneous		2.70235	0.0861936	1.09002	1.02396	1.16034	0.00688508	0.0198325	0.0261096	9.14694e-05	0.000182042	16	16	16	5693	2.92068e-06	0.932352	1.95342e-07	0.0623527	0.00529232	rs744153	0.539464
ENSG00000205560.12	CPT1B	Adipose_Subcutaneous		-2.44511	-0.0240412	0.976246	0.957612	0.995242	0.0144808	0.205411	0.308459	2.51979e-48	5.01244e-47	11	11	11	4447	2.70636e-30	0.909197	2.33672e-31	0.0784893	0.0123142	rs131756	0.951355
ENSG00000205622.9	AP001042.1	Adipose_Subcutaneous		-3.30541	-0.34658	0.707102	0.575745	0.868429	0.000948384	0.00158215	0.0124732	0.00704621	0.0110533	2	2	2	6966	0.19706	0.220912	0.0404321	0.0448294	0.496767	rs2836758	0.262342
ENSG00000205710.3	C17orf107	Adipose_Subcutaneous		2.2181	0.0203541	1.02056	1.00237	1.03908	0.026548	0.178825	0.370033	4.33945e-60	1.24997e-58	10	10	10	7011	3.71409e-60	0.110618	2.98003e-59	0.887554	0.00182752	rs79436576	0.258564
ENSG00000205937.11	RNPS1	Adipose_Subcutaneous		-3.02724	-0.0515463	0.94976	0.918586	0.981992	0.00246798	0.0639881	0.198351	1.18088e-29	1.16998e-28	17	17	17	5869	3.37627e-14	0.866848	3.46681e-15	0.0889652	0.0441868	rs7299	0.226538
ENSG00000206190.11	ATP10A	Adipose_Subcutaneous		2.32171	0.0881147	1.09211	1.01382	1.17645	0.0202488	0.0145511	0.0374636	2.60278e-06	6.11109e-06	14	14	14	6987	0.0813019	0.75381	0.00609143	0.0563758	0.102421	rs11161245	0.305692
ENSG00000206527.9	HACD2	Adipose_Subcutaneous		-4.76549	-0.158951	0.853038	0.799055	0.910669	1.88391e-06	0.0178962	0.0113443	0.0101967	0.0156414	3	3	3	5171	0.142619	0.0653778	0.50479	0.231345	0.0558689	rs60841888	0.0692677
ENSG00000206561.12	COLQ	Adipose_Subcutaneous		3.02588	0.0503112	1.0516	1.01788	1.08643	0.00247909	0.0970821	0.096898	1.60824e-14	7.15629e-14	22	22	22	5885	6.11526e-05	0.916208	4.61779e-06	0.0691706	0.0145551	rs6784844	0.342833
ENSG00000212694.8	LINC01089	Adipose_Subcutaneous		-2.7676	-0.0303446	0.970111	0.949486	0.991184	0.00564709	0.201873	0.278589	5.49369e-43	9.13788e-42	9	9	9	5303	3.18482e-35	0.203432	1.20656e-34	0.770669	0.0258988	rs1004390	0.132228
ENSG00000213190.3	MLLT11	Adipose_Subcutaneous		-2.13362	-0.0614252	0.940423	0.888827	0.995014	0.0328742	0.0269722	0.0319035	1.48474e-05	3.22672e-05	12	12	12	3832	0.451885	0.467553	0.0363752	0.0376298	0.00655779	rs35550545	0.119968
ENSG00000213420.7	GPC2	Adipose_Subcutaneous		2.07294	0.118507	1.12581	1.00648	1.2593	0.0381774	0.00781057	0.0322601	1.32777e-05	2.90249e-05	11	11	11	3965	0.577702	0.375469	0.0264637	0.0171965	0.00316869	rs77167460	0.0422364
ENSG00000213533.11	STIMATE	Adipose_Subcutaneous		2.78002	0.0555476	1.05712	1.01652	1.09934	0.00543556	0.0433463	0.0618273	1.23027e-09	3.82181e-09	16	16	16	4096	0.00276517	0.250481	0.00811754	0.735316	0.00332065	rs4687657	0.103784
ENSG00000213614.9	HEXA	Adipose_Subcutaneous		-2.30434	-0.0396409	0.961135	0.929268	0.994094	0.0212035	0.0525347	0.0599701	2.21278e-09	6.72823e-09	12	12	12	4480	0.000425784	0.94317	2.34611e-05	0.0519652	0.00441544	rs12915032	0.130536
ENSG00000213639.9	PPP1CB	Adipose_Subcutaneous		-2.44791	-0.0286655	0.971741	0.949692	0.994303	0.0143688	0.154493	0.166733	9.3932e-25	7.37821e-24	22	22	22	5855	9.81401e-19	0.000313832	3.12614e-15	0.999676	9.71619e-06	rs62131971	0.0538308
ENSG00000213648.10	SULT1A4	Adipose_Subcutaneous		3.093	0.251055	1.28538	1.09633	1.50704	0.00198147	0.00577687	0.0136277	0.00484116	0.00775925	6	7	7	2690	0.38244	0.575546	0.0142337	0.0214143	0.00636637	rs3924376	0.0840311
ENSG00000213719.8	CLIC1	Adipose_Subcutaneous		3.01634	0.225503	1.25295	1.08217	1.45068	0.00255846	0.00414249	0.0159988	0.00225414	0.00377851	3	5	5	18833	0.0930203	0.192011	0.189155	0.390414	0.135399	rs707938	0.0756936
ENSG00000213722.8	DDAH2	Adipose_Subcutaneous		3.39673	0.0859128	1.08971	1.03701	1.14509	0.000681974	0.0304654	0.0245316	0.000150294	0.000292308	10	11	11	18626	0.0705097	0.139035	0.144824	0.28547	0.360161	rs805304	0.0909079
ENSG00000213793.5	ZNF888	Adipose_Subcutaneous		-2.10256	-0.0347736	0.965824	0.935018	0.997645	0.0355041	0.111133	0.132917	1.05313e-19	6.39579e-19	64	65	65	9205	0.000551861	0.799459	0.000133285	0.193078	0.00677807	rs141321970	0.473651
ENSG00000213906.9	LTB4R2	Adipose_Subcutaneous		-2.19815	-0.0653563	0.936734	0.883705	0.992944	0.0279382	0.0274827	0.0272376	6.41659e-05	0.000129947	13	13	13	6542	0.22004	0.669372	0.0253689	0.0771652	0.00805399	rs118045932	0.268132
ENSG00000213967.10	ZNF726	Adipose_Subcutaneous		-3.60045	-0.0854763	0.918075	0.876334	0.961804	0.000317671	0.0316496	0.0436831	3.71044e-07	9.43084e-07	7	7	7	4617	0.0315395	0.470611	0.027046	0.403495	0.067309	rs1368471	0.0940257
ENSG00000214022.11	REPIN1	Adipose_Subcutaneous		2.13747	0.0240869	1.02438	1.002	1.04726	0.0325599	0.144726	0.219256	5.35296e-33	6.07884e-32	8	8	8	5960	1.15638e-26	0.615698	7.15295e-27	0.380845	0.00345723	rs3735166	0.987577
ENSG00000214029.4	ZNF891	Adipose_Subcutaneous		3.04665	0.108856	1.115	1.03959	1.19588	0.00231406	0.0157609	0.039587	1.33871e-06	3.23806e-06	7	10	10	3503	0.0133693	0.882855	0.00104768	0.069151	0.0335767	rs11147233	0.0561864
ENSG00000214290.8	COLCA2	Adipose_Subcutaneous		2.06669	0.0201132	1.02032	1.00104	1.03997	0.0387631	0.170593	0.240698	1.61222e-36	2.11414e-35	15	15	15	5071	3.12524e-14	0.810325	6.95538e-15	0.180333	0.00934187	rs4938488	0.267066
ENSG00000214293.8	APTR	Adipose_Subcutaneous		-2.26649	-0.0240266	0.97626	0.956185	0.996756	0.0234215	0.232647	0.295104	6.54364e-46	1.19186e-44	16	16	16	6580	1.46819e-30	0.939139	7.9517e-32	0.0508538	0.0100068	rs34370301	0.292131
ENSG00000214517.9	PPME1	Adipose_Subcutaneous		-2.08742	-0.0261262	0.974212	0.950604	0.998406	0.0368498	0.0866157	0.183664	2.35061e-27	2.09429e-26	7	7	7	4903	2.02502e-18	0.956961	6.64052e-20	0.0313693	0.0116694	rs7115407	0.077778
ENSG00000214548.14	MEG3	Adipose_Subcutaneous		-1.99655	-0.102713	0.902386	0.815833	0.998122	0.0458746	0.00829882	0.0138309	0.0045328	0.00729352	15	15	15	5875	0.613811	0.302419	0.0530079	0.0261118	0.00465078	rs556770024	0.307638
ENSG00000214894.6	LINC00243	Adipose_Subcutaneous		-1.96815	-0.0450309	0.955968	0.914045	0.999814	0.049051	0.040859	0.0854087	6.64088e-13	2.63309e-12	21	22	22	16709	0.0138467	0.354485	0.0234988	0.601582	0.00658756	rs707929	0.0930194
ENSG00000214954.8	LRRC69	Adipose_Subcutaneous		2.43515	0.0654748	1.06767	1.01286	1.12544	0.0148856	0.0278329	0.0365062	3.51248e-06	8.13615e-06	14	14	14	4191	0.033126	0.923365	0.0011494	0.0320284	0.0103315	rs58278856	0.111642
ENSG00000215012.8	RTL10	Adipose_Subcutaneous		2.05526	0.031948	1.03246	1.00148	1.0644	0.0398542	0.091357	0.0842867	9.53095e-13	3.73106e-12	17	19	19	6289	0.00258774	0.867776	0.000338059	0.113349	0.0159488	rs11913285	0.91864
ENSG00000215067.9	ALOX12-AS1	Adipose_Subcutaneous		-2.40493	-0.0824869	0.920824	0.860955	0.984855	0.0161757	0.0153921	0.0532523	1.83934e-08	5.21829e-08	8	8	8	6333	1.23619e-126	1.16079e-125	0.0954199	0.895988	0.00859197	rs78378222	1
ENSG00000215114.8	UBXN2B	Adipose_Subcutaneous		2.48595	0.0279456	1.02834	1.00593	1.05125	0.0129206	0.126769	0.134172	6.89216e-20	4.22954e-19	19	19	19	6032	2.61968e-10	0.901228	1.43624e-11	0.0493604	0.0494117	rs16923452	0.335002
ENSG00000215256.3	DHRS4-AS1	Adipose_Subcutaneous		1.98374	0.0455547	1.04661	1.00055	1.09479	0.0472852	0.118572	0.178842	1.3104e-26	1.12778e-25	19	20	20	6111	1.04407e-17	0.876579	1.42189e-18	0.119375	0.00404603	rs112772981	0.0524208
ENSG00000215717.5	TMEM167B	Adipose_Subcutaneous		-3.45537	-0.220657	0.801992	0.707639	0.908925	0.000549545	0.00583269	0.0122629	0.00754695	0.0117865	10	10	10	4818	0.364758	0.45283	0.0464468	0.0575831	0.0783822	rs12142041	0.34549
ENSG00000216863.9	LY86-AS1	Adipose_Subcutaneous		-2.48997	-0.0552414	0.946257	0.905992	0.988311	0.0127752	0.0383933	0.0518911	2.82229e-08	7.89556e-08	32	32	32	7683	0.474983	0.380445	0.0766383	0.0613781	0.00655528	rs111426351	0.0552986
ENSG00000218510.6	LINC00339	Adipose_Subcutaneous		-2.52604	-0.0228426	0.977416	0.960245	0.994894	0.0115356	0.6409	0.671156	5.9575e-142	2.65614e-139	9	9	9	6327	7.604E-321	4.33628e-79	1.7538e-242	1	5.07398e-78	rs3754505	0.27173
ENSG00000219665.8	ZNF433-AS1	Adipose_Subcutaneous		-3.12133	-0.0346829	0.965912	0.945103	0.987179	0.00180038	0.142529	0.16241	4.25511e-24	3.24296e-23	33	33	33	5190	0.008094	0.63423	0.00396378	0.310551	0.0431611	rs73510924	0.0401508
ENSG00000220161.4	LINC02076	Adipose_Subcutaneous		-2.23797	-0.0505992	0.95066	0.909452	0.993735	0.0252231	0.0599654	0.0997599	6.32667e-15	2.89048e-14	27	30	30	3297	0.00222607	0.054985	0.0363758	0.898492	0.00792094	rs1985778	0.12679
ENSG00000220205.8	VAMP2	Adipose_Subcutaneous		4.3472	0.136811	1.14661	1.07802	1.21956	1.37889e-05	0.0223388	0.0108258	0.0120951	0.0183367	26	26	26	5477	8.24642e-126	3.96072e-126	0.638138	0.306439	0.055423	rs78378222	1
ENSG00000221819.5	GAS8-AS1	Adipose_Subcutaneous		-2.79695	-0.114873	0.891479	0.822528	0.96621	0.00515873	0.0107405	0.0395374	1.35965e-06	3.28601e-06	8	8	8	4081	0.0458002	0.867313	0.00390688	0.0739751	0.00900487	rs3069460	0.0870068
ENSG00000221821.3	C6orf226	Adipose_Subcutaneous		2.03649	0.0401489	1.04097	1.00151	1.08198	0.0417017	0.0618294	0.0875084	3.37419e-13	1.36842e-12	18	18	18	5084	0.200733	0.574569	0.0541542	0.154993	0.0155509	rs36111725	0.0606854
ENSG00000221823.10	PPP3R1	Adipose_Subcutaneous		-3.7166	-0.0748603	0.927873	0.891956	0.965237	0.000201918	0.050181	0.05556	8.89445e-09	2.58673e-08	25	25	25	6808	0.00422272	0.87638	0.000387106	0.080301	0.0387095	rs6740317	0.30989
ENSG00000221947.7	XKR9	Adipose_Subcutaneous		-3.55488	-0.0264928	0.973855	0.959733	0.988184	0.000378147	0.486593	0.597884	1.23378e-116	1.96152e-114	39	40	40	5249	5.68132e-232	3.06341e-08	1.85457e-224	0.999996	3.95592e-06	rs10089583	0.41989
ENSG00000222020.2	HDAC4-AS1	Adipose_Subcutaneous		-2.70973	-0.0358348	0.9648	0.940113	0.990134	0.00673371	0.123757	0.256741	3.22587e-39	4.72567e-38	11	11	11	8070	6.76722e-30	0.615342	3.72378e-30	0.338557	0.0461011	rs1709851	0.372921
ENSG00000223502.1	AL731537.1	Adipose_Subcutaneous		2.6003	0.0724781	1.07517	1.01801	1.13554	0.00931422	0.0241401	0.0103257	0.0142698	0.0214214	6	6	6	5543	0.524693	0.443685	0.0158509	0.0134013	0.00236934	rs150559352	0.0261724
ENSG00000223534.1	HLA-DQB1-AS1	Adipose_Subcutaneous		3.02915	0.0372711	1.03797	1.01324	1.06331	0.00245242	0.193051	0.455693	1.64823e-78	8.14545e-77	31	35	35	14532	9.1592e-59	0.179011	4.18608e-58	0.818144	0.00284443	rs9274639	1
ENSG00000223561.6	AC005165.1	Adipose_Subcutaneous		-2.40489	-0.0506741	0.950588	0.912129	0.990669	0.0161775	0.0375013	0.0389113	1.65416e-06	3.96092e-06	22	22	22	6390	0.000422342	0.852198	6.31451e-05	0.127394	0.0199223	rs2060765	0.203962
ENSG00000224057.1	EGFR-AS1	Adipose_Subcutaneous		2.15466	0.155405	1.16813	1.01414	1.34551	0.0311884	0.00403378	0.0204561	0.000544545	0.000990077	15	16	16	7428	0.446528	0.506611	0.0207672	0.023559	0.00253511	rs185507085	0.0303259
ENSG00000224165.5	DNAJC27-AS1	Adipose_Subcutaneous		4.56002	0.208925	1.23235	1.12651	1.34814	5.11476e-06	0.00919812	0.012039	0.00811987	0.0126265	6	7	7	4833	2.10999e-09	1.06448e-09	0.643348	0.324534	0.0321175	rs12619264	0.159147
ENSG00000224549.1	AC017067.1	Adipose_Subcutaneous		-2.13181	-0.017254	0.982894	0.967425	0.99861	0.0330229	0.280978	0.491779	3.76736e-87	2.37738e-85	15	15	15	6105	5.6746e-87	0.909832	5.19467e-88	0.0832815	0.00688618	rs505061	0.999999
ENSG00000224609.6	AC093425.1	Adipose_Subcutaneous		2.35582	0.0251514	1.02547	1.00423	1.04715	0.018482	0.165903	0.279828	3.33315e-43	5.59407e-42	11	11	11	5578	1.87421e-34	0.877235	2.50173e-35	0.11709	0.00567536	rs12758288	0.16437
ENSG00000224687.1	RASAL2-AS1	Adipose_Subcutaneous		-2.96282	-0.0493811	0.951818	0.921228	0.983425	0.00304835	0.0792748	0.187705	5.52862e-28	5.0846e-27	17	17	17	5031	6.37626e-15	0.905352	4.06797e-16	0.0577235	0.036924	rs6695254	0.0464808
ENSG00000224713.4	AC025165.1	Adipose_Subcutaneous		2.66832	0.0259179	1.02626	1.0069	1.04598	0.00762324	0.203589	0.200604	5.19964e-30	5.2223e-29	19	19	19	4505	1.86624e-23	6.65932e-08	2.80245e-16	1	6.50767e-10	rs10747781	0.22038
ENSG00000224743.6	TEX26-AS1	Adipose_Subcutaneous		2.1921	0.0884387	1.09247	1.00941	1.18236	0.028372	0.0118255	0.0469672	1.32498e-07	3.5009e-07	25	25	25	6617	0.429208	0.511988	0.0231087	0.0275575	0.00813779	rs213889	0.169255
ENSG00000224897.6	POT1-AS1	Adipose_Subcutaneous		-3.9317	-0.099505	0.905285	0.861475	0.951324	8.43489e-05	0.0284467	0.0314071	1.73464e-05	3.74362e-05	9	9	9	6397	0.066947	0.381664	0.0551887	0.314449	0.181752	rs10257712	0.0722293
ENSG00000225177.5	AL590617.2	Adipose_Subcutaneous		-2.28293	-0.0222866	0.97796	0.959425	0.996852	0.0224346	0.180205	0.261746	4.51889e-40	6.77966e-39	35	36	36	6204	6.59445e-34	0.936856	3.11903e-35	0.0442924	0.0188511	rs3088031	0.631827
ENSG00000225265.1	TAF1A-AS1	Adipose_Subcutaneous		3.00362	0.0341826	1.03477	1.01195	1.05811	0.00266786	0.138539	0.183525	2.47017e-27	2.19882e-26	11	11	11	5539	1.33929e-18	0.82553	9.55824e-20	0.0588006	0.11567	rs17163191	0.659984
ENSG00000225329.3	LHFPL3-AS2	Adipose_Subcutaneous		2.40164	0.0768324	1.07986	1.01423	1.14974	0.0163217	0.0197811	0.0359942	4.12327e-06	9.48985e-06	10	10	10	5756	0.0614347	0.898727	0.00230897	0.0337741	0.0037552	rs10953468	0.0301564
ENSG00000225450.1	AL021707.1	Adipose_Subcutaneous		-2.67853	-0.100664	0.904237	0.840025	0.973358	0.00739464	0.0109906	0.0335129	8.96788e-06	1.99568e-05	5	5	5	5030	0.498616	0.387802	0.0577714	0.0449212	0.0108885	rs58439755	0.312906
ENSG00000225484.6	NUTM2B-AS1	Adipose_Subcutaneous		-2.09789	-0.0170012	0.983142	0.96765	0.998883	0.0359145	0.456487	0.385942	2.58551e-63	8.25955e-62	59	63	63	7538	7.38792e-37	0.906586	7.1875e-38	0.088194	0.00522019	rs61860578	0.947173
ENSG00000225649.5	AC064875.1	Adipose_Subcutaneous		-2.08943	-0.0896803	0.914223	0.840461	0.99446	0.0366689	0.0104431	0.0169063	0.00168552	0.0028771	9	9	9	6616	0.153994	0.337469	0.154607	0.338798	0.0151305	rs4669832	0.0954567
ENSG00000225855.6	RUSC1-AS1	Adipose_Subcutaneous		-2.5519	-0.0507875	0.950481	0.914118	0.988289	0.0107138	0.049256	0.10362	1.79013e-15	8.46523e-15	4	4	4	3584	3.91838e-11	0.00104257	3.75421e-08	0.998887	7.02824e-05	rs2071053	0.132717
ENSG00000226251.5	LINC02608	Adipose_Subcutaneous		2.50823	0.0173325	1.01748	1.0038	1.03136	0.0121338	0.44542	0.531848	1.71389e-97	1.47072e-95	11	12	12	6555	1.19721e-162	0.7379	3.82975e-163	0.236021	0.0260793	rs10863960	0.242999
ENSG00000226266.6	AC009961.1	Adipose_Subcutaneous		-3.1412	-0.0333514	0.967199	0.947279	0.987537	0.00168256	0.172442	0.176452	3.05881e-26	2.58693e-25	15	15	15	6392	3.05067e-14	0.903719	2.16563e-15	0.0641217	0.0321591	rs72960300	0.137324
ENSG00000226380.9	AC016831.1	Adipose_Subcutaneous		-2.59115	-0.0387194	0.962021	0.934253	0.990613	0.00956551	0.0831879	0.0858231	5.81089e-13	2.31544e-12	15	15	15	5486	1.97164e-07	0.10081	1.75268e-06	0.896137	0.00305159	rs7783273	0.423591
ENSG00000226791.6	LINC02611	Adipose_Subcutaneous		4.07673	0.144296	1.15523	1.0778	1.23821	4.56727e-05	0.0155203	0.0178257	0.00125661	0.0021776	11	11	11	4753	9.52174e-15	8.46648e-15	0.517562	0.46018	0.0222581	rs28382946	0.0809524
ENSG00000226849.1	AL109811.1	Adipose_Subcutaneous		-3.376	-0.0690207	0.933307	0.896648	0.971466	0.000735484	0.0555623	0.126173	1.01772e-18	5.84828e-18	9	9	9	6043	1.06386e-12	0.800935	1.75872e-13	0.13234	0.0667249	rs2791653	0.308104
ENSG00000226871.1	AC135178.2	Adipose_Subcutaneous		-3.31439	-0.168399	0.845017	0.76492	0.9335	0.000918434	0.00762893	0.0365014	3.5178e-06	8.14755e-06	4	4	4	5772	4.45242e-126	8.07885e-126	0.34463	0.625296	0.0300738	rs78378222	1
ENSG00000226944.1	AL031847.1	Adipose_Subcutaneous	Novel, significant, colocalized	5.5642	0.104237	1.10986	1.06985	1.15137	2.63364e-08	0.0527233	0.0482953	8.73378e-08	2.34352e-07	19	19	19	6379	2.268e-05	3.12821e-05	0.0679928	0.0929421	0.839011	rs3789520	0.618604
ENSG00000227039.6	ITGB2-AS1	Adipose_Subcutaneous		-3.2035	-0.0432489	0.957673	0.932664	0.983352	0.00135768	0.116822	0.130856	2.1099e-19	1.26194e-18	49	50	50	6180	4.74409e-07	0.941325	2.36777e-08	0.0469698	0.0117042	rs9975055	0.125302
ENSG00000227117.6	HORMAD2-AS1	Adipose_Subcutaneous		3.23742	0.0623343	1.06432	1.0249	1.10525	0.00120617	0.0581379	0.121939	4.19311e-18	2.3394e-17	16	16	16	5367	3.61304e-06	0.0676843	4.94108e-05	0.925622	0.00664061	rs142437777	0.0416818
ENSG00000227189.2	AC092535.2	Adipose_Subcutaneous		-2.45474	-0.105332	0.900026	0.827427	0.978995	0.0140987	0.00921645	0.0190621	0.000847645	0.0015015	7	7	7	6183	0.504738	0.44267	0.026173	0.0229511	0.00346758	rs59231873	0.0253056
ENSG00000227214.2	HCG15	Adipose_Subcutaneous		-2.94067	-0.129821	0.878252	0.805454	0.95763	0.00327507	0.0107841	0.0291642	3.50452e-05	7.31917e-05	10	10	10	9819	0.00984734	0.0706043	0.0744102	0.5332	0.311938	rs9257863	0.122371
ENSG00000227502.2	LINC01268	Adipose_Subcutaneous		-2.47719	-0.150026	0.860686	0.764351	0.969163	0.0132422	0.00512594	0.0305705	2.25474e-05	4.81141e-05	14	14	14	5026	0.621986	0.307069	0.042873	0.0211591	0.00691292	rs72942608	0.0461181
ENSG00000227533.5	SLC2A1-AS1	Adipose_Subcutaneous		-3.10951	-0.0230929	0.977172	0.963051	0.991499	0.00187401	0.305531	0.338895	5.27552e-54	1.24363e-52	8	8	8	4825	5.75741e-48	0.515686	5.38153e-48	0.482017	0.00229638	rs114530232	0.281501
ENSG00000228060.1	PABPC4-AS1	Adipose_Subcutaneous		2.69523	0.0769178	1.07995	1.0212	1.14208	0.007034	0.0258449	0.0343075	6.99221e-06	1.57206e-05	9	9	9	5311	0.185309	0.747069	0.0110225	0.0444246	0.0121747	rs3768321	0.307932
ENSG00000228126.1	FALEC	Adipose_Subcutaneous		-2.72995	-0.0818201	0.921438	0.868868	0.977188	0.00633443	0.0246749	0.0315722	1.64717e-05	3.56349e-05	11	11	11	3092	0.517471	0.389564	0.0365047	0.0274526	0.0290072	rs11810419	0.0311495
ENSG00000228274.3	AL021707.2	Adipose_Subcutaneous		-2.50279	-0.0282877	0.972109	0.95081	0.993884	0.0123218	0.15808	0.239552	2.49987e-36	3.24493e-35	14	14	14	5120	4.49838e-25	0.877601	5.06558e-26	0.0988021	0.0235971	rs10536685	0.119867
ENSG00000228340.5	MIR646HG	Adipose_Subcutaneous		1.97985	0.0309638	1.03145	1.00031	1.06356	0.0477199	0.0903175	0.150721	2.43917e-22	1.70501e-21	16	16	16	6637	1.24927e-10	0.93305	7.90317e-12	0.0590192	0.0079309	rs882295	0.715595
ENSG00000228397.2	LINC01635	Adipose_Subcutaneous		-4.31701	-0.0772255	0.925681	0.893787	0.958713	1.58158e-05	0.0831863	0.0907391	1.18753e-13	4.9694e-13	19	19	19	6325	9.99067e-84	4.33613e-79	2.30397e-05	0.999965	1.18811e-05	rs3820282	0.947618
ENSG00000228775.7	WEE2-AS1	Adipose_Subcutaneous		-2.2158	-0.0379314	0.962779	0.931011	0.995631	0.026705	0.0680815	0.581816	1.05524e-111	1.42381e-109	38	39	39	4474	5.97743e-163	0.963578	1.66751e-164	0.0268712	0.00955092	rs9648781	0.0513198
ENSG00000229196.3	AC087071.1	Adipose_Subcutaneous		-2.62328	-0.0671118	0.935091	0.889359	0.983174	0.00870867	0.0374962	0.0376839	2.42927e-06	5.72009e-06	20	20	20	5335	0.0545024	0.0429267	0.483922	0.381105	0.0375435	rs35349002	0.344373
ENSG00000229274.1	LINC02829	Adipose_Subcutaneous		-2.12098	-0.0382517	0.962471	0.929043	0.997101	0.0339236	0.0566626	0.0224074	0.000293703	0.000551961	29	30	30	11744	0.0562549	0.0724255	0.361071	0.464829	0.0454188	rs34020953	0.0614317
ENSG00000229619.3	MBNL1-AS1	Adipose_Subcutaneous		-2.17425	-0.0622324	0.939664	0.888401	0.993887	0.0296867	0.0240964	0.0321115	1.39106e-05	3.03471e-05	16	16	16	5805	0.156298	0.348573	0.149973	0.334457	0.0107002	rs13091592	0.21423
ENSG00000229727.6	AC013460.1	Adipose_Subcutaneous		-2.57369	-0.0469293	0.954155	0.920656	0.988872	0.010062	0.0681469	0.13164	1.62004e-19	9.74926e-19	13	14	14	6036	6.81396e-10	0.815368	4.676e-11	0.0558248	0.128807	rs3856438	0.416059
ENSG00000229728.1	AL136531.1	Adipose_Subcutaneous		2.09976	0.052982	1.05441	1.00353	1.10787	0.03575	0.0308175	0.0476436	1.07158e-07	2.85454e-07	13	13	13	7106	0.0871764	0.848049	0.00547922	0.0532957	0.00600008	rs8123274	0.211832
ENSG00000229832.1	AL360091.1	Adipose_Subcutaneous		2.56984	0.131632	1.14069	1.03173	1.26115	0.0101744	0.00675498	0.0167544	0.00176942	0.00301129	7	7	7	6378	0.439526	0.305027	0.138939	0.0964022	0.0201059	rs6540707	0.0919679
ENSG00000230163.1	AL122010.1	Adipose_Subcutaneous		2.60036	0.0531962	1.05464	1.01319	1.09778	0.0093127	0.0514962	0.116034	2.99016e-17	1.58218e-16	3	3	3	4647	3.6275e-10	0.811836	5.99122e-11	0.13403	0.0541343	rs11803179	0.95792
ENSG00000230587.1	LINC02580	Adipose_Subcutaneous		2.57226	0.0986567	1.10369	1.02376	1.18985	0.0101037	0.0180761	0.0231413	0.000232962	0.00044313	23	23	23	6361	0.000290997	0.000437341	0.280665	0.421516	0.297091	rs1322	0.182899
ENSG00000230896.1	AL604028.1	Adipose_Subcutaneous		4.46794	0.094479	1.09909	1.05446	1.1456	7.89765e-06	0.0283924	0.0257887	0.000101183	0.000200459	12	12	12	4084	0.331235	0.471455	0.068324	0.0972154	0.0317697	rs141950979	0.0693989
ENSG00000230912.1	AL021707.4	Adipose_Subcutaneous		-2.62408	-0.0670556	0.935143	0.889459	0.983173	0.00868832	0.0280789	0.0282578	4.65769e-05	9.57854e-05	11	11	11	5118	0.0767148	0.868665	0.0034355	0.0388889	0.0122964	rs150579010	0.0292485
ENSG00000231064.7	AC234582.1	Adipose_Subcutaneous		-4.78594	-0.18348	0.832368	0.772115	0.897323	1.70191e-06	0.0139815	0.0290371	3.64711e-05	7.5984e-05	4	4	4	3522	0.000336145	0.000652334	0.321271	0.623415	0.0543255	rs7556304	0.296876
ENSG00000231193.1	AL157884.2	Adipose_Subcutaneous		-2.16024	-0.0576462	0.943984	0.89588	0.994671	0.030754	0.0289533	0.0407732	9.23337e-07	2.27005e-06	16	17	17	7108	0.413585	0.526017	0.0244583	0.0311024	0.00483712	rs72714880	0.0277437
ENSG00000231290.5	APCDD1L-DT	Adipose_Subcutaneous		-2.09856	-0.148249	0.862216	0.750729	0.990259	0.0358556	0.00429829	0.0286418	4.12878e-05	8.5472e-05	10	10	10	6353	0.546328	0.368971	0.0470583	0.0317757	0.00586696	rs6026344	0.0869848
ENSG00000231389.7	HLA-DPA1	Adipose_Subcutaneous		3.65776	0.0515179	1.05287	1.0242	1.08234	0.000254432	0.101849	0.155635	4.47659e-23	3.22821e-22	13	14	14	15449	6.9344e-10	0.19712	2.75036e-09	0.781817	0.0210637	rs6457711	0.674121
ENSG00000231407.5	GORAB-AS1	Adipose_Subcutaneous		-3.4295	-0.444882	0.6409	0.497014	0.826441	0.000604698	0.00137359	0.0164162	0.00197181	0.00332866	7	7	7	6751	0.106139	0.103964	0.32625	0.319421	0.144226	rs11578119	0.102101
ENSG00000231500.6	RPS18	Adipose_Subcutaneous		-2.15839	-0.0179917	0.982169	0.966253	0.998348	0.0308979	0.419394	0.564799	1.10846e-106	1.28437e-104	23	23	23	15329	1.98064e-174	0.0265679	7.24436e-173	0.971744	0.00168815	rs17215231	1
ENSG00000231826.5	LINC01819	Adipose_Subcutaneous		-2.02784	-0.0967903	0.907746	0.826676	0.996767	0.0425765	0.0100796	0.0298581	2.81908e-05	5.9531e-05	25	25	25	6354	0.000597421	0.000385823	0.575803	0.371811	0.0514029	rs11899984	0.10411
ENSG00000231852.6	CYP21A2	Adipose_Subcutaneous		-2.36573	-0.0248791	0.975428	0.955528	0.995742	0.0179944	0.186309	0.218538	6.9946e-33	7.89066e-32	31	36	36	19373	1.88958e-11	0.311464	3.72902e-11	0.614643	0.0738932	rs6932167	0.226968
ENSG00000232629.8	HLA-DQB2	Adipose_Subcutaneous		-2.59696	-0.0156483	0.984473	0.972915	0.996169	0.00940517	0.552195	0.7089	2.72283e-157	2.93908e-154	15	16	16	14737	3.09615e-162	0.183991	1.34181e-161	0.797369	0.0186399	rs9273020	0.0565684
ENSG00000232642.1	AC008073.2	Adipose_Subcutaneous		-2.38875	-0.0490967	0.952089	0.914497	0.991227	0.016906	0.0526636	0.217385	1.0747e-32	1.20508e-31	11	12	12	5866	9.38361e-33	1.0747e-06	8.7314e-27	0.999999	5.5125e-09	rs6714652	0.204613
ENSG00000232729.7	AC211433.1	Adipose_Subcutaneous		2.46573	0.27256	1.31332	1.05749	1.63104	0.0136736	0.00377456	0.0171593	0.00155456	0.00266419	4	4	4	2883	0.641714	0.327259	0.0184317	0.0093965	0.0031986	rs1637366	0.341762
ENSG00000233030.2	AC243772.2	Adipose_Subcutaneous		-2.06432	-0.397852	0.671762	0.460428	0.980096	0.0389878	0.00265396	0.010152	0.0151155	0.0225884	2	2	2	1994	0.821025	0.131388	0.0384324	0.00614733	0.00300686	rs7544531	0.107184
ENSG00000233223.2	AC016876.1	Adipose_Subcutaneous		2.1915	0.0724461	1.07513	1.00768	1.1471	0.0284158	0.019749	0.0230174	0.000242246	0.000459681	12	12	12	5706	6.09614e-126	6.28905e-126	0.47187	0.486761	0.0413684	rs78378222	1
ENSG00000233590.1	LINC02640	Adipose_Subcutaneous		3.02041	0.0539932	1.05548	1.01914	1.09311	0.00252435	0.0781117	0.113303	7.38903e-17	3.82488e-16	15	16	16	5754	3.74981e-13	0.588686	2.34686e-13	0.368393	0.0429203	rs3858144	0.100063
ENSG00000233725.7	NRAD1	Adipose_Subcutaneous		-2.05931	-0.0809005	0.922285	0.853936	0.996106	0.0394643	0.0137472	0.0189074	0.000890382	0.00157204	11	11	11	5259	0.650343	0.307378	0.0269106	0.0127164	0.00265234	rs117713912	0.0321279
ENSG00000233818.1	AP000695.2	Adipose_Subcutaneous		2.7583	0.0756253	1.07856	1.02213	1.1381	0.00581036	0.0263421	0.0915496	9.13405e-14	3.85294e-13	8	8	8	6814	0.24956	0.699475	0.0109517	0.0306866	0.00932606	rs12626330	0.222823
ENSG00000234028.3	EIF2AK3-DT	Adipose_Subcutaneous		5.32465	0.119175	1.12657	1.07821	1.17709	1.01145e-07	0.0340101	0.122781	3.16571e-18	1.77295e-17	8	8	8	2903	1.71077e-15	0.000257432	1.92838e-13	0.028046	0.971697	rs867529	0.301657
ENSG00000234235.1	BOK-AS1	Adipose_Subcutaneous		-2.2824	-0.0400755	0.960717	0.928217	0.994355	0.022466	0.0929539	0.0401454	1.12395e-06	2.73962e-06	58	58	58	5175	0.068884	0.0451702	0.492644	0.322978	0.0703238	rs6414220	0.382895
ENSG00000234327.7	AC012146.1	Adipose_Subcutaneous		-2.52571	-0.0219347	0.978304	0.961793	0.995099	0.0115464	0.243822	0.423762	2.51209e-71	1.01618e-69	15	15	15	7037	9.80655e-28	0.113405	7.66334e-27	0.886203	0.000392496	rs143649705	1
ENSG00000234350.4	AC007405.1	Adipose_Subcutaneous		-2.71052	-0.165014	0.847882	0.752513	0.955337	0.00671782	0.00524398	0.0263116	8.58385e-05	0.000171351	2	2	2	6432	0.0700953	0.786008	0.00902913	0.101214	0.0336532	rs66833017	0.229658
ENSG00000234840.1	LINC01239	Adipose_Subcutaneous		-2.11423	-0.0180983	0.982064	0.965725	0.998681	0.0344958	0.250909	0.356372	2.20279e-57	5.76974e-56	31	31	31	6338	1.26648e-43	0.897182	1.35541e-44	0.0960116	0.00680634	rs505061	0.999995
ENSG00000234936.1	AC010883.1	Adipose_Subcutaneous		-2.8166	-0.0316415	0.968854	0.947754	0.990423	0.00485355	0.123873	0.112016	1.13072e-16	5.80037e-16	30	30	30	6336	6.79638e-09	0.000152042	6.5556e-06	0.145802	0.85404	rs141151713	0.1564
ENSG00000235169.7	SMIM1	Adipose_Subcutaneous		2.51231	0.0703841	1.07292	1.01559	1.13348	0.0119944	0.0239164	0.0395564	1.35158e-06	3.26805e-06	20	20	20	8624	0.408893	0.463163	0.0431156	0.0488021	0.0360272	rs112014047	0.3743
ENSG00000235268.2	KDM4E	Adipose_Subcutaneous		-1.9948	-0.0848344	0.918664	0.845194	0.998521	0.0460649	0.0137858	0.0274495	6.0034e-05	0.000121881	2	2	2	5748	0.545162	0.406569	0.0252599	0.0188341	0.00417461	rs34600102	0.0613318
ENSG00000235351.1	AC114730.3	Adipose_Subcutaneous		-4.98129	-0.0818025	0.921454	0.892267	0.951595	6.31607e-07	0.0784968	0.0436913	3.70098e-07	9.40795e-07	12	12	12	4503	0.00851599	0.0190823	0.0605923	0.134996	0.776813	rs6414220	0.266518
ENSG00000235513.1	AL035681.1	Adipose_Subcutaneous		3.95949	0.0872522	1.09117	1.04505	1.13933	7.51113e-05	0.0410538	0.0401713	1.11485e-06	2.71873e-06	3	3	3	3851	2.40396e-45	7.89353e-45	0.230761	0.757703	0.0115364	rs733381	0.461299
ENSG00000235530.6	AC087294.1	Adipose_Subcutaneous		-1.97224	-0.0481601	0.952981	0.908445	0.999701	0.0485817	0.0257062	0.0471782	1.2401e-07	3.2868e-07	7	7	7	2695	0.393382	0.570397	0.0116962	0.0169517	0.0075735	rs7221808	0.150815
ENSG00000235772.1	AP001625.2	Adipose_Subcutaneous		-2.90556	-0.0281462	0.972246	0.953961	0.990882	0.003666	0.237151	0.359858	4.54974e-58	1.22777e-56	36	36	36	7197	1.45961e-44	0.772811	1.85221e-45	0.0979387	0.129251	rs12483424	0.99595
ENSG00000235884.3	LINC00941	Adipose_Subcutaneous		-2.30514	-0.0271148	0.973249	0.951068	0.995948	0.0211588	0.123566	0.207209	4.63322e-31	4.87296e-30	27	27	27	7669	5.54209e-15	0.846586	5.42488e-16	0.0827975	0.0706163	rs60772006	0.999813
ENSG00000236039.2	AC019117.1	Adipose_Subcutaneous		2.25707	0.0504353	1.05173	1.00666	1.09882	0.0240037	0.0434516	0.0461131	1.73209e-07	4.53337e-07	22	23	23	6364	0.38012	0.555148	0.0252354	0.0368526	0.00264426	rs116915128	0.0288547
ENSG00000236104.2	ZBTB22	Adipose_Subcutaneous		2.59815	0.0757774	1.07872	1.01879	1.14218	0.00937269	0.0283884	0.0846446	8.49394e-13	3.33713e-12	4	4	4	15170	1.46279e-07	0.025629	5.55011e-06	0.972418	0.00194695	rs3106189	0.181751
ENSG00000236263.1	AC234582.2	Adipose_Subcutaneous		-4.80169	-0.246561	0.781484	0.706661	0.864229	1.57336e-06	0.0086312	0.0258084	0.000100556	0.000199256	7	7	7	3537	0.000456428	0.000547961	0.436285	0.523739	0.0389717	rs76798800	0.307066
ENSG00000236364.3	AL358115.1	Adipose_Subcutaneous		-2.38057	-0.0956103	0.908818	0.84002	0.983251	0.0172858	0.0107274	0.0303606	2.40812e-05	5.12218e-05	9	9	9	6588	0.125794	0.737747	0.0189789	0.1113	0.00618056	rs3790665	0.092519
ENSG00000236423.5	LINC01134	Adipose_Subcutaneous		-2.27895	-0.0540088	0.947424	0.904422	0.99247	0.02267	0.0485796	0.025571	0.000108353	0.000214128	29	30	30	8706	0.496056	0.405568	0.0505514	0.0413236	0.00650086	rs2017435	0.0894424
ENSG00000236432.7	AC097662.1	Adipose_Subcutaneous		-2.0579	-0.0432467	0.957675	0.91903	0.997945	0.0395997	0.0497499	0.0668827	2.47988e-10	8.15325e-10	27	27	27	6997	0.0962087	0.800683	0.0101584	0.0845333	0.00841665	rs113824006	0.0233593
ENSG00000236529.1	AC093582.1	Adipose_Subcutaneous		-2.39371	-0.0360392	0.964602	0.936554	0.993491	0.0166789	0.104163	0.11181	1.21032e-16	6.19786e-16	33	33	33	4803	1.94768e-05	0.959371	5.54782e-07	0.0273136	0.0132957	rs6955582	0.0359645
ENSG00000236540.7	AC006547.1	Adipose_Subcutaneous		-2.4974	-0.0698069	0.932574	0.882857	0.985091	0.0125106	0.0231909	0.0113362	0.0102239	0.0156807	8	8	8	6471	0.578948	0.307193	0.0705993	0.0374546	0.00580492	rs141761092	0.0960407
ENSG00000236841.7	AC007750.1	Adipose_Subcutaneous		-2.28532	-0.149593	0.861058	0.757379	0.97893	0.022294	0.00433854	0.0176074	0.00134726	0.00232859	8	8	8	4324	0.597238	0.339987	0.0373274	0.021245	0.00420331	rs141835820	0.0277257
ENSG00000236935.1	AP003774.2	Adipose_Subcutaneous		5.10463	0.10523	1.11097	1.06697	1.15677	3.31434e-07	0.0410453	0.0510019	3.73245e-08	1.03291e-07	10	10	10	3722	7.2648e-07	2.01004e-06	0.255931	0.708081	0.0359848	rs139777171	0.197985
ENSG00000236990.1	AC025822.2	Adipose_Subcutaneous		2.01839	0.0652523	1.06743	1.00189	1.13725	0.0435503	0.0187915	0.0247296	0.000141206	0.000275416	9	9	9	8123	0.509828	0.443713	0.0234695	0.0204234	0.00256676	rs72770000	0.0436985
ENSG00000237172.3	B3GNT9	Adipose_Subcutaneous		2.90189	0.0754137	1.07833	1.02478	1.13468	0.00370921	0.0285674	0.0409075	8.85299e-07	2.18019e-06	17	17	17	3354	0.00386014	0.0565286	0.0522231	0.76464	0.122748	rs9033	0.791333
ENSG00000237371.1	AL355803.1	Adipose_Subcutaneous		-3.14356	-0.0494393	0.951763	0.922872	0.981558	0.00166907	0.0769943	0.107447	5.09768e-16	2.49877e-15	40	41	41	4499	4.12699e-08	2.8078e-08	0.570578	0.388152	0.0412708	rs200110285	0.585621
ENSG00000237372.2	AL606807.1	Adipose_Subcutaneous	Novel, significant, colocalized	-6.307	-0.138031	0.871072	0.834497	0.90925	2.845e-10	0.0455489	0.0635527	7.12663e-10	2.26219e-09	18	19	19	7045	4.7066e-11	7.96031e-09	6.35647e-06	7.51569e-05	0.999918	rs28508285	0.999982
ENSG00000237505.6	PKN2-AS1	Adipose_Subcutaneous		1.96899	0.0558591	1.05745	1.00026	1.11791	0.0489537	0.0207631	0.0190531	0.000850081	0.00150542	32	32	32	5143	0.628101	0.307256	0.0407635	0.0199368	0.00394237	rs115842279	0.119748
ENSG00000238005.2	AL391832.2	Adipose_Subcutaneous		2.0121	0.0677439	1.07009	1.00176	1.14309	0.0442095	0.0213585	0.0340971	7.46831e-06	1.67341e-05	16	16	16	5932	0.574736	0.367669	0.0295199	0.0188752	0.00920037	rs6586360	0.455647
ENSG00000238290.1	AL034417.2	Adipose_Subcutaneous		2.89732	0.0924578	1.09687	1.03036	1.16766	0.00376364	0.0240114	0.0472582	1.20936e-07	3.20823e-07	10	10	10	5310	0.0152453	0.250045	0.0348778	0.571919	0.127913	rs226258	0.0999316
ENSG00000239388.8	ASB14	Adipose_Subcutaneous		-2.55005	-0.0512921	0.950001	0.913277	0.988202	0.0107707	0.0530963	0.0719555	4.94187e-11	1.7221e-10	16	16	16	5597	0.000153561	0.838464	1.85206e-05	0.101065	0.0602987	rs34504438	0.151514
ENSG00000239415.1	AP001469.3	Adipose_Subcutaneous		-2.31472	-0.0307574	0.969711	0.944782	0.995298	0.0206281	0.109648	0.133495	8.66398e-20	5.28209e-19	25	25	25	5092	1.2903e-06	0.95481	3.84767e-08	0.0284556	0.0167328	rs2839172	0.163007
ENSG00000239642.5	MEIKIN	Adipose_Subcutaneous		2.19179	0.0458293	1.0469	1.00486	1.09069	0.0283945	0.0351001	0.0186244	0.000974284	0.00171119	10	10	10	3711	0.103196	0.262598	0.170531	0.433915	0.0297604	rs66628697	0.0298472
ENSG00000239672.7	NME1	Adipose_Subcutaneous		3.88347	0.0327854	1.03333	1.01637	1.05057	0.000102975	0.269857	0.400709	2.20766e-66	7.68707e-65	10	10	10	5260	4.87265e-55	0.124308	1.86376e-55	0.0467179	0.828975	rs7207370	0.666833
ENSG00000239887.4	C1orf226	Adipose_Subcutaneous		-2.13734	-0.0559577	0.945579	0.898281	0.995368	0.0325707	0.0302071	0.0153898	0.00274116	0.00453813	22	22	22	6537	0.38507	0.532304	0.0327651	0.0452884	0.0045723	rs150358226	0.153471
ENSG00000240065.7	PSMB9	Adipose_Subcutaneous		-2.69411	-0.0324597	0.968061	0.945469	0.991194	0.0070577	0.137539	0.200538	5.32478e-30	5.34276e-29	17	17	17	14931	4.42746e-16	0.194367	1.81781e-15	0.798021	0.0076121	rs2071480	0.0841183
ENSG00000240373.1	SEC62-AS1	Adipose_Subcutaneous		-2.23781	-0.0868674	0.916799	0.849633	0.989274	0.0252336	0.0170991	0.0500066	5.1029e-08	1.39801e-07	3	3	3	5338	3.97663e-30	6.46504e-30	0.374193	0.60833	0.017477	rs2293607	0.23308
ENSG00000240771.6	ARHGEF25	Adipose_Subcutaneous		2.79	0.0320385	1.03256	1.00958	1.05606	0.00527076	0.143889	0.187933	5.09383e-28	4.68893e-27	19	19	19	4497	1.28749e-18	6.65955e-08	1.9333e-11	1	4.81776e-10	rs7314872	0.623459
ENSG00000241258.6	CRCP	Adipose_Subcutaneous		2.02166	0.0294972	1.02994	1.0009	1.05982	0.0432111	0.0829497	0.0725905	4.0365e-11	1.41512e-10	21	21	21	4719	0.0158148	0.942554	0.000464144	0.0276492	0.013518	rs10571540	0.0511244
ENSG00000241404.6	EGFL8	Adipose_Subcutaneous		-2.40015	-0.0773756	0.925542	0.86887	0.985911	0.0163882	0.0166534	0.0167238	0.00178686	0.0030382	31	31	31	20097	0.0896998	0.0874435	0.377262	0.367753	0.0778416	rs3129275	0.0378583
ENSG00000242028.6	HYPK	Adipose_Subcutaneous		-2.58486	-0.0973653	0.907225	0.842658	0.976738	0.00974189	0.0192803	0.0281584	4.80531e-05	9.86507e-05	12	12	12	2782	0.660641	0.293919	0.0286719	0.0127521	0.00401575	rs62018890	0.048891
ENSG00000242259.8	C22orf39	Adipose_Subcutaneous		2.77285	0.0513067	1.05265	1.01515	1.09152	0.00555671	0.060129	0.111817	1.20734e-16	6.18415e-16	29	29	29	5090	2.86494e-07	0.915062	2.49213e-08	0.0795933	0.00534438	rs5993619	0.309999
ENSG00000242441.7	GTF2A1L	Adipose_Subcutaneous		2.24498	0.0122934	1.01237	1.00156	1.02329	0.0247695	0.62656	0.683758	7.21266e-147	3.99796e-144	22	22	22	6812	7.51818e-273	0.853644	1.08334e-273	0.122983	0.0233723	rs2140551	1
ENSG00000242622.1	AC092910.3	Adipose_Subcutaneous		2.04152	0.238057	1.26878	1.00955	1.59458	0.0411996	0.00124457	0.0103126	0.0143318	0.0215066	7	7	7	6319	0.362862	0.250782	0.216011	0.149268	0.0210771	rs113751644	0.0492837
ENSG00000243147.7	MRPL33	Adipose_Subcutaneous		3.35512	0.203631	1.22585	1.08836	1.3807	0.000793308	0.00547706	0.0124011	0.00721389	0.0113025	9	9	9	4246	5.90469e-06	3.2693e-06	0.620809	0.343693	0.0354881	rs1260326	0.651273
ENSG00000243243.5	AC073130.2	Adipose_Subcutaneous		-2.17257	-0.0692004	0.93314	0.876665	0.993252	0.0298127	0.0149888	0.0179246	0.00121761	0.0021153	11	11	11	4562	4.42814e-06	3.99225e-06	0.505729	0.455909	0.0383533	rs4730774	0.996334
ENSG00000243284.1	VSIG8	Adipose_Subcutaneous		-2.5072	-0.0294896	0.970941	0.948814	0.993585	0.0121692	0.130975	0.114353	5.22005e-17	2.73247e-16	21	21	21	6103	1.10515e-06	0.615639	6.72894e-07	0.374834	0.00952547	rs11587021	0.517466
ENSG00000243509.4	TNFRSF6B	Adipose_Subcutaneous		1.96883	0.0726596	1.07536	1.00033	1.15603	0.0489731	0.0160298	0.0344222	6.74537e-06	1.51889e-05	12	12	12	5916	1.25214e-09	7.06721e-08	0.0173892	0.981466	0.00114493	rs200110285	0.58262
ENSG00000243678.11	NME2	Adipose_Subcutaneous		-2.49809	-0.0203608	0.979845	0.964316	0.995624	0.0124864	0.307105	0.358185	9.70766e-58	2.58229e-56	34	34	34	5264	3.16577e-45	0.721225	1.21303e-45	0.27635	0.00242491	rs76221971	0.343166
ENSG00000243708.10	PLA2G4B	Adipose_Subcutaneous		4.41943	0.0467999	1.04791	1.02639	1.06989	9.8962e-06	0.181027	0.250737	3.35087e-38	4.73625e-37	5	5	5	4395	3.85617e-36	0.0299104	7.05538e-36	0.0538088	0.916281	rs17678767	0.125613
ENSG00000243789.10	JMJD7	Adipose_Subcutaneous		4.32859	0.0421558	1.04306	1.02334	1.06316	1.50069e-05	0.205713	0.280648	2.39289e-43	4.04582e-42	11	11	11	4402	4.28321e-26	0.307712	7.83645e-26	0.562853	0.129435	rs8025614	0.253367
ENSG00000244300.2	GATA2-AS1	Adipose_Subcutaneous		-2.39434	-0.0679664	0.934292	0.88373	0.987746	0.0166502	0.024524	0.0349576	5.70428e-06	1.2927e-05	30	30	30	4907	0.000117076	0.000919683	0.112209	0.881442	0.00531255	rs3887841	0.374645
ENSG00000244731.7	C4A	Adipose_Subcutaneous		3.75583	0.0375178	1.03823	1.0181	1.05876	0.00017277	0.261093	0.320455	1.5599e-50	3.28459e-49	26	31	31	19466	3.34232e-24	0.235996	6.62808e-24	0.467921	0.296082	rs3132941	0.110754
ENSG00000244733.5	AL132656.2	Adipose_Subcutaneous		-2.96742	-0.0350398	0.965567	0.943476	0.988175	0.00300313	0.227176	0.303971	1.65169e-47	3.22308e-46	14	14	14	7470	1.77585e-33	0.868928	2.01892e-34	0.0987539	0.0323186	rs3851047	0.469256
ENSG00000244945.1	AC136604.2	Adipose_Subcutaneous		2.17676	0.038745	1.03951	1.00387	1.07641	0.0294984	0.0633504	0.153982	7.92711e-23	5.66273e-22	13	13	13	7706	1.87122e-10	0.873801	2.49678e-11	0.116582	0.00961645	rs8087	0.76294
ENSG00000244998.1	AC100803.2	Adipose_Subcutaneous		2.36632	0.147802	1.15928	1.0257	1.31026	0.017966	0.00555314	0.0109485	0.0116154	0.0176695	16	16	16	6279	0.612026	0.346384	0.0248728	0.0140745	0.00264299	rs72688929	0.0671755
ENSG00000245556.2	SCAMP1-AS1	Adipose_Subcutaneous		-2.54507	-0.0410227	0.959807	0.929959	0.990614	0.0109256	0.0678391	0.0871863	3.74384e-13	1.51325e-12	11	11	11	5944	0.0180147	0.839391	0.00230427	0.107334	0.0329566	rs62362628	0.0261864
ENSG00000245904.3	AC025164.1	Adipose_Subcutaneous		2.38134	0.100251	1.10545	1.0179	1.20053	0.0172496	0.00991933	0.0176587	0.00132536	0.00229208	12	12	12	5547	0.581064	0.381321	0.0211474	0.0138753	0.00259253	rs191499667	0.0823805
ENSG00000246090.6	AP002026.1	Adipose_Subcutaneous		4.26973	0.0260718	1.02641	1.0142	1.03877	1.95708e-05	0.505877	0.371984	1.76406e-60	5.16844e-59	66	69	69	6490	1.21616e-25	1.1649e-07	1.044e-18	0.999996	3.7048e-06	rs1800759	0.977387
ENSG00000246366.6	LACTB2-AS1	Adipose_Subcutaneous		-3.00187	-0.0970712	0.907491	0.851759	0.96687	0.0026833	0.0235272	0.0591397	2.87625e-09	8.67357e-09	11	12	12	5156	1.03462e-11	3.05743e-08	0.000338271	0.999636	2.55023e-05	rs2958366	0.127363
ENSG00000246523.7	FZD4-DT	Adipose_Subcutaneous		2.14211	0.0395795	1.04037	1.00337	1.07874	0.0321843	0.0501514	0.0674263	2.08681e-10	6.90518e-10	17	17	17	7857	0.00123914	0.905969	9.32211e-05	0.0681319	0.0245663	rs11607013	0.154164
ENSG00000246560.2	UBE2D3-AS1	Adipose_Subcutaneous		-3.07843	-0.0767605	0.926112	0.881939	0.972497	0.00208093	0.031825	0.0198525	0.000659449	0.00118429	8	8	8	5260	0.182298	0.462729	0.089498	0.227135	0.0383395	rs223505	0.0339347
ENSG00000246763.6	RGMB-AS1	Adipose_Subcutaneous		2.19759	0.0426763	1.0436	1.00462	1.08409	0.0279784	0.0584704	0.10334	1.96235e-15	9.25616e-15	9	9	9	6367	4.21636e-10	0.943588	1.93417e-11	0.0432722	0.0131393	rs2547970	0.247892
ENSG00000246777.1	AC044802.1	Adipose_Subcutaneous		-2.20918	-0.115937	0.890531	0.803484	0.987008	0.0271621	0.00691435	0.0210102	0.000456876	0.000839387	5	5	5	4375	0.0420205	0.119615	0.208661	0.593933	0.0357712	rs6979	0.461033
ENSG00000247077.6	PGAM5	Adipose_Subcutaneous		-2.39939	-0.0735856	0.929057	0.874856	0.986615	0.0164223	0.0262456	0.0560717	7.57016e-09	2.211e-08	11	12	12	4436	0.0898005	0.812576	0.00828634	0.0749661	0.0143709	rs117520285	0.813135
ENSG00000247373.3	TMED2-DT	Adipose_Subcutaneous		-2.07712	-0.0535756	0.947834	0.901108	0.996984	0.0377904	0.048164	0.0514841	3.20749e-08	8.93296e-08	11	11	11	5541	3.22882e-05	0.000455735	0.0658877	0.929972	0.00365208	rs71444571	0.100372
ENSG00000247516.6	MIR4458HG	Adipose_Subcutaneous		-2.18444	-0.111795	0.894227	0.808881	0.988579	0.0289299	0.00788766	0.0101844	0.0149539	0.0223633	15	15	15	7620	0.513883	0.387008	0.0535229	0.040303	0.00528371	rs40705	0.0718193
ENSG00000247556.6	OIP5-AS1	Adipose_Subcutaneous		-2.51953	-0.0243798	0.975915	0.957581	0.9946	0.011751	0.312037	0.351837	1.69211e-56	4.3003e-55	10	10	10	4707	2.36437e-47	0.35089	4.33409e-47	0.643206	0.00590416	rs7182324	0.338761
ENSG00000247708.7	STX18-AS1	Adipose_Subcutaneous		-1.98928	-0.0410824	0.95975	0.921677	0.999395	0.0466702	0.0590812	0.133353	9.08929e-20	5.53809e-19	13	13	13	9061	0.000673531	0.945334	3.63267e-05	0.0509833	0.00297275	rs60004116	0.261645
ENSG00000248174.5	LINC02268	Adipose_Subcutaneous		2.19961	0.0171046	1.01725	1.00186	1.03287	0.0278347	0.272151	0.278797	5.05189e-43	8.41667e-42	15	15	15	6310	5.29119e-27	0.444629	6.51779e-27	0.547695	0.00767626	rs6843513	0.376229
ENSG00000248240.1	AC114956.1	Adipose_Subcutaneous		2.0142	0.0410883	1.04194	1.00111	1.08445	0.0439884	0.0525576	0.0663496	2.93698e-10	9.60677e-10	9	9	9	5817	0.00130964	0.314726	0.00282243	0.678271	0.00287077	rs750583	0.080147
ENSG00000248429.5	FAM198B-AS1	Adipose_Subcutaneous		2.35734	0.0194449	1.01964	1.00328	1.03625	0.0184064	0.396096	0.370592	3.35476e-60	9.74542e-59	33	33	33	5421	2.57677e-48	0.884773	3.10523e-49	0.106614	0.0086122	rs12648410	0.328373
ENSG00000248727.5	LINC01948	Adipose_Subcutaneous		2.38355	0.17295	1.18881	1.03121	1.37049	0.0171466	0.00370604	0.0190762	0.000843854	0.00149517	9	9	9	6302	0.454936	0.289876	0.147495	0.0939672	0.0137254	rs76417943	0.178326
ENSG00000248734.2	AC008906.1	Adipose_Subcutaneous		-2.0029	-0.0144361	0.985668	0.971841	0.999691	0.0451884	0.36103	0.39725	1.17359e-65	3.95873e-64	31	31	31	6105	1.61352e-36	0.930057	8.63003e-38	0.0497246	0.0202181	rs41135	0.995971
ENSG00000248746.5	ACTN3	Adipose_Subcutaneous		-2.61101	-0.0350014	0.965604	0.940564	0.991311	0.00902746	0.129043	0.13702	2.62855e-20	1.65264e-19	13	13	13	3252	1.07426e-12	0.203828	4.14419e-12	0.786301	0.00987031	rs1815739	0.593462
ENSG00000248858.7	AC104211.1	Adipose_Subcutaneous		-1.96878	-0.10892	0.896803	0.804645	0.999515	0.0489787	0.00642816	0.0114209	0.0099434	0.015271	13	13	13	4064	0.69337	0.270092	0.0246628	0.00960479	0.00227015	rs79985526	0.0460677
ENSG00000248869.5	LINC02511	Adipose_Subcutaneous		2.31546	0.0517802	1.05314	1.00798	1.10033	0.0205877	0.038308	0.0852172	7.06362e-13	2.79236e-12	20	20	20	7105	0.162888	0.754017	0.00867707	0.0401324	0.0342859	rs2634919	0.409925
ENSG00000248874.5	C5orf17	Adipose_Subcutaneous		2.98834	0.0359022	1.03655	1.01243	1.06125	0.00280494	0.123371	0.182094	4.11685e-27	3.62371e-26	17	17	17	6723	4.0988e-15	0.42026	7.58702e-16	0.0772892	0.50245	rs3071609	0.367306
ENSG00000249341.1	AC124017.1	Adipose_Subcutaneous		-2.57604	-0.0871146	0.916572	0.857789	0.979383	0.00999396	0.0157879	0.0239075	0.000182953	0.000352219	9	9	9	5429	4.81834e-16	2.74192e-16	0.608194	0.346052	0.0457541	rs62325515	0.15645
ENSG00000249378.5	LINC01060	Adipose_Subcutaneous		-2.94902	-0.0187741	0.981401	0.969231	0.993723	0.00318784	0.400458	0.519957	2.46771e-94	1.91706e-92	15	15	15	9815	2.46443e-100	0.899315	1.49229e-101	0.0544101	0.0462747	rs28641985	0.30268
ENSG00000249464.5	LINC01091	Adipose_Subcutaneous		2.56225	0.128159	1.13673	1.03058	1.25382	0.0103996	0.00784219	0.0181363	0.00113813	0.00198334	6	6	6	6345	0.564835	0.38755	0.0264065	0.0181152	0.00309282	rs183407986	0.0316798
ENSG00000249655.1	AC008434.1	Adipose_Subcutaneous		3.09356	0.122689	1.13053	1.04598	1.22192	0.0019777	0.0109432	0.0206687	0.000509067	0.000929031	5	6	6	5994	0.509444	0.448908	0.0195814	0.0172498	0.00481719	rs420522	0.081833
ENSG00000249996.1	AC106786.2	Adipose_Subcutaneous		-2.39791	-0.046722	0.954353	0.918593	0.991504	0.0164891	0.046607	0.0243857	0.000157362	0.000305158	12	12	12	5545	0.439753	0.362743	0.0774612	0.06384	0.056203	rs6884312	0.108451
ENSG00000250790.4	AC127070.2	Adipose_Subcutaneous		2.83836	0.0621504	1.06412	1.01942	1.11079	0.00453455	0.0435853	0.11349	6.94642e-17	3.60122e-16	4	5	5	3897	4.20144e-09	0.875204	3.49426e-10	0.0727369	0.052059	rs1278607	0.301343
ENSG00000250900.6	AC008443.6	Adipose_Subcutaneous		-2.17296	-0.053527	0.94788	0.903203	0.994768	0.0297832	0.0295386	0.0584419	3.58496e-09	1.07303e-08	20	20	20	4226	0.0277615	0.933245	0.000802804	0.0269762	0.011214	rs371361	0.183142
ENSG00000251002.7	AC244502.1	Adipose_Subcutaneous		-2.13046	-0.150774	0.860042	0.748649	0.988009	0.0331339	0.00371715	0.0261845	8.93394e-05	0.000178062	18	19	19	7590	0.549706	0.365635	0.0484205	0.0322027	0.00403536	rs112238651	0.0883473
ENSG00000251666.1	ZNF346-IT1	Adipose_Subcutaneous		-2.20992	-0.144808	0.865188	0.76091	0.983757	0.0271105	0.00407485	0.014646	0.0034831	0.00569203	17	17	17	4470	0.000120865	5.14402e-05	0.656933	0.279528	0.0633663	rs35977534	0.0918989
ENSG00000253250.2	C8orf88	Adipose_Subcutaneous		-2.07191	-0.0911869	0.912847	0.837404	0.995087	0.0382734	0.0137545	0.0395101	1.37132e-06	3.31305e-06	5	5	5	4316	0.457399	0.4999	0.0154327	0.0168563	0.010412	rs75129807	0.720624
ENSG00000253414.2	AC124067.2	Adipose_Subcutaneous		-2.09246	-0.126005	0.881611	0.783462	0.992055	0.0363973	0.00359836	0.0155929	0.00256792	0.00426372	3	3	3	3466	0.561677	0.19846	0.161926	0.0571932	0.0207437	rs328293	0.155459
ENSG00000254038.1	AC092818.1	Adipose_Subcutaneous		-2.0699	-0.038521	0.962212	0.927747	0.997957	0.0384619	0.0575135	0.0771662	9.36324e-12	3.42545e-11	9	9	9	3192	3.84097e-05	0.905645	2.7066e-06	0.0637873	0.0305265	rs10086016	0.118325
ENSG00000254041.1	AC021546.1	Adipose_Subcutaneous		-2.10458	-0.114404	0.891898	0.801759	0.992171	0.0353276	0.00709249	0.0249114	0.000133352	0.00026099	9	9	9	5391	0.307343	0.556686	0.0450537	0.0815959	0.00932202	rs367858	0.142341
ENSG00000254109.5	RBPMS-AS1	Adipose_Subcutaneous		-2.06275	-0.0262782	0.974064	0.950044	0.998692	0.0391369	0.138178	0.24388	4.74847e-37	6.37763e-36	5	5	5	5332	7.77042e-26	8.65681e-09	8.97608e-18	1	2.46893e-10	rs10658617	0.727723
ENSG00000254139.1	AC104051.2	Adipose_Subcutaneous		-2.82697	-0.109702	0.896101	0.830472	0.966917	0.00469914	0.0131407	0.0390363	1.59067e-06	3.81645e-06	12	12	12	6768	0.525086	0.398496	0.0407517	0.0309224	0.00474358	rs114848508	0.0912878
ENSG00000254141.1	AC103853.2	Adipose_Subcutaneous		2.25679	0.258811	1.29539	1.03462	1.62188	0.0240211	0.00163087	0.0106588	0.0127808	0.0193262	7	7	7	5291	0.585302	0.281959	0.0859569	0.0414028	0.0053795	rs72674171	0.0300379
ENSG00000254461.1	AP001107.4	Adipose_Subcutaneous		-2.3769	-0.0456792	0.955348	0.920032	0.99202	0.017459	0.0552195	0.0787043	5.72249e-12	2.12075e-11	8	8	8	3259	0.000120663	0.20492	0.000466371	0.79203	0.00246351	rs76959689	0.231554
ENSG00000254528.7	AP000757.1	Adipose_Subcutaneous		-2.24006	-0.0690771	0.933255	0.878519	0.991401	0.0250873	0.0223917	0.0786178	5.88331e-12	2.17878e-11	21	21	21	6155	0.0255018	0.635253	0.0125089	0.311583	0.0151534	rs10790214	0.920409
ENSG00000254810.1	AP001189.3	Adipose_Subcutaneous		-2.13521	-0.0487536	0.952416	0.910732	0.996007	0.0327435	0.0375474	0.121855	4.31137e-18	2.40146e-17	10	10	10	5468	5.30442e-11	0.920684	4.35048e-12	0.0755072	0.00380905	rs2155218	0.904704
ENSG00000254855.1	AP001107.8	Adipose_Subcutaneous		-2.1529	-0.0257469	0.974582	0.952003	0.997696	0.0313265	0.132764	0.153045	1.09528e-22	7.78074e-22	7	7	7	3253	1.4564e-09	0.205605	5.61344e-09	0.792465	0.00193029	rs76959689	0.186046
ENSG00000254858.9	MPV17L2	Adipose_Subcutaneous		2.1078	0.0393693	1.04015	1.00276	1.07894	0.035048	0.0609724	0.0789347	5.3153e-12	1.97628e-11	23	23	23	6119	1.52698e-05	0.934218	1.05018e-06	0.0642494	0.00151606	rs16982263	0.475729
ENSG00000255142.1	AP006621.2	Adipose_Subcutaneous		-2.05743	-0.0176802	0.982475	0.966066	0.999163	0.0396446	0.26948	0.344941	3.65819e-55	8.96365e-54	17	17	17	6092	4.60877e-103	9.81111e-56	4.6975e-48	1	4.24955e-49	rs141244868	0.473427
ENSG00000255182.2	AC084125.2	Adipose_Subcutaneous		-3.62417	-0.0795126	0.923566	0.884693	0.964147	0.000289894	0.0458556	0.0417648	6.7681e-07	1.68414e-06	10	10	10	3297	0.0339526	0.761355	0.00214261	0.0478913	0.154659	rs4251691	0.113341
ENSG00000255201.1	AC087623.1	Adipose_Subcutaneous		2.77326	0.116593	1.12366	1.03478	1.22018	0.00554986	0.0106313	0.0161494	0.00214785	0.00361009	6	6	6	3693	0.240622	0.343467	0.0657737	0.0936298	0.256507	rs328293	0.294501
ENSG00000255248.7	MIR100HG	Adipose_Subcutaneous		-3.05196	-0.166204	0.846873	0.761137	0.942268	0.00227355	0.00695371	0.0329356	1.07452e-05	2.3696e-05	8	8	8	5897	0.16573	0.189093	0.282372	0.322136	0.040669	rs10502255	0.0809288
ENSG00000255274.9	SMIM35	Adipose_Subcutaneous		-2.8022	-0.0505544	0.950702	0.917672	0.984921	0.0050756	0.0622352	0.0443452	3.01513e-07	7.71713e-07	23	23	23	5896	0.0130213	0.653159	0.00625386	0.313686	0.0138802	rs6589644	0.221845
ENSG00000255326.1	AP001922.5	Adipose_Subcutaneous		2.23548	0.129797	1.1386	1.01612	1.27583	0.0253861	0.00527519	0.0942341	3.82403e-14	1.65913e-13	7	8	8	4772	4.33715e-09	0.92381	3.25685e-10	0.0693639	0.00682642	rs1793395	0.50523
ENSG00000255443.1	CD44-AS1	Adipose_Subcutaneous		3.42147	0.263217	1.30111	1.119	1.51286	0.000622831	0.00369175	0.0592789	2.75259e-09	8.31168e-09	6	6	6	6668	7.38089e-23	3.83954e-21	0.0188083	0.978404	0.00278754	rs2732549	0.333617
ENSG00000255468.6	AP001107.9	Adipose_Subcutaneous		-5.0126	-0.147465	0.862892	0.814544	0.91411	5.36992e-07	0.0231099	0.0464983	1.53494e-07	4.03694e-07	15	15	15	3266	0.000914096	0.0255863	0.00352128	0.0976911	0.872287	rs6591213	0.0612233
ENSG00000255521.1	AL356215.1	Adipose_Subcutaneous		4.80367	0.104896	1.1106	1.06406	1.15916	1.55783e-06	0.0365133	0.0751663	1.77449e-11	6.37915e-11	21	21	21	6600	7.51765e-22	3.10895e-21	0.191445	0.791712	0.0168424	rs2732549	0.327958
ENSG00000255548.1	AP003043.1	Adipose_Subcutaneous		-2.11811	-0.0627836	0.939147	0.88614	0.995325	0.0341662	0.0237191	0.0613334	1.43826e-09	4.44639e-09	21	21	21	6789	0.547157	0.413345	0.0207184	0.0156484	0.0031309	rs11225490	0.0187721
ENSG00000255561.6	FDXACB1	Adipose_Subcutaneous		2.34606	0.112356	1.11891	1.01866	1.22903	0.0189731	0.00933887	0.013716	0.00470456	0.00755566	4	4	4	5018	4.04666e-11	1.89529e-11	0.628587	0.294327	0.0770858	rs10891420	0.749784
ENSG00000255650.5	FAM222A-AS1	Adipose_Subcutaneous		2.59312	0.0895972	1.09373	1.02212	1.17037	0.00951092	0.0179884	0.0182363	0.00110244	0.00192424	23	23	23	4591	0.558078	0.398913	0.0234372	0.0167501	0.00282185	rs73202456	0.0463781
ENSG00000255670.1	AC007619.1	Adipose_Subcutaneous		2.49213	0.0786823	1.08186	1.01694	1.15092	0.0126981	0.0233647	0.0425406	5.3077e-07	1.33206e-06	18	19	19	6204	0.000262403	0.00690669	0.0361995	0.952802	0.00382949	rs10845387	0.340496
ENSG00000255733.5	IFNG-AS1	Adipose_Subcutaneous		3.69531	0.037149	1.03785	1.0176	1.0585	0.000219616	0.189334	0.300396	7.32052e-47	1.39194e-45	23	23	23	5937	1.07886e-42	0.000633664	1.70098e-39	0.999062	0.0003048	rs2051993	0.572917
ENSG00000256223.5	ZNF10	Adipose_Subcutaneous		-2.16868	-0.0339004	0.966668	0.9375	0.996743	0.0301067	0.0809163	0.167981	6.06316e-25	4.79928e-24	14	14	14	3503	7.91721e-20	0.854317	6.20429e-21	0.0668694	0.0788131	rs10870587	0.0327237
ENSG00000256576.2	LINC02361	Adipose_Subcutaneous		2.04621	0.0171078	1.01725	1.00072	1.03406	0.0407358	0.33015	0.255538	5.16314e-39	7.47288e-38	16	16	16	6415	3.85655e-25	0.890566	3.56243e-26	0.0822375	0.0271966	rs28680649	0.587977
ENSG00000256683.6	ZNF350	Adipose_Subcutaneous		2.10045	0.0737002	1.07648	1.00494	1.15312	0.0356895	0.0146894	0.0150162	0.00309137	0.00508224	12	12	12	8412	0.293216	0.502559	0.0728693	0.124888	0.00646682	rs149403277	0.087652
ENSG00000256940.1	PPP1R14B-AS1	Adipose_Subcutaneous		-2.80286	-0.169965	0.843694	0.749147	0.950173	0.00506524	0.0107453	0.0255725	0.000108303	0.000214049	6	6	6	3826	1.87292e-06	7.12926e-07	0.661652	0.251771	0.0865743	rs876064	0.253525
ENSG00000257008.6	GPR142	Adipose_Subcutaneous		-2.42287	-0.0698145	0.932567	0.881358	0.986751	0.0153985	0.022782	0.0579427	4.19653e-09	1.24915e-08	10	10	10	6400	0.000903661	0.809489	6.59334e-05	0.0589317	0.130609	rs2280108	0.559498
ENSG00000257052.1	AP003721.4	Adipose_Subcutaneous		2.01745	0.0907985	1.09505	1.00259	1.19603	0.0436489	0.0109769	0.0137327	0.00467916	0.00751722	9	9	9	4813	0.601821	0.365479	0.0189728	0.0115197	0.00220723	rs7930940	0.0184142
ENSG00000257222.1	AC079907.1	Adipose_Subcutaneous		-2.66816	-0.147084	0.863222	0.774816	0.961715	0.00762685	0.00605453	0.0156902	0.00248887	0.00414289	11	11	11	5806	8.10628e-18	5.19584e-18	0.578657	0.370849	0.0504938	rs17033114	1
ENSG00000257242.7	LINC01619	Adipose_Subcutaneous		2.2889	0.254465	1.28977	1.03724	1.60378	0.0220852	0.00148791	0.0110808	0.0111199	0.0169661	5	5	5	5545	0.636982	0.325295	0.0231758	0.0118328	0.00271404	rs191499667	0.0926899
ENSG00000257261.5	AC008014.1	Adipose_Subcutaneous		1.98184	0.0171185	1.01727	1.00019	1.03463	0.0474977	0.236673	0.345309	3.10833e-55	7.64372e-54	26	26	26	5235	1.18071e-70	1.2904e-17	9.14995e-54	1	2.81488e-19	rs4768697	0.9997
ENSG00000257322.5	AC138123.1	Adipose_Subcutaneous		-2.86096	-0.0416869	0.95917	0.932165	0.986958	0.00422366	0.0935629	0.250321	3.93931e-38	5.54885e-37	13	13	13	6070	4.63366e-27	0.824402	2.54841e-28	0.0452098	0.130388	rs7960229	0.463107
ENSG00000257497.2	AC121761.1	Adipose_Subcutaneous		3.05031	0.019598	1.01979	1.00703	1.03271	0.00228607	0.451411	0.469439	9.87559e-82	5.35816e-80	11	11	11	5618	7.38855e-77	0.891591	4.74959e-78	0.0572631	0.0511455	rs10879922	0.185097
ENSG00000257534.1	AC023794.5	Adipose_Subcutaneous		2.10909	0.0262843	1.02663	1.00186	1.05202	0.0349372	0.124668	0.0950991	2.88717e-14	1.26308e-13	10	10	10	5210	5.78563e-05	0.937227	3.60691e-06	0.0584248	0.00428677	rs2233921	0.926768
ENSG00000257859.1	CASC18	Adipose_Subcutaneous		-2.35586	-0.411529	0.662636	0.470524	0.933187	0.01848	0.000605334	0.0610282	1.58394e-09	4.87691e-09	1	1	1	6075	0.000799542	0.898484	7.46613e-05	0.0838838	0.0167577	rs10861553	0.966824
ENSG00000257890.1	AC011595.2	Adipose_Subcutaneous		-2.43959	-0.0231293	0.977136	0.959146	0.995463	0.0147038	0.208053	0.317831	4.78008e-50	9.96288e-49	24	24	24	5751	4.50447e-36	0.89592	4.36439e-37	0.0867886	0.0172915	rs10861553	1
ENSG00000257923.9	CUX1	Adipose_Subcutaneous		2.25681	0.0888228	1.09289	1.01175	1.18053	0.0240199	0.0140568	0.045557	2.06206e-07	5.36073e-07	18	18	18	5612	0.0414536	0.409619	0.0431056	0.425863	0.079959	rs201460	0.305477
ENSG00000258171.1	LINC02412	Adipose_Subcutaneous		-3.35649	-0.146221	0.863967	0.793259	0.940977	0.000789373	0.00931826	0.0860219	5.45012e-13	2.17506e-12	2	2	2	6003	9.25492e-09	0.823225	5.02601e-10	0.0445742	0.132201	rs7960229	0.440082
ENSG00000258301.3	VASH1-AS1	Adipose_Subcutaneous		-2.26548	-0.135715	0.873092	0.776367	0.981866	0.0234833	0.0062075	0.0102717	0.0145273	0.0217729	10	10	10	6639	0.546285	0.408324	0.0245932	0.0183799	0.00241788	rs142147348	0.0329427
ENSG00000258366.7	RTEL1	Adipose_Subcutaneous		4.0207	0.0639456	1.06603	1.03332	1.09979	5.80258e-05	0.0959319	0.123237	2.71851e-18	1.52918e-17	14	14	14	6093	5.95068e-17	7.19251e-08	8.27343e-10	1	1.59926e-07	rs6062295	0.592615
ENSG00000258646.1	AL049780.1	Adipose_Subcutaneous		2.06775	0.220516	1.24672	1.01156	1.53655	0.0386635	0.00185889	0.0149877	0.00311979	0.0051265	2	2	2	4812	0.541608	0.416022	0.0219553	0.0168608	0.00355448	rs4899555	0.0207725
ENSG00000258659.6	TRIM34	Adipose_Subcutaneous		1.97186	0.062815	1.06483	1.00038	1.13343	0.0486253	0.0174319	0.0441599	3.19539e-07	8.1683e-07	12	12	12	9154	0.210276	0.742195	0.00961467	0.0339322	0.00398195	rs148601214	0.153679
ENSG00000258839.3	MC1R	Adipose_Subcutaneous		3.31266	0.0471647	1.04829	1.01945	1.07796	0.000924131	0.103029	0.0848466	7.95899e-13	3.13544e-12	34	35	35	4447	0.0684144	0.777397	0.00638349	0.0724606	0.0753445	rs76885005	0.0947709
ENSG00000259004.1	LINC02285	Adipose_Subcutaneous		-2.29484	-0.0986165	0.90609	0.832898	0.985714	0.0217421	0.0105677	0.0183386	0.00106707	0.00186586	5	5	5	5855	0.521227	0.394328	0.0453132	0.0342763	0.00485544	rs556770024	0.23304
ENSG00000259048.1	AL392023.2	Adipose_Subcutaneous		-2.55334	-0.0762062	0.926625	0.873975	0.982447	0.0106695	0.0266872	0.0381128	2.12401e-06	5.02902e-06	7	7	7	5290	0.589368	0.364987	0.0263586	0.0163205	0.00296634	rs79765696	0.069517
ENSG00000259212.1	AC103739.1	Adipose_Subcutaneous		-2.17806	-0.0712183	0.931259	0.873448	0.992895	0.0294017	0.0182638	0.0563887	6.85028e-09	2.00818e-08	13	14	14	6285	0.0850588	0.761655	0.0148481	0.132951	0.00548711	rs6416552	0.0731257
ENSG00000259291.2	ZNF710-AS1	Adipose_Subcutaneous		4.67548	0.115742	1.12271	1.06953	1.17852	2.93263e-06	0.032161	0.0370522	2.96057e-06	6.91317e-06	11	11	11	5829	0.0300556	0.483105	0.00511817	0.0818681	0.399853	rs60760826	0.417041
ENSG00000259430.1	CERS3-AS1	Adipose_Subcutaneous		-2.26741	-0.0259322	0.974401	0.952802	0.99649	0.023365	0.137506	0.204468	1.26678e-30	1.30752e-29	27	27	27	8081	8.16357e-16	0.552621	3.21671e-16	0.217521	0.229858	rs12442148	0.111132
ENSG00000259448.2	LINC02352	Adipose_Subcutaneous		-2.77856	-0.149119	0.861466	0.775452	0.957021	0.00546012	0.0077361	0.0184997	0.00101374	0.00177714	20	20	20	4326	0.514176	0.335078	0.0710679	0.0462801	0.0333986	rs74985484	0.116605
ENSG00000259462.2	CPEB1-AS1	Adipose_Subcutaneous		2.1039	0.0780201	1.08114	1.00535	1.16265	0.0353872	0.0132897	0.0134652	0.00510305	0.00815732	13	13	13	4122	0.611574	0.306295	0.0497743	0.0249211	0.00743604	rs783535	0.0394394
ENSG00000259475.1	AC036108.1	Adipose_Subcutaneous		2.98761	0.0617446	1.06369	1.02146	1.10766	0.00281167	0.0468484	0.061347	1.43208e-09	4.42795e-09	11	11	11	7566	0.00026078	0.893404	1.55056e-05	0.0530673	0.0532524	rs8034284	0.378908
ENSG00000259673.5	IQCH-AS1	Adipose_Subcutaneous		-2.85668	-0.0278989	0.972487	0.954049	0.991281	0.00428094	0.184303	0.222982	1.32907e-33	1.5505e-32	19	20	20	5521	6.15082e-34	1.97709e-10	3.11105e-24	1	8.89439e-11	rs12437625	0.0521225
ENSG00000259705.1	AC084757.3	Adipose_Subcutaneous		2.06303	0.037472	1.03818	1.00187	1.07581	0.0391101	0.0602169	0.0993975	7.12096e-15	3.24109e-14	5	5	5	4496	1.32564e-06	0.937108	7.19071e-08	0.0508199	0.0120707	rs2289136	0.587915
ENSG00000259732.1	AC092757.2	Adipose_Subcutaneous		-2.52084	-0.0558632	0.945668	0.905473	0.987648	0.0117074	0.0412935	0.0483576	8.56455e-08	2.29999e-07	26	26	26	6156	0.0922396	0.789172	0.0100022	0.0855526	0.0230335	rs1446238	0.0621121
ENSG00000259736.1	CRTC3-AS1	Adipose_Subcutaneous		-2.14462	-0.071768	0.930747	0.871658	0.993841	0.0319829	0.0196282	0.0127743	0.00638765	0.0100796	17	17	17	6300	0.465127	0.378388	0.0808435	0.0657575	0.00988406	rs17523637	0.133658
ENSG00000259792.1	AC104758.2	Adipose_Subcutaneous		2.05875	0.0930176	1.09748	1.00447	1.1991	0.0395179	0.0093648	0.0296672	2.99304e-05	6.2997e-05	6	6	6	5734	6.61265e-06	7.796e-06	0.449964	0.530466	0.0195562	rs12902072	0.160552
ENSG00000259804.1	AC027682.1	Adipose_Subcutaneous		-2.53882	-0.0726547	0.929922	0.879198	0.983572	0.0111227	0.0206753	0.0118932	0.00851679	0.0131976	16	16	16	3225	0.0292676	0.0330803	0.412106	0.465731	0.0598153	rs3743733	0.290896
ENSG00000259834.1	AL365361.1	Adipose_Subcutaneous		-1.98559	-0.0850766	0.918442	0.844461	0.998904	0.0470786	0.0106676	0.0192785	0.000791302	0.00140753	11	11	11	5973	0.496825	0.338825	0.0934118	0.0636977	0.00724015	rs12142041	0.136556
ENSG00000259876.1	AC010333.1	Adipose_Subcutaneous		2.50207	0.0808872	1.08425	1.01768	1.15517	0.0123471	0.0232857	0.0695895	1.04945e-10	3.5605e-10	8	8	8	8686	1.48186e-06	0.694572	6.05147e-07	0.283621	0.0218049	rs9922012	0.206512
ENSG00000259899.1	AC010333.2	Adipose_Subcutaneous		2.26296	0.0674821	1.06981	1.00908	1.1342	0.0236384	0.0241199	0.0667973	2.54797e-10	8.36101e-10	8	8	8	8700	0.0396317	0.659436	0.0161116	0.268066	0.016755	rs34147303	0.0482966
ENSG00000259915.2	AC017071.1	Adipose_Subcutaneous		-2.34256	-0.0308421	0.969629	0.944927	0.994976	0.019152	0.106364	0.139173	1.26561e-20	8.0987e-20	11	11	11	4986	3.64634e-13	0.911125	2.86463e-14	0.0715623	0.0173127	rs6755955	0.0125952
ENSG00000259972.2	AC009120.2	Adipose_Subcutaneous		-2.91493	-0.0416855	0.959171	0.93266	0.986437	0.00355772	0.128653	0.182349	3.75893e-27	3.31721e-26	39	40	40	6360	1.12093e-07	0.685604	1.19193e-08	0.0726612	0.241734	rs9927929	0.193107
ENSG00000260005.6	AC027601.2	Adipose_Subcutaneous		-2.37221	-0.173892	0.840387	0.727917	0.970236	0.0176822	0.00471391	0.0167559	0.00176858	0.00301035	19	20	20	7250	0.463409	0.375744	0.0847496	0.0687098	0.00738814	rs34896443	0.147138
ENSG00000260063.1	AL512408.1	Adipose_Subcutaneous		-3.26873	-0.0655882	0.936516	0.9004	0.974082	0.0010803	0.0586624	0.108656	3.42454e-16	1.70264e-15	16	16	16	3892	2.49226e-06	0.431914	6.06846e-07	0.104705	0.463378	rs12754468	0.075605
ENSG00000260279.2	AC137932.1	Adipose_Subcutaneous		-2.16181	-0.0973811	0.90721	0.830546	0.99095	0.0306328	0.00632885	0.0342756	7.06232e-06	1.5873e-05	4	4	4	7254	0.0596443	0.810981	0.00763643	0.103814	0.0179235	rs8054489	0.04717
ENSG00000260337.3	AC091544.4	Adipose_Subcutaneous		2.14885	0.0301184	1.03058	1.00265	1.05928	0.0316462	0.0832643	0.0664463	2.84823e-10	9.32243e-10	18	18	18	8196	0.0298913	0.895356	0.00234788	0.0703258	0.00207899	rs7164762	0.0893839
ENSG00000260369.2	AC120024.1	Adipose_Subcutaneous		2.0125	0.201531	1.22327	1.00527	1.48855	0.0441677	0.00205161	0.0168944	0.00169194	0.00288758	9	9	9	6976	0.545366	0.339396	0.067914	0.0422596	0.00506459	rs7219382	0.0200458
ENSG00000260465.1	AC018557.1	Adipose_Subcutaneous		-3.09361	-0.100535	0.904353	0.848546	0.963831	0.00197737	0.0193422	0.0254463	0.000112688	0.000222267	5	5	5	4403	0.0279771	0.136553	0.138889	0.677886	0.018694	rs6979	0.642294
ENSG00000260578.1	AC110597.1	Adipose_Subcutaneous		2.7963	0.138121	1.14811	1.04217	1.26483	0.00516912	0.00744585	0.0268725	7.19655e-05	0.000144984	11	11	11	7273	0.533201	0.389176	0.0420362	0.0306768	0.00491018	rs142306527	0.251521
ENSG00000260630.6	SNAI3-AS1	Adipose_Subcutaneous		-2.38477	-0.0222677	0.977978	0.960243	0.996042	0.0170897	0.226846	0.224854	6.58419e-34	7.78749e-33	35	35	35	8322	1.2455e-15	0.849986	2.17771e-16	0.148615	0.00139919	rs6500487	0.746408
ENSG00000260645.1	AL359715.2	Adipose_Subcutaneous		-2.12501	-0.0491936	0.951997	0.909767	0.996187	0.0335854	0.0339923	0.0302046	2.52881e-05	5.36387e-05	28	28	28	7565	0.21748	0.74395	0.00815883	0.027907	0.00250369	rs2874852	0.0178229
ENSG00000260686.1	AC008669.1	Adipose_Subcutaneous		3.14528	0.0816436	1.08507	1.03125	1.1417	0.00165926	0.0303126	0.132083	1.39516e-19	8.43302e-19	3	3	3	5531	5.49225e-13	0.657667	9.62258e-14	0.114998	0.227336	rs6895689	0.116152
ENSG00000260778.5	AC009065.4	Adipose_Subcutaneous		2.60091	0.0428763	1.04381	1.01062	1.07809	0.00929771	0.0674791	0.0634225	7.42656e-10	2.35303e-09	16	16	16	5868	2.18853e-05	0.88816	2.24723e-06	0.0911778	0.0206378	rs12599229	0.321747
ENSG00000260884.1	AC009120.3	Adipose_Subcutaneous		-2.63939	-0.117839	0.888839	0.814365	0.970123	0.00830551	0.00986757	0.0228051	0.00025904	0.000490187	9	9	9	6386	0.503389	0.373344	0.0535702	0.039701	0.0299957	rs9927929	0.0564485
ENSG00000260942.1	CAPN10-DT	Adipose_Subcutaneous		2.13821	0.0495657	1.05081	1.00414	1.09966	0.0324995	0.0329916	0.0549565	1.07568e-08	3.10764e-08	11	11	11	7432	0.419164	0.509575	0.0295076	0.0358664	0.00588731	rs10166081	0.0575825
ENSG00000260997.1	AC004847.1	Adipose_Subcutaneous		-1.98662	-0.0227769	0.977481	0.95576	0.999695	0.0469649	0.134545	0.0989986	8.11089e-15	3.67291e-14	48	49	49	5751	3.60177e-05	0.886579	4.51788e-06	0.111206	0.0021743	rs6963832	0.974452
ENSG00000261183.5	SPINT1-AS1	Adipose_Subcutaneous		2.40446	0.113908	1.12065	1.02128	1.22969	0.0161963	0.0147422	0.0149933	0.00311425	0.0051178	18	18	18	4383	0.243225	0.110585	0.42772	0.194443	0.0240275	rs11639043	0.0440542
ENSG00000261305.1	AC005586.2	Adipose_Subcutaneous		2.21274	0.0229346	1.0232	1.00262	1.0442	0.0269158	0.189148	0.150024	3.10075e-22	2.15351e-21	19	19	19	6002	1.66541e-17	0.613925	1.02266e-17	0.376977	0.00909857	rs11767726	0.140749
ENSG00000261338.2	AC021016.2	Adipose_Subcutaneous		-2.29297	-0.0154922	0.984627	0.971674	0.997753	0.0218498	0.414516	0.410326	2.01857e-68	7.35326e-67	24	24	24	4587	1.00367e-80	0.134898	6.42285e-80	0.863262	0.00184004	rs12999734	0.313326
ENSG00000261379.1	AC010735.1	Adipose_Subcutaneous		-2.34182	-0.125083	0.882424	0.794715	0.979813	0.01919	0.00751197	0.0354435	4.89919e-06	1.11915e-05	1	1	1	6638	0.00116252	0.881865	0.000133403	0.101181	0.0156584	rs1515104	0.0522562
ENSG00000261472.1	AC084064.1	Adipose_Subcutaneous		-2.25399	-0.176735	0.838002	0.718623	0.977212	0.0241969	0.00282453	0.0181263	0.00114175	0.00198915	7	7	7	10325	0.451981	0.457228	0.0425571	0.0430463	0.00518801	rs1862717	0.090997
ENSG00000261505.1	AL031714.1	Adipose_Subcutaneous		2.21212	0.0858698	1.08966	1.00983	1.1758	0.0269586	0.0228939	0.0702314	8.55635e-11	2.9291e-10	3	3	3	7582	0.00169149	0.865287	0.000128586	0.0657116	0.0671811	rs11647760	0.326284
ENSG00000261534.1	AL596244.1	Adipose_Subcutaneous		2.72552	0.0639754	1.06607	1.01813	1.11626	0.00642007	0.0381344	0.136671	2.95801e-20	1.85126e-19	6	6	6	5761	2.06673e-11	0.928447	1.37084e-12	0.0615727	0.00998021	rs7046484	0.0910694
ENSG00000261560.1	AC007216.3	Adipose_Subcutaneous		3.36486	0.0885357	1.09257	1.03766	1.1504	0.000765829	0.0313274	0.0491455	6.68759e-08	1.81112e-07	7	7	7	8829	0.00264302	0.460485	0.00106931	0.185952	0.34985	rs8045421	0.324403
ENSG00000261613.2	AC093525.6	Adipose_Subcutaneous		-2.18164	-0.0142933	0.985808	0.97323	0.998549	0.0291363	0.50755	0.605453	5.00485e-119	8.84867e-117	23	23	23	5548	1.55594e-160	0.898217	1.61627e-161	0.0932959	0.00848692	rs12185166	0.50913
ENSG00000261737.1	AL049597.2	Adipose_Subcutaneous		-2.07961	-0.0453135	0.955698	0.915742	0.997397	0.0375618	0.0502021	0.0590457	2.96286e-09	8.9282e-09	14	14	14	6119	0.194689	0.751342	0.00994227	0.0383635	0.00566321	rs577829	0.299911
ENSG00000261744.1	AC116552.1	Adipose_Subcutaneous		2.08339	0.0241093	1.0244	1.00143	1.0479	0.0372157	0.107307	0.111941	1.15895e-16	5.94073e-16	14	14	14	8442	2.60697e-05	0.842628	4.59371e-06	0.148469	0.0088722	rs55893441	0.452436
ENSG00000261762.1	AC027228.2	Adipose_Subcutaneous		-3.04912	-0.0448817	0.956111	0.928921	0.984096	0.00229514	0.0937552	0.107805	4.531e-16	2.23016e-15	20	20	20	6532	3.00473e-12	0.0118788	2.49655e-10	0.986978	0.00114299	rs12912022	0.0730552
ENSG00000261777.5	AC012184.3	Adipose_Subcutaneous		2.37095	0.0542001	1.0557	1.00944	1.10407	0.0177425	0.0511316	0.0381148	2.12265e-06	5.02636e-06	15	15	15	3634	0.725106	0.198096	0.0569576	0.0155563	0.00428472	rs77069808	0.47157
ENSG00000261786.1	AC006058.1	Adipose_Subcutaneous		2.22483	0.0694464	1.07191	1.0083	1.13954	0.0260928	0.0262561	0.177149	2.38946e-26	2.03006e-25	5	5	5	4359	1.08965e-16	0.949997	3.71228e-18	0.0323473	0.0176556	rs112316218	0.334372
ENSG00000261934.2	PCDHGA9	Adipose_Subcutaneous		-2.0072	-0.0534057	0.947995	0.899825	0.998745	0.0447282	0.0278411	0.0496016	5.7952e-08	1.57861e-07	28	28	28	5130	0.26213	0.652887	0.0229415	0.0571355	0.00490595	rs59697430	0.0862685
ENSG00000262089.1	AC040977.1	Adipose_Subcutaneous		-2.19687	-0.0323895	0.968129	0.940553	0.996514	0.02803	0.0968402	0.160358	8.69626e-24	6.52346e-23	1	1	1	6352	6.67043e-139	1.29555e-125	5.14875e-14	1	4.4879e-15	rs78378222	1
ENSG00000262877.4	AC110285.2	Adipose_Subcutaneous		3.20484	0.0224336	1.02269	1.00875	1.03681	0.00135137	0.520366	0.636869	1.80394e-129	4.51182e-127	35	35	35	7172	2.05989e-116	0.838476	3.38513e-117	0.137768	0.0237562	rs111694111	0.999482
ENSG00000263069.5	RNF213-AS1	Adipose_Subcutaneous		-2.3986	-0.0361846	0.964462	0.936362	0.993405	0.0164578	0.0730379	0.128496	4.66723e-19	2.73486e-18	26	26	26	7063	0.000124825	0.7923	1.50853e-05	0.0956387	0.111922	rs79367959	0.601534
ENSG00000263272.1	AC004148.1	Adipose_Subcutaneous		-2.64725	-0.037579	0.963118	0.936691	0.990292	0.00811497	0.0920736	0.167959	6.11101e-25	4.83342e-24	12	13	13	7594	5.28579e-11	0.759734	1.52939e-11	0.219801	0.020465	rs9908179	0.18355
ENSG00000264635.1	AP001020.2	Adipose_Subcutaneous		-4.31578	-0.14083	0.868637	0.81482	0.926008	1.59038e-05	0.0214863	0.0352084	5.27333e-06	1.19954e-05	9	10	10	6024	0.00106636	0.000801334	0.508844	0.382272	0.107017	rs3891167	0.160685
ENSG00000264727.1	AC005725.1	Adipose_Subcutaneous		-2.40624	-0.0411344	0.9597	0.928077	0.992401	0.0161175	0.0763301	0.111497	1.34204e-16	6.84336e-16	39	39	39	5646	1.01957e-05	0.955085	4.60675e-07	0.0431519	0.00175242	rs57248161	0.881405
ENSG00000265554.1	AP005271.1	Adipose_Subcutaneous		-4.65461	-0.138016	0.871085	0.821903	0.92321	3.24591e-06	0.0235676	0.0100024	0.0158855	0.0236718	7	7	7	7457	0.495255	0.316163	0.104968	0.0669934	0.0166205	rs11661024	0.194789
ENSG00000266173.6	STRADA	Adipose_Subcutaneous		2.26668	0.0534439	1.0549	1.00726	1.10479	0.0234095	0.0326701	0.083803	1.11364e-12	4.34048e-12	14	14	14	3629	5.68096e-05	0.921778	4.56524e-06	0.0740702	0.00409061	rs2008018	0.0327425
ENSG00000266445.1	NARF-AS1	Adipose_Subcutaneous		-2.06996	-0.151496	0.859421	0.744572	0.991985	0.0384561	0.00453645	0.0512482	3.45446e-08	9.60384e-08	3	3	3	5777	0.000763367	0.901556	7.15846e-05	0.0845301	0.0130789	rs4789689	0.0474943
ENSG00000266472.5	MRPS21	Adipose_Subcutaneous		-2.24374	-0.0293219	0.971104	0.946546	0.996299	0.0248493	0.156726	0.10976	2.38009e-16	1.19319e-15	31	33	33	2776	8.13272e-08	0.941471	4.88159e-09	0.056509	0.00201944	rs3818978	0.0702352
ENSG00000266490.1	AC127024.5	Adipose_Subcutaneous		-2.37805	-0.0515956	0.949713	0.910173	0.990971	0.0174046	0.0406368	0.0169408	0.00166702	0.00284718	12	12	12	4214	0.0603132	0.029003	0.596227	0.286682	0.0277753	rs146699004	0.247114
ENSG00000266588.1	AC006441.4	Adipose_Subcutaneous		2.51049	0.0689711	1.07141	1.01524	1.13068	0.0120563	0.0289048	0.0165917	0.00186402	0.00315996	7	7	7	4184	0.556842	0.269102	0.111724	0.0539841	0.00834747	rs12941165	0.0928068
ENSG00000266947.1	AC022916.1	Adipose_Subcutaneous		2.09626	0.0442748	1.04527	1.00288	1.08945	0.0360594	0.0428962	0.0570043	5.64204e-09	1.66541e-08	11	11	11	5665	0.0207751	0.93359	0.000858225	0.0385606	0.00621587	rs79900800	0.0909202
ENSG00000266967.6	AARSD1	Adipose_Subcutaneous		-3.04038	-0.157276	0.854468	0.772081	0.945646	0.00236278	0.00770718	0.0131892	0.00558138	0.00887973	8	8	8	3556	0.34341	0.131676	0.357127	0.136905	0.0308814	rs199625942	0.206512
ENSG00000266970.1	AC061992.2	Adipose_Subcutaneous		2.73219	0.0465197	1.04762	1.01323	1.08317	0.00629152	0.0702065	0.110822	1.67691e-16	8.50018e-16	4	4	4	7954	1.35823e-06	0.872857	7.65625e-08	0.0491243	0.0780173	rs11868378	0.999939
ENSG00000267251.2	AC139100.1	Adipose_Subcutaneous		-2.07642	-0.0424436	0.958445	0.920805	0.997623	0.0378553	0.0514927	0.0739	2.65855e-11	9.45615e-11	3	3	3	3772	5.92024e-06	0.870578	2.59303e-07	0.0380394	0.0913763	rs11664816	0.193987
ENSG00000267254.5	ZNF790-AS1	Adipose_Subcutaneous		-2.06	-0.0881027	0.915667	0.84204	0.995732	0.0393982	0.0121009	0.0508546	3.90932e-08	1.07982e-07	10	10	10	4655	0.245809	0.683192	0.0153089	0.0425357	0.0131543	rs7260386	0.0839402
ENSG00000267302.5	RNFT1-DT	Adipose_Subcutaneous		-2.29094	-0.0505535	0.950703	0.910461	0.992724	0.0219667	0.0433533	0.0613979	1.4092e-09	4.36246e-09	7	7	7	2819	2.50385e-07	6.26958e-05	0.00334587	0.837639	0.158952	rs62081818	0.105736
ENSG00000267390.1	AC036176.1	Adipose_Subcutaneous		-2.65375	-0.04714	0.953954	0.921312	0.987752	0.00796022	0.0691348	0.0557561	8.36159e-09	2.43591e-08	3	3	3	5912	0.00618823	0.91608	0.000408552	0.0604636	0.0168597	rs61734938	0.293906
ENSG00000267481.1	AC011477.2	Adipose_Subcutaneous		-2.29003	-0.0871507	0.916539	0.850661	0.987519	0.0220195	0.0123364	0.015198	0.00291561	0.00480986	13	13	13	6091	0.312141	0.630822	0.017874	0.0361194	0.0030432	rs12971661	0.0685101
ENSG00000267508.5	ZNF285	Adipose_Subcutaneous		-2.0733	-0.0271608	0.973205	0.948534	0.998517	0.0381446	0.132358	0.222917	1.36189e-33	1.58789e-32	21	21	21	6233	1.90218e-27	0.905446	1.88316e-28	0.0896343	0.00491976	rs12151056	0.202188
ENSG00000267751.5	AC009005.1	Adipose_Subcutaneous		-3.07941	-0.0318955	0.968608	0.949142	0.988472	0.00207411	0.181779	0.169998	2.98606e-25	2.40349e-24	25	25	25	5572	2.91918e-11	0.320782	5.83145e-11	0.640767	0.0384515	rs12608452	0.999732
ENSG00000267757.4	EML2-AS1	Adipose_Subcutaneous		-1.98577	-0.0190692	0.981111	0.962818	0.999753	0.0470593	0.198441	0.242836	7.09489e-37	9.46093e-36	7	7	7	6497	3.67472e-30	0.916738	3.10327e-31	0.0774118	0.00585067	rs2286756	1
ENSG00000267858.5	MZF1-AS1	Adipose_Subcutaneous		-2.81151	-0.126327	0.881326	0.80703	0.962462	0.00493089	0.00920948	0.0183327	0.00106911	0.00186893	7	7	7	2847	0.00243575	0.00062233	0.739226	0.188802	0.068913	rs2305119	0.273313
ENSG00000267871.5	ZNF460-AS1	Adipose_Subcutaneous		2.28882	0.0383387	1.03908	1.00552	1.07376	0.0220897	0.0821428	0.0500319	5.06242e-08	1.38729e-07	35	35	35	6390	0.309254	0.362982	0.129148	0.151538	0.0470787	rs67889549	0.184085
ENSG00000268081.1	AC123912.1	Adipose_Subcutaneous		-2.79124	-0.0356294	0.964998	0.941154	0.989446	0.00525059	0.111937	0.261857	4.32432e-40	6.49249e-39	10	11	11	8009	1.37195e-42	4.00437e-10	3.42613e-33	1	3.44112e-12	rs113348405	0.0624138
ENSG00000268119.5	AC010615.2	Adipose_Subcutaneous		-2.31221	-0.0179117	0.982248	0.967447	0.997275	0.020766	0.309791	0.410838	1.56824e-68	5.74339e-67	18	18	18	7845	1.68208e-66	4.00304e-10	4.20199e-57	1	3.25115e-11	rs10405716	0.254602
ENSG00000268205.1	AC005261.1	Adipose_Subcutaneous		-2.75946	-0.103031	0.902099	0.83844	0.970591	0.00578963	0.0151805	0.0520546	2.68087e-08	7.51223e-08	2	2	2	6405	0.000996214	0.671408	0.000415918	0.280265	0.0469145	rs139802646	0.240189
ENSG00000268218.1	AC137932.3	Adipose_Subcutaneous		-2.64027	-0.0893244	0.914549	0.855872	0.977248	0.00828411	0.0140759	0.0331835	9.94237e-06	2.20108e-05	17	17	17	7331	0.483454	0.389798	0.0652377	0.0525908	0.00891875	rs34308486	0.0969855
ENSG00000268555.1	AC123912.4	Adipose_Subcutaneous		-2.29561	-0.0158889	0.984237	0.970975	0.99768	0.021698	0.396033	0.510733	6.15382e-92	4.47549e-90	10	10	10	7938	1.25269e-103	4.01032e-10	3.12367e-94	1	1.57529e-12	rs4809140	0.690298
ENSG00000268584.1	AC073389.1	Adipose_Subcutaneous		-2.47111	-0.0938269	0.91044	0.845145	0.98078	0.0134693	0.0120964	0.019205	0.000809988	0.00143827	7	7	7	3284	0.0721738	0.129752	0.211152	0.379395	0.207527	rs12573034	0.510633
ENSG00000268650.3	AC005759.1	Adipose_Subcutaneous		2.04136	0.0629571	1.06498	1.00251	1.13134	0.0412146	0.0194427	0.0281598	4.80312e-05	9.86156e-05	11	11	11	6094	0.396201	0.54525	0.02336	0.0321449	0.00304413	rs61631351	0.0636485
ENSG00000268655.2	AC008687.4	Adipose_Subcutaneous		2.58117	0.0988529	1.1039	1.02407	1.18996	0.00984659	0.0134451	0.0220819	0.000325512	0.000608617	8	8	8	6323	0.234177	0.386357	0.136738	0.22558	0.0171477	rs62132800	0.405977
ENSG00000268658.5	LINC00664	Adipose_Subcutaneous		-2.97585	-0.0306882	0.969778	0.950373	0.989579	0.00292175	0.165224	0.185513	1.21315e-27	1.09605e-26	13	13	13	7881	9.79515e-27	4.00284e-10	2.44705e-17	1	1.84975e-11	rs12979646	0.0559469
ENSG00000268678.1	AC005261.2	Adipose_Subcutaneous		-2.37206	-0.037026	0.963651	0.934615	0.993589	0.0176894	0.0794602	0.100137	5.59437e-15	2.56276e-14	9	9	9	6394	3.40208e-05	0.696105	1.41999e-05	0.290534	0.0133136	rs862703	0.932035
ENSG00000268751.1	SCGB1B2P	Adipose_Subcutaneous		-2.33942	-0.0561558	0.945392	0.901943	0.990934	0.0193136	0.03747	0.0468985	1.35386e-07	3.57628e-07	13	13	13	6434	0.422801	0.402744	0.0851567	0.0811088	0.00819033	rs10419302	0.132188
ENSG00000268912.1	AC012313.5	Adipose_Subcutaneous		-2.28928	-0.0397463	0.961033	0.92888	0.994299	0.0220633	0.067542	0.0767218	1.07936e-11	3.93329e-11	8	8	8	3315	6.65001e-08	0.00327102	2.02627e-05	0.996687	2.12605e-05	rs2305119	0.0912166
ENSG00000269113.3	TRABD2B	Adipose_Subcutaneous		2.38109	0.106693	1.11259	1.01905	1.21473	0.0172617	0.0117023	0.0191609	0.000821443	0.0014571	5	5	5	5151	0.0850991	0.854926	0.00389636	0.0391268	0.0169522	rs75007094	0.137599
ENSG00000269343.6	ZNF587B	Adipose_Subcutaneous		-2.02651	-0.0398241	0.960958	0.924649	0.998694	0.0427128	0.055581	0.0697708	9.9066e-11	3.36716e-10	12	12	12	5414	4.10419e-05	0.00325444	0.0124029	0.983494	0.000807255	rs2305119	0.249331
ENSG00000269397.1	AC011503.2	Adipose_Subcutaneous		-3.29634	-0.0918272	0.912263	0.863788	0.963458	0.000979551	0.0229831	0.0255765	0.000108166	0.000213798	29	30	30	4593	0.233154	0.232897	0.199904	0.199549	0.134495	rs550204983	0.102382
ENSG00000269609.5	RPARP-AS1	Adipose_Subcutaneous		-2.05596	-0.0313294	0.969156	0.940638	0.998539	0.0397863	0.149265	0.212215	7.31662e-32	7.94791e-31	21	21	21	3748	7.12169e-17	1.48369e-05	4.7999e-12	0.999985	4.03844e-07	rs150098322	0.931882
ENSG00000269825.1	AC022150.4	Adipose_Subcutaneous		2.21395	0.026418	1.02677	1.00303	1.05107	0.0268321	0.15857	0.162066	4.79752e-24	3.64416e-23	30	30	30	9322	7.90572e-08	0.789542	2.08029e-08	0.207755	0.00270308	rs3745108	0.999862
ENSG00000269947.1	AC135178.6	Adipose_Subcutaneous		2.89367	0.11098	1.11737	1.03646	1.2046	0.00380771	0.0160315	0.0346007	6.37878e-06	1.43951e-05	18	18	18	5778	6.39264e-126	5.73391e-126	0.494845	0.443793	0.0613621	rs78378222	1
ENSG00000269984.1	AC078795.1	Adipose_Subcutaneous	Novel, significant, colocalized	8.90643	0.460848	1.58542	1.43251	1.75464	5.27032e-19	0.00735117	0.0222403	0.000309618	0.000580116	6	6	6	5378	1.7619e-32	1.45485e-30	0.00165062	0.135433	0.862916	rs2293607	0.36234
ENSG00000269985.1	AL021328.1	Adipose_Subcutaneous		-2.0679	-0.0449831	0.956014	0.91611	0.997656	0.0386493	0.0471143	0.075187	1.76278e-11	6.33928e-11	12	13	13	7309	2.7528e-05	0.926307	2.13521e-06	0.0718469	0.00181629	rs200203	0.0973941
ENSG00000270055.1	AC127502.2	Adipose_Subcutaneous		3.02122	0.034111	1.0347	1.01205	1.05785	0.0025176	0.192858	0.239115	2.95595e-36	3.82242e-35	41	42	42	4169	7.98904e-18	0.802193	9.14736e-19	0.0917442	0.106062	rs72714666	0.318239
ENSG00000270083.1	AL021878.2	Adipose_Subcutaneous		2.21607	0.0358421	1.03649	1.00415	1.06988	0.0266867	0.0832019	0.110592	1.80901e-16	9.14718e-16	33	35	35	5183	1.52617e-12	0.000765584	1.99194e-09	0.99923	4.82085e-06	rs1989202	0.501029
ENSG00000270096.1	AC078795.2	Adipose_Subcutaneous		6.37435	0.546647	1.72745	1.46018	2.04364	1.83736e-10	0.00269765	0.0205188	0.000533838	0.000971729	4	4	4	5381	5.46198e-30	4.81519e-30	0.511775	0.451135	0.0370904	rs2293607	0.218478
ENSG00000270964.1	AC016355.1	Adipose_Subcutaneous		-2.04389	-0.0175048	0.982647	0.96629	0.999282	0.0409642	0.204599	0.200724	4.97679e-30	5.01075e-29	19	20	20	5517	5.4169e-31	1.9773e-10	2.73955e-21	1	5.5427e-11	rs2899726	0.177832
ENSG00000271380.1	AL451085.2	Adipose_Subcutaneous		-2.013	-0.113119	0.893045	0.799908	0.997026	0.0441149	0.00675183	0.0108544	0.0119814	0.0181778	11	11	11	3430	0.000795252	0.000210769	0.760778	0.201595	0.0366203	rs76798800	0.598428
ENSG00000271716.1	AC022001.2	Adipose_Subcutaneous		2.0663	0.0381785	1.03892	1.00197	1.07723	0.0388001	0.0523782	0.0631242	8.16192e-10	2.57646e-09	34	34	34	6292	0.00889806	0.029624	0.218911	0.7288	0.0137669	rs7637414	0.0439339
ENSG00000271755.1	AL031118.1	Adipose_Subcutaneous		3.51484	0.0832609	1.08683	1.03752	1.13848	0.000440016	0.0342451	0.0331847	9.93867e-06	2.2005e-05	9	9	9	5092	0.20576	0.613064	0.0250268	0.0744859	0.081663	rs6456785	0.126973
ENSG00000271828.1	AC008937.3	Adipose_Subcutaneous		2.64014	0.0497313	1.05099	1.01289	1.09052	0.00828712	0.0491082	0.0359999	4.1159e-06	9.47507e-06	14	14	14	6193	0.337945	0.395879	0.108305	0.126841	0.0310311	rs12657353	0.130162
ENSG00000271858.5	CYB561D2	Adipose_Subcutaneous		-2.62237	-0.239938	0.786677	0.657526	0.941195	0.008732	0.00205049	0.0110109	0.011379	0.0173381	3	3	3	3177	0.662603	0.296988	0.0255335	0.0114411	0.00343428	rs182158322	0.287649
ENSG00000271964.1	AC090948.1	Adipose_Subcutaneous		2.20833	0.0326867	1.03323	1.00368	1.06364	0.027221	0.0792168	0.0762388	1.25962e-11	4.56584e-11	8	8	8	6264	0.000219574	0.928653	1.48017e-05	0.0625929	0.00851998	rs478483	0.352841
ENSG00000272009.1	AL121944.1	Adipose_Subcutaneous		2.45041	0.0400819	1.0409	1.00805	1.07481	0.0142692	0.074115	0.170615	2.4026e-25	1.94609e-24	9	10	10	6178	1.62904e-16	0.179	7.42838e-16	0.816234	0.00476607	rs12174753	0.0259168
ENSG00000272049.1	AC091965.4	Adipose_Subcutaneous		-2.01358	-0.0488508	0.952323	0.908099	0.998701	0.0440539	0.032158	0.0544129	1.27649e-08	3.66712e-08	2	2	2	7613	0.338783	0.564171	0.033419	0.0556444	0.00798271	rs6555548	0.318826
ENSG00000272223.1	AL136304.1	Adipose_Subcutaneous		-2.96766	-0.0753781	0.927393	0.882354	0.97473	0.00300076	0.0393112	0.066236	3.04471e-10	9.94648e-10	20	20	20	5228	0.277227	0.503887	0.0746328	0.135644	0.00860924	rs13209358	0.0275604
ENSG00000272288.5	AL451165.2	Adipose_Subcutaneous		2.68809	0.0820741	1.08554	1.02248	1.15248	0.00718612	0.0251992	0.0292446	3.41724e-05	7.14124e-05	8	8	8	6124	0.00473178	0.0140241	0.244028	0.723238	0.0139787	rs112495680	0.3695
ENSG00000272325.1	NUDT3	Adipose_Subcutaneous		4.67671	0.242431	1.27434	1.15123	1.41063	2.9152e-06	0.0081746	0.0480923	9.30824e-08	2.4922e-07	5	5	5	6495	0.000151094	0.000583558	0.00780645	0.0291879	0.962271	rs112495680	0.304997
ENSG00000272368.2	AC074032.1	Adipose_Subcutaneous		3.57594	0.0462545	1.04734	1.02112	1.07423	0.000348971	0.1389	0.141326	6.08418e-21	3.95751e-20	9	9	9	4161	4.48313e-13	0.152892	2.41833e-12	0.824724	0.0223838	rs11371546	0.0674552
ENSG00000272369.1	AC008035.1	Adipose_Subcutaneous		2.31567	0.0288329	1.02925	1.00444	1.05468	0.0205765	0.117497	0.172261	1.34578e-25	1.10403e-24	8	8	8	5419	1.19255e-35	1.28195e-17	9.30262e-19	1	9.72616e-17	rs10718199	0.451884
ENSG00000272375.1	AC026979.3	Adipose_Subcutaneous		3.40832	0.0755408	1.07847	1.03262	1.12635	0.000653641	0.0332228	0.0533776	1.76824e-08	5.02632e-08	9	9	9	5363	4.12693e-11	8.65653e-09	0.0047434	0.994962	0.000294207	rs12674731	0.861271
ENSG00000272381.1	LINC02664	Adipose_Subcutaneous		-2.09781	-0.101338	0.903628	0.821997	0.993365	0.0359221	0.0113476	0.0643018	5.62132e-10	1.80025e-09	5	5	5	5626	2.49833e-11	1.1234e-09	0.0217293	0.977073	0.00119732	rs11008553	0.0844858
ENSG00000272483.1	AC022001.3	Adipose_Subcutaneous		2.3843	0.0648653	1.06702	1.01161	1.12545	0.0171115	0.030762	0.0351071	5.44344e-06	1.23632e-05	21	21	21	6285	0.0212626	0.0152386	0.523122	0.374849	0.0655274	rs7637414	0.0700061
ENSG00000272489.1	AL132656.3	Adipose_Subcutaneous		-2.84602	-0.0550276	0.946459	0.911263	0.983015	0.00442695	0.0719039	0.108482	3.62581e-16	1.80009e-15	12	13	13	7466	2.56457e-05	0.859377	2.91524e-06	0.0976457	0.0429488	rs61860601	0.310733
ENSG00000272498.1	AC090948.2	Adipose_Subcutaneous		-2.25855	-0.103896	0.901319	0.82361	0.98636	0.0239114	0.00841727	0.0265543	7.95331e-05	0.000159447	4	4	4	6240	0.0529486	0.877411	0.00355394	0.0588851	0.00720108	rs842421	0.292106
ENSG00000272501.1	AL662844.4	Adipose_Subcutaneous		-3.85824	-0.0265498	0.9738	0.960754	0.987023	0.000114209	0.391962	0.523567	2.76608e-95	2.22469e-93	44	44	44	14131	1.6544e-66	0.313218	3.51242e-66	0.664974	0.0218078	rs3915965	0.0278157
ENSG00000272514.5	CFAP206	Adipose_Subcutaneous		-2.39333	-0.0652637	0.93682	0.888064	0.988253	0.0166964	0.0459585	0.066941	2.43441e-10	8.01146e-10	7	7	7	6079	0.00104051	0.924232	7.2766e-05	0.0646242	0.0100303	rs9359734	0.0515643
ENSG00000272529.1	AC090948.3	Adipose_Subcutaneous		-2.24006	-0.0624738	0.939438	0.889464	0.99222	0.0250868	0.0240228	0.0277371	5.48489e-05	0.000111797	6	6	6	6237	0.0417738	0.878495	0.0028023	0.0589138	0.0180148	rs842246	0.151273
ENSG00000272599.2	AC016394.2	Adipose_Subcutaneous		2.68787	0.0899405	1.09411	1.02465	1.16827	0.00719092	0.0193125	0.0274509	6.00074e-05	0.000121839	42	42	42	3209	0.0398459	0.0270225	0.536473	0.36379	0.0328694	rs12573034	0.0777448
ENSG00000272622.1	AC010735.2	Adipose_Subcutaneous		-2.88627	-0.101374	0.903595	0.843483	0.96799	0.00389834	0.0172761	0.0515073	3.18422e-08	8.87178e-08	4	4	4	6633	1.70195e-05	0.879748	1.95264e-06	0.100914	0.0193184	rs2972147	0.0353737
ENSG00000272630.1	AL731563.3	Adipose_Subcutaneous		-2.48818	-0.0424315	0.958456	0.92695	0.991033	0.0128398	0.0548179	0.0721293	4.67564e-11	1.63249e-10	10	10	10	3200	0.000896672	0.0563249	0.0120525	0.756911	0.173815	rs12573034	0.760613
ENSG00000272631.1	AC067750.1	Adipose_Subcutaneous		2.12056	0.0738494	1.07664	1.00561	1.1527	0.0339585	0.0369938	0.0520594	2.67678e-08	7.50179e-08	6	6	6	5434	0.0037446	0.774995	0.000434567	0.0898083	0.131018	rs12771609	0.109663
ENSG00000272674.3	PCDHB16	Adipose_Subcutaneous		1.97508	0.0198787	1.02008	1.00015	1.0404	0.0482586	0.204293	0.322504	6.48727e-51	1.38447e-49	15	15	15	4777	3.70604e-43	0.924396	2.92046e-44	0.0728421	0.00276152	rs17844666	0.392634
ENSG00000272686.1	AC006333.2	Adipose_Subcutaneous		-2.24589	-0.0371176	0.963563	0.93285	0.995286	0.0247112	0.0703714	0.0808047	2.91831e-12	1.10529e-11	15	15	15	5692	9.55034e-07	0.718241	3.13971e-07	0.236079	0.0456789	rs2299983	0.0221389
ENSG00000272690.5	LINC02018	Adipose_Subcutaneous		-2.17753	-0.0244977	0.9758	0.954519	0.997556	0.0294414	0.172124	0.140908	7.01429e-21	4.54521e-20	24	33	33	5496	2.88637e-06	0.398633	4.33168e-06	0.59824	0.00312009	rs57416929	0.225123
ENSG00000272812.1	AC004908.2	Adipose_Subcutaneous		-3.41852	-0.10481	0.900495	0.847976	0.956268	0.000629637	0.0236814	0.0700472	9.0727e-11	3.09759e-10	5	5	5	5078	0.000137645	0.408584	3.55676e-05	0.105092	0.486151	rs10099411	0.811395
ENSG00000272849.1	AC084018.1	Adipose_Subcutaneous		-2.99584	-0.0396957	0.961082	0.936443	0.986369	0.00273694	0.134851	0.238901	3.20747e-36	4.13724e-35	7	7	7	5296	2.05424e-28	0.203835	7.78245e-28	0.772203	0.023962	rs1004390	0.152887
ENSG00000272856.1	AC112250.2	Adipose_Subcutaneous		-2.74241	-0.0534916	0.947914	0.912359	0.984855	0.00609908	0.0486779	0.091911	8.12488e-14	3.44568e-13	12	12	12	5894	0.0493268	0.887499	0.00297943	0.0536	0.0065946	rs6851873	0.205898
ENSG00000272858.1	Z93930.3	Adipose_Subcutaneous		-3.14889	-0.062919	0.93902	0.902955	0.976524	0.00163891	0.0427415	0.0850379	7.48358e-13	2.95382e-12	10	10	10	4558	1.187e-09	4.25512e-08	0.02688	0.963576	0.00954386	rs9625474	0.284741
ENSG00000272969.1	AC024243.1	Adipose_Subcutaneous		3.98178	0.0870192	1.09092	1.04518	1.13866	6.84007e-05	0.0420875	0.0999156	6.01314e-15	2.74908e-14	6	6	6	6766	9.67313e-11	0.000491331	1.96572e-07	0.998455	0.0010537	rs11133394	0.11365
ENSG00000272995.1	AC097505.1	Adipose_Subcutaneous		2.59974	0.0707057	1.07327	1.01755	1.13203	0.00932942	0.0276317	0.0273545	6.18529e-05	0.000125437	11	12	12	6849	0.570322	0.347821	0.048581	0.0296243	0.00365223	rs13139200	0.0193519
ENSG00000273026.1	AL358472.3	Adipose_Subcutaneous		2.3494	0.160331	1.1739	1.02693	1.3419	0.0188039	0.004225	0.0101698	0.0150264	0.0224634	5	5	5	4686	0.63948	0.295971	0.041718	0.0193048	0.00352655	rs114056923	0.0391006
ENSG00000273038.2	AL365203.2	Adipose_Subcutaneous		-2.81145	-0.0262598	0.974082	0.956412	0.992079	0.00493192	0.206511	0.321444	1.0216e-50	2.16222e-49	13	13	13	6891	1.33297e-53	0.899916	1.37118e-54	0.0925636	0.0075204	rs2505389	0.499996
ENSG00000273117.1	AC144652.1	Adipose_Subcutaneous		-2.72875	-0.0477338	0.953388	0.921253	0.986642	0.00635756	0.054736	0.121698	4.54472e-18	2.52595e-17	20	20	20	8102	1.27424e-10	0.914618	1.04848e-11	0.0752472	0.0101349	rs10654640	0.530613
ENSG00000273179.1	AC092535.5	Adipose_Subcutaneous		3.09664	0.0509426	1.05226	1.01887	1.08674	0.00195726	0.0726446	0.0811149	2.64179e-12	1.0026e-11	12	12	12	6196	0.000546664	0.869262	2.83174e-05	0.0449429	0.0852199	rs2279279	0.382749
ENSG00000273203.1	AC006946.2	Adipose_Subcutaneous		-2.06684	-0.0272141	0.973153	0.94836	0.998594	0.0387494	0.11294	0.200421	5.55735e-30	5.56794e-29	23	23	23	5913	1.04488e-15	0.932143	5.11519e-17	0.0456108	0.0222465	rs17806974	0.204014
ENSG00000273209.1	AC069148.1	Adipose_Subcutaneous		2.43595	0.0650401	1.0672	1.01279	1.12454	0.0148526	0.0269367	0.0476659	1.06412e-07	2.83539e-07	11	11	11	4273	0.000987329	0.0879307	0.0100234	0.89267	0.00838851	rs13432389	0.227803
ENSG00000273249.1	BX649632.1	Adipose_Subcutaneous		-2.32563	-0.0864561	0.917176	0.852724	0.9865	0.0200383	0.0144001	0.013504	0.00503922	0.00806094	14	14	14	8117	0.490226	0.453229	0.0278545	0.0257494	0.00294113	rs4744546	0.0301041
ENSG00000273295.1	AP000350.6	Adipose_Subcutaneous		-2.03244	-0.011104	0.988957	0.978424	0.999604	0.0421096	0.659113	0.692431	2.28629e-150	1.80344e-147	54	54	54	6182	0	0.95048	0	0.0428048	0.00671509	rs5751775	0.367807
ENSG00000273302.1	AC016747.3	Adipose_Subcutaneous		2.22633	0.0388679	1.03963	1.00466	1.07582	0.0259919	0.0601441	0.0873734	3.52453e-13	1.42714e-12	12	12	12	4646	2.78851e-08	0.071133	8.78103e-08	0.223292	0.705574	rs70963423	0.0455612
ENSG00000273329.1	AC078846.1	Adipose_Subcutaneous		-3.03271	-0.146107	0.864065	0.786208	0.949633	0.00242371	0.00990485	0.0208728	0.000477198	0.000874997	3	3	3	5530	0.546918	0.39022	0.0321721	0.0229467	0.00774316	rs692489	0.14428
ENSG00000273456.1	AC064836.3	Adipose_Subcutaneous		2.73644	0.0429321	1.04387	1.01226	1.07647	0.00621071	0.0847562	0.122945	2.99655e-18	1.68051e-17	8	8	8	4002	1.71497e-10	0.0891971	1.73982e-09	0.90489	0.00591328	rs10206674	0.186931
ENSG00000273507.4	AL354809.1	Adipose_Subcutaneous		4.27793	0.232821	1.26216	1.13445	1.40423	1.88638e-05	0.00765197	0.013609	0.00487064	0.00780284	19	19	19	6365	5.05004e-12	3.43985e-12	0.57412	0.391028	0.0348519	rs17591231	0.0438337
ENSG00000273771.1	AC024337.2	Adipose_Subcutaneous		2.23815	0.0375471	1.03826	1.00468	1.07297	0.025211	0.0814949	0.195997	2.77563e-29	2.70173e-28	14	14	14	6029	3.72032e-09	0.928987	2.20781e-10	0.0551144	0.0158985	rs28609869	0.0546865
ENSG00000273890.1	AC034102.8	Adipose_Subcutaneous		4.87974	0.463398	1.58947	1.31952	1.91464	1.06224e-06	0.00218749	0.0122033	0.0076953	0.0120008	11	11	11	4272	4.29537e-08	2.17902e-08	0.636765	0.322988	0.0402471	rs2277339	0.999938
ENSG00000274080.1	AC005089.1	Adipose_Subcutaneous		-2.36811	-0.0559424	0.945594	0.902809	0.990405	0.0178792	0.0341774	0.0532896	1.81787e-08	5.16094e-08	2	2	2	3162	0.00250111	0.952437	6.69816e-05	0.0254875	0.0195074	rs6957745	0.454479
ENSG00000274270.1	AL137060.3	Adipose_Subcutaneous		-4.07389	-0.141791	0.867802	0.810577	0.929068	4.62344e-05	0.0122573	0.0172308	0.00151943	0.00260792	11	11	11	5451	9.72109e-07	6.03809e-07	0.590113	0.366495	0.0433901	rs770397	0.499593
ENSG00000274292.1	AC084018.2	Adipose_Subcutaneous		-2.85727	-0.0514044	0.949894	0.916983	0.983987	0.00427296	0.0751819	0.121505	4.84687e-18	2.68734e-17	29	29	29	5303	1.34321e-10	0.203736	5.08781e-10	0.771688	0.0245756	rs1168673	0.229561
ENSG00000274294.1	AC015660.3	Adipose_Subcutaneous		-2.51124	-0.107941	0.89768	0.825151	0.976584	0.0120308	0.0114573	0.0109478	0.0116182	0.0176725	11	11	11	7765	0.38245	0.431561	0.0846231	0.0954838	0.00588119	rs7162026	0.0890464
ENSG00000274312.1	AC015722.2	Adipose_Subcutaneous		-1.96869	-0.0447736	0.956214	0.914526	0.999802	0.0489882	0.040398	0.120233	7.40558e-18	4.0534e-17	33	34	34	7666	3.82802e-09	0.941779	2.22043e-10	0.054624	0.00359664	rs12904988	0.117933
ENSG00000274317.1	LINC02334	Adipose_Subcutaneous		-3.05385	-0.189704	0.827204	0.732378	0.934308	0.00225925	0.00460412	0.0107505	0.0123992	0.0187728	10	10	10	6294	0.277681	0.483382	0.0795543	0.138466	0.0209175	rs76671694	0.216467
ENSG00000274427.1	AC145423.2	Adipose_Subcutaneous		2.80862	0.16732	1.18213	1.05186	1.32855	0.00497547	0.00697778	0.0295446	3.11034e-05	6.53452e-05	9	9	9	5404	0.000271058	0.000186689	0.552821	0.380684	0.0660372	rs139351315	0.0888636
ENSG00000274561.1	AC005332.3	Adipose_Subcutaneous		-2.07256	-0.0720946	0.930443	0.86912	0.996092	0.0382132	0.0175232	0.0763367	1.22079e-11	4.43059e-11	14	14	14	5475	0.0299617	0.881719	0.00262182	0.077147	0.00855041	rs34417254	0.0518436
ENSG00000274723.1	AC079906.1	Adipose_Subcutaneous		2.32064	0.0521721	1.05356	1.00814	1.10102	0.0203061	0.0362389	0.09656	1.79529e-14	7.95926e-14	2	2	2	6044	1.22322e-24	1.28204e-17	9.5412e-08	1	1.19547e-07	rs10718199	0.424123
ENSG00000275120.2	AC048382.5	Adipose_Subcutaneous		2.32748	0.0350073	1.03563	1.00554	1.06661	0.0199399	0.0918389	0.0904596	1.29998e-13	5.42226e-13	16	16	16	4779	2.66859e-07	0.952353	7.44518e-09	0.0265489	0.0210978	rs2292463	0.158409
ENSG00000275454.1	AC105020.6	Adipose_Subcutaneous		2.37902	0.0649318	1.06709	1.0115	1.12572	0.0173588	0.0275182	0.0396317	1.32009e-06	3.19604e-06	8	9	9	3822	0.000192292	0.00053651	0.258979	0.722552	0.0177411	rs11072526	0.13669
ENSG00000275481.1	AC025031.4	Adipose_Subcutaneous		7.37302	0.349377	1.41818	1.2924	1.55621	1.66811e-13	0.00771323	0.0117713	0.00886365	0.013702	4	4	4	5249	7.43259e-18	4.61883e-18	0.576095	0.357937	0.0659689	rs10718199	0.435123
ENSG00000275632.1	AL035461.2	Adipose_Subcutaneous		-2.327	-0.059413	0.942318	0.896322	0.990673	0.019965	0.0269005	0.020761	0.000494391	0.00090347	8	8	8	7156	0.00166234	0.00151289	0.482689	0.439218	0.0749174	rs16991615	0.999741
ENSG00000275759.1	AC026367.3	Adipose_Subcutaneous		-2.36037	-0.0226567	0.977598	0.959378	0.996164	0.018257	0.234916	0.177672	1.98497e-26	1.6913e-25	12	12	12	6454	4.54616e-12	0.882935	5.34387e-13	0.103773	0.0132918	rs17512574	0.0707335
ENSG00000275807.1	AC145285.6	Adipose_Subcutaneous		1.96551	0.108799	1.11494	1.00031	1.24271	0.0493551	0.00678761	0.0132284	0.0055108	0.00877628	3	3	3	3211	0.618826	0.336084	0.0266087	0.0144472	0.00403314	rs2055390	0.0804451
ENSG00000276384.1	AC016876.3	Adipose_Subcutaneous		1.99934	0.0906788	1.09492	1.00179	1.19671	0.045572	0.00848583	0.0215325	0.000387264	0.00071786	8	8	8	5763	6.35001e-126	5.94448e-126	0.49163	0.460185	0.048185	rs78378222	1
ENSG00000276517.1	AL133243.3	Adipose_Subcutaneous		-2.99287	-0.0872118	0.916483	0.865606	0.970351	0.00276364	0.0255657	0.0442768	3.08046e-07	7.88336e-07	7	7	7	6112	0.00715794	0.2586	0.00282097	0.101285	0.630135	rs1901355	0.382242
ENSG00000277324.1	AC093462.1	Adipose_Subcutaneous		-4.04305	-0.131072	0.877154	0.823152	0.934699	5.27598e-05	0.0189451	0.0933399	5.11184e-14	2.1942e-13	5	6	6	6668	7.00222e-07	0.315686	1.15931e-07	0.0516331	0.63268	rs3730668	0.245566
ENSG00000277496.1	AL357033.4	Adipose_Subcutaneous		3.41394	0.0972405	1.10213	1.04228	1.1654	0.000640304	0.0236305	0.0623162	1.05401e-09	3.29323e-09	10	10	10	7907	1.38458e-11	7.1414e-08	0.000193841	0.999794	1.20395e-05	rs200110285	0.579883
ENSG00000277559.1	AC018553.1	Adipose_Subcutaneous		-2.27059	-0.0506184	0.950641	0.909998	0.9931	0.0231716	0.0426164	0.0699932	9.22991e-11	3.14759e-10	11	11	11	6538	0.000111091	0.91437	9.26854e-06	0.0762786	0.0092311	rs34096439	0.192695
ENSG00000277687.1	AL139407.1	Adipose_Subcutaneous		1.98342	0.0885401	1.09258	1.00105	1.19248	0.04732	0.00907171	0.104091	1.53442e-15	7.29133e-15	2	2	2	6154	1.76814e-07	0.00473818	3.71371e-05	0.995184	4.03595e-05	rs7918383	0.107808
ENSG00000277806.1	AC006213.4	Adipose_Subcutaneous		-2.36457	-0.0619905	0.939892	0.892816	0.98945	0.018051	0.0258958	0.0242816	0.000162609	0.000314855	13	13	13	6582	0.123485	0.7879	0.0106664	0.0680474	0.00990176	rs438174	0.0392582
ENSG00000277954.1	AC092376.2	Adipose_Subcutaneous		2.18975	0.258624	1.29515	1.02751	1.6325	0.0285421	0.00152149	0.0113839	0.0100649	0.0154519	2	2	2	10840	0.419006	0.482341	0.0433433	0.0498903	0.00541876	rs76538753	0.0526352
ENSG00000277987.1	LINC02351	Adipose_Subcutaneous		-2.08501	-0.0465525	0.954514	0.913644	0.997213	0.037068	0.0425439	0.115274	3.84755e-17	2.02384e-16	12	13	13	7670	1.7363e-06	0.941771	1.00726e-07	0.05463	0.00359701	rs6598504	0.1191
ENSG00000278017.1	AC064801.1	Adipose_Subcutaneous		-2.20597	-0.154805	0.856583	0.746509	0.982887	0.0273861	0.00434841	0.0163473	0.00201581	0.0033993	4	4	4	6197	0.615992	0.336031	0.0293991	0.016035	0.00254359	rs72943430	0.0240563
ENSG00000278053.4	DDX52	Adipose_Subcutaneous		2.71671	0.0526545	1.05407	1.01477	1.09488	0.00659346	0.0524616	0.0562196	7.22525e-09	2.11388e-08	18	18	18	4039	0.062562	0.858952	0.00465763	0.0639376	0.00989032	rs3813912	0.185277
ENSG00000278090.1	LUNAR1	Adipose_Subcutaneous		2.86703	0.0629284	1.06495	1.02011	1.11176	0.0041435	0.0461444	0.0552942	9.67118e-09	2.80388e-08	16	17	17	7480	0.00168227	0.878271	0.000100747	0.0525301	0.067416	rs8038415	0.356589
ENSG00000278112.1	AC145423.3	Adipose_Subcutaneous		2.05631	0.0479037	1.04907	1.00225	1.09808	0.0397526	0.0425786	0.0797564	4.0847e-12	1.53038e-11	19	19	19	5411	0.000131126	0.00034497	0.267414	0.703492	0.028618	rs71444571	0.096889
ENSG00000278175.3	GLIDR	Adipose_Subcutaneous		2.6097	0.459436	1.58318	1.12118	2.23556	0.00906224	0.00200634	0.113923	6.01913e-17	3.13634e-16	2	9	9	308	0.971226	0.023119	0.00509577	0.000120861	0.000438202	rs118034206	0.0821423
ENSG00000278492.1	AC006213.5	Adipose_Subcutaneous		-2.16523	-0.0858843	0.9177	0.849058	0.991892	0.0303697	0.0126096	0.022519	0.000283528	0.000533817	13	13	13	6577	0.473303	0.442023	0.0408883	0.0381805	0.00560527	rs415913	0.0871861
ENSG00000278570.4	NR2E3	Adipose_Subcutaneous		2.00131	0.0825649	1.08607	1.00171	1.17754	0.0453594	0.0104186	0.0358324	4.33741e-06	9.96082e-06	5	5	5	4303	0.0285314	0.9174	0.00143005	0.0459753	0.00666319	rs4777470	0.0170678
ENSG00000278768.1	BACE1-AS	Adipose_Subcutaneous		-2.87214	-0.0752918	0.927473	0.881022	0.976372	0.00407707	0.0279542	0.0364871	3.53358e-06	8.18317e-06	7	7	7	7105	0.116468	0.282827	0.0561174	0.135865	0.408723	rs3017608	0.227676
ENSG00000279078.1	SND1-IT1	Adipose_Subcutaneous		-3.17481	-0.252833	0.776598	0.664366	0.907788	0.00149936	0.00352745	0.0208477	0.000481001	0.000881105	6	6	6	5366	0.0169514	0.16127	0.0160983	0.152501	0.653179	rs327518	0.0866611
ENSG00000279652.1	Z82217.1	Adipose_Subcutaneous		2.59897	0.206184	1.22898	1.052	1.43573	0.00935041	0.00462838	0.0165529	0.00188736	0.00319794	10	10	10	6491	0.000158136	0.000118936	0.554983	0.417383	0.0273575	rs9610482	0.224944
ENSG00000279873.2	LINC01126	Adipose_Subcutaneous		-3.04605	-0.103297	0.901859	0.843863	0.96384	0.0023187	0.0252534	0.0582825	3.7699e-09	1.1269e-08	7	7	7	6338	2.88496e-05	0.000956989	0.027829	0.923085	0.0480999	rs6745977	0.189547
ENSG00000280213.1	UCKL1-AS1	Adipose_Subcutaneous		-2.08007	-0.0586613	0.943026	0.892315	0.99662	0.0375191	0.0245229	0.0569425	5.75298e-09	1.69669e-08	6	7	7	4897	1.08713e-08	5.98479e-08	0.150992	0.831209	0.0177983	rs200110285	0.605588
ENSG00000280279.1	AC240565.2	Adipose_Subcutaneous		-5.48952	-0.172347	0.841687	0.791455	0.895108	4.03034e-08	0.0367451	0.0164406	0.00195645	0.003306	18	18	18	3670	0.742913	0.231384	0.0183503	0.00571366	0.00163982	rs139745582	0.0270406
ENSG00000280670.2	CCDC163	Adipose_Subcutaneous		2.77092	0.0155191	1.01564	1.00455	1.02685	0.00558985	0.628515	0.707914	7.25143e-157	7.43598e-154	22	22	22	4132	0	0.79499	0	0.165168	0.0398421	rs12145526	0.0682566
ENSG00000280693.2	SH3PXD2A-AS1	Adipose_Subcutaneous		-4.87299	-0.162065	0.850386	0.796722	0.907665	1.09923e-06	0.0181215	0.0632341	7.88287e-10	2.49245e-09	10	10	10	4616	7.54713e-57	2.27405e-52	3.31869e-05	0.999964	2.92173e-06	rs17116149	0.999958
ENSG00000280789.1	PAGR1	Adipose_Subcutaneous		-2.231	-0.0777374	0.925207	0.86413	0.990602	0.025681	0.0246327	0.0433757	4.08569e-07	1.03589e-06	8	8	8	2674	0.734316	0.223287	0.0279755	0.00850072	0.00592017	rs140511618	0.395717
ENSG00000280798.1	LINC00294	Adipose_Subcutaneous		2.4387	0.0301511	1.03061	1.00594	1.05589	0.01474	0.136766	0.192511	9.79775e-29	9.33312e-28	2	2	2	5976	4.39589e-68	4.7999e-51	9.15831e-18	1	5.8414e-19	rs7106353	0.672746
ENSG00000281162.2	LINC01127	Adipose_Subcutaneous		1.99493	0.0517089	1.05307	1.00091	1.10795	0.0460502	0.0307611	0.0745436	2.16484e-11	7.74442e-11	15	15	15	5477	0.0103475	0.941271	0.000402604	0.036612	0.0113668	rs2190361	0.131832
ENSG00000281195.1	AC007878.1	Adipose_Subcutaneous		2.91594	0.0638335	1.06591	1.02115	1.11265	0.00354618	0.0431266	0.0542087	1.36123e-08	3.90235e-08	22	22	22	6599	0.0266884	0.890188	0.00213735	0.0712814	0.00970468	rs72840993	0.0768049
ENSG00000281207.1	SLFNL1-AS1	Adipose_Subcutaneous		-1.99806	-0.0476529	0.953465	0.909921	0.999093	0.0457103	0.0293202	0.0480217	9.51699e-08	2.54643e-07	7	7	7	5701	0.446164	0.317662	0.132245	0.0941466	0.00978231	rs6674101	0.145378
ENSG00000281376.1	ABALON	Adipose_Subcutaneous		3.0654	0.187362	1.20606	1.0699	1.35956	0.00217381	0.00579713	0.0422821	5.75558e-07	1.44025e-06	6	6	6	2947	0.0387523	0.815745	0.0018099	0.0379932	0.1057	rs6060924	0.0312731
ENSG00000281538.1	AC254562.3	Adipose_Subcutaneous		2.53931	0.0413949	1.04226	1.00949	1.0761	0.011107	0.0817855	0.108356	3.77955e-16	1.87143e-15	36	40	40	5277	1.12283e-06	0.000770004	0.00145485	0.997688	8.64925e-05	rs34333301	0.182401
ENSG00000282608.1	ADORA3	Adipose_Subcutaneous		2.2733	0.0752919	1.0782	1.01043	1.15051	0.0230082	0.0176309	0.0417412	6.81833e-07	1.69643e-06	13	13	13	6297	0.26265	0.621868	0.0325284	0.0770106	0.00594299	rs17027867	0.166199
ENSG00000282876.1	Z98752.4	Adipose_Subcutaneous		-2.56187	-0.0789664	0.924071	0.869897	0.981619	0.0104109	0.0201718	0.0325351	1.21815e-05	2.67113e-05	7	8	8	5695	0.497644	0.427159	0.0319345	0.0273955	0.0158672	rs117315644	0.0474925
ENSG00000282936.1	AC004706.3	Adipose_Subcutaneous		-2.17477	-0.220064	0.802467	0.658102	0.978502	0.0296471	0.0019563	0.0173365	0.00146896	0.00252616	3	3	3	6979	8.97382e-68	6.93653e-68	0.535455	0.413842	0.0507027	rs143094271	0.999999
ENSG00000283886.1	BX664615.2	Adipose_Subcutaneous		2.64788	0.282903	1.32698	1.07626	1.63609	0.00809977	0.00543481	0.1176	1.77817e-17	9.54671e-17	2	12	12	284	0.95517	0.0392552	0.00472677	0.000193605	0.000653973	rs118034206	0.100022
ENSG00000002016.17	RAD52	Adipose_Visceral_Omentum		-4.43036	-0.0354536	0.965167	0.950147	0.980425	9.40743e-06	0.267851	0.279832	3.56494e-35	7.32865e-34	18	18	18	6811	2.126e-14	0.000160657	1.26559e-10	0.956336	0.0435037	rs12822733	0.703714
ENSG00000003400.14	CASP10	Adipose_Visceral_Omentum		2.37551	0.118754	1.12609	1.02099	1.24202	0.0175246	0.00872734	0.0117546	0.0188434	0.0305846	5	5	5	4830	0.0479872	0.0353694	0.490686	0.3616	0.0643578	rs13432389	0.868699
ENSG00000003987.13	MTMR7	Adipose_Visceral_Omentum		-2.16562	-0.115807	0.890647	0.802023	0.989065	0.0303404	0.00566449	0.0110758	0.0226432	0.0361267	4	4	4	10328	0.44056	0.441745	0.0558266	0.0559713	0.00589753	rs13264837	0.075133
ENSG00000004059.10	ARF5	Adipose_Visceral_Omentum		-2.27558	-0.0692164	0.933125	0.87912	0.990447	0.0228712	0.0259321	0.0202491	0.00200691	0.0038715	17	18	18	5243	0.347866	0.14885	0.330893	0.141556	0.0308358	rs327508	0.541125
ENSG00000004139.13	SARM1	Adipose_Visceral_Omentum		-2.10775	-0.0580995	0.943556	0.893931	0.995936	0.0350528	0.0249852	0.0461725	2.65264e-06	7.74704e-06	7	7	7	3587	0.532999	0.394521	0.0383742	0.0283985	0.00570745	rs147700951	0.0562588
ENSG00000005100.12	DHX33	Adipose_Visceral_Omentum		-2.56372	-0.101416	0.903557	0.836148	0.976401	0.0103558	0.0125929	0.0269119	0.000360514	0.000784308	30	31	31	7550	0.429903	0.335376	0.124107	0.0968043	0.0138094	rs1858797	0.224426
ENSG00000005238.19	FAM214B	Adipose_Visceral_Omentum		2.65102	0.085337	1.08908	1.02249	1.16001	0.00802481	0.0216277	0.0590753	9.83423e-08	3.37735e-07	7	7	7	4489	0.532044	0.413345	0.0179421	0.0139165	0.022752	rs56088457	0.857133
ENSG00000005243.9	COPZ2	Adipose_Visceral_Omentum		-2.2469	-0.0412541	0.959585	0.925667	0.994746	0.0246464	0.061908	0.0644892	2.45284e-08	8.98571e-08	18	18	18	5303	0.244965	0.719797	0.00764135	0.022448	0.00514913	rs17617053	0.107928
ENSG00000006042.11	TMEM98	Adipose_Visceral_Omentum		-2.03056	-0.0273621	0.973009	0.947647	0.99905	0.0422995	0.111917	0.0855057	1.06518e-10	4.8917e-10	20	20	20	5497	0.00953608	0.925277	0.00050849	0.0493229	0.0153557	rs12952271	0.230508
ENSG00000006128.11	TAC1	Adipose_Visceral_Omentum		-2.62063	-0.163144	0.849469	0.751893	0.959708	0.00877681	0.00579032	0.0282407	0.000256513	0.000572236	2	2	2	6046	0.576111	0.367866	0.0306414	0.0195598	0.00582227	rs11972340	0.079896
ENSG00000006747.14	SCIN	Adipose_Visceral_Omentum		-3.51431	-0.0776493	0.925289	0.886073	0.96624	0.000440899	0.0379913	0.0778572	7.78804e-10	3.31694e-09	9	9	9	9605	0.00292827	0.469051	0.00069615	0.111093	0.416231	rs35597096	0.0911664
ENSG00000009950.15	MLXIPL	Adipose_Visceral_Omentum		-2.08642	-0.02722	0.973147	0.948579	0.998352	0.0369406	0.124692	0.121681	7.25858e-15	4.755e-14	12	12	12	3169	9.67354e-06	0.967194	2.61845e-07	0.0261735	0.00662253	rs34121855	0.0992809
ENSG00000010030.13	ETV7	Adipose_Visceral_Omentum		2.61542	0.0572794	1.05895	1.01446	1.1054	0.00891181	0.0411511	0.0772424	9.13371e-10	3.85965e-09	6	6	6	5569	1.5934e-16	9.65847e-16	0.140513	0.851716	0.00777132	rs10947616	0.260506
ENSG00000010322.15	NISCH	Adipose_Visceral_Omentum		-2.30105	-0.0745581	0.928154	0.871042	0.98901	0.0213888	0.0253576	0.0422729	7.16255e-06	1.97738e-05	6	6	6	3545	0.123459	0.119083	0.358966	0.346192	0.0522996	rs13326165	0.432435
ENSG00000010327.10	STAB1	Adipose_Visceral_Omentum		2.79667	0.0539542	1.05544	1.01627	1.09611	0.00516317	0.0514255	0.0346964	4.93381e-05	0.000122123	19	19	19	3572	0.179748	0.0666246	0.525137	0.194611	0.0338799	rs62255990	0.300694
ENSG00000011021.21	CLCN6	Adipose_Visceral_Omentum		-2.2155	-0.0355527	0.965072	0.93519	0.995908	0.0267257	0.0821634	0.107106	3.60175e-13	2.04958e-12	23	23	23	5883	7.51359e-05	0.850116	1.11565e-05	0.126205	0.0235925	rs2066470	0.029604
ENSG00000011258.15	MBTD1	Adipose_Visceral_Omentum		3.44134	0.289915	1.33631	1.13292	1.57623	0.00057884	0.00270855	0.0167379	0.00501412	0.00904956	3	3	3	5279	0.450467	0.259966	0.173517	0.100122	0.0159277	rs8081573	0.178185
ENSG00000011478.11	QPCTL	Adipose_Visceral_Omentum		-2.09292	-0.0854603	0.91809	0.847476	0.994587	0.0363566	0.0129914	0.0432905	5.52728e-06	1.54798e-05	10	10	10	6475	0.21235	0.701311	0.0178208	0.0588455	0.00967242	rs17850756	0.345128
ENSG00000012124.16	CD22	Adipose_Visceral_Omentum		-2.2427	-0.0328525	0.967681	0.940293	0.995867	0.0249159	0.0880429	0.184457	1.79053e-22	1.92022e-21	22	22	22	5944	3.88992e-14	0.89342	4.1157e-15	0.0945156	0.0120641	rs10411704	0.999977
ENSG00000012223.12	LTF	Adipose_Visceral_Omentum		2.16703	0.0788584	1.08205	1.00756	1.16205	0.0302328	0.0182444	0.0293693	0.000192182	0.000437081	6	7	7	5036	0.41979	0.284203	0.159309	0.107825	0.0288732	rs2276857	0.155144
ENSG00000014138.8	POLA2	Adipose_Visceral_Omentum		2.28174	0.0423491	1.04326	1.00599	1.08191	0.0225049	0.0534248	0.15174	1.91882e-18	1.59801e-17	9	9	9	3663	1.44406e-07	3.20556e-06	0.0429938	0.954384	0.00261838	rs876064	0.159919
ENSG00000014641.17	MDH1	Adipose_Visceral_Omentum		-2.5976	-0.0367456	0.963921	0.937563	0.991021	0.00938777	0.12312	0.386278	1.8345e-51	7.25916e-50	13	13	13	4126	1.23771e-48	0.717149	4.67614e-49	0.270931	0.01192	rs185499	0.235839
ENSG00000018510.13	AGPS	Adipose_Visceral_Omentum		-2.20062	-0.054157	0.947283	0.902675	0.994096	0.0277628	0.0280463	0.0807118	3.71176e-10	1.62292e-09	7	7	7	6015	0.00101276	0.336236	0.00193966	0.643951	0.0168607	rs141853842	0.0933698
ENSG00000021461.16	CYP3A43	Adipose_Visceral_Omentum		-2.10107	-0.115222	0.891168	0.800348	0.992293	0.0356346	0.00866239	0.0326718	8.26811e-05	0.000198437	18	18	18	3738	0.713322	0.240318	0.0323707	0.0109026	0.00308705	rs117515999	0.0439385
ENSG00000021574.11	SPAST	Adipose_Visceral_Omentum		-2.5623	-0.163622	0.849063	0.749175	0.962269	0.010398	0.006319	0.0159191	0.00621803	0.0110095	5	5	5	5971	0.349094	0.357804	0.137599	0.141017	0.0144858	rs2710629	0.0498115
ENSG00000023041.11	ZDHHC6	Adipose_Visceral_Omentum		-2.48035	-0.0475594	0.953554	0.918383	0.990072	0.0131253	0.051631	0.0864402	8.34616e-11	3.87181e-10	17	17	17	5157	0.000131313	0.9466	6.44417e-06	0.0464474	0.00681508	rs72821869	0.13812
ENSG00000023191.16	RNH1	Adipose_Visceral_Omentum		2.12492	0.030931	1.03141	1.0024	1.06126	0.0335933	0.106756	0.208035	1.788e-25	2.2597e-24	26	26	26	4950	1.73602e-61	9.84801e-56	1.76281e-06	0.999998	2.9058e-07	rs141244868	0.49319
ENSG00000023228.13	NDUFS1	Adipose_Visceral_Omentum		-2.42104	-0.0349312	0.965672	0.938746	0.99337	0.0154762	0.0929936	0.0734364	2.44612e-09	9.92804e-09	23	23	23	5504	0.00232388	0.544509	0.00189369	0.443703	0.00757035	rs4675649	0.0519863
ENSG00000025156.12	HSF2	Adipose_Visceral_Omentum		-2.6842	-0.0367672	0.9639	0.938367	0.990129	0.00727035	0.0930697	0.203509	6.83898e-25	8.3802e-24	9	9	9	5788	1.54761e-13	0.859155	1.01866e-14	0.0564662	0.0843787	rs1741820	0.0604743
ENSG00000025708.13	TYMP	Adipose_Visceral_Omentum		-3.37975	-0.0370311	0.963646	0.943172	0.984565	0.000725513	0.186775	0.252843	2.01641e-31	3.47699e-30	34	34	34	4640	8.81937e-16	0.870094	7.66389e-17	0.0755554	0.0543506	rs361725	0.977561
ENSG00000026025.15	VIM	Adipose_Visceral_Omentum		2.83696	0.0963416	1.10114	1.03023	1.17692	0.00455451	0.0151842	0.0322649	9.1726e-05	0.000218713	5	5	5	7313	0.404249	0.492252	0.0376875	0.045872	0.019939	rs3758411	0.275048
ENSG00000027697.13	IFNGR1	Adipose_Visceral_Omentum		2.48723	0.101394	1.10671	1.02173	1.19877	0.0128744	0.0118252	0.0380621	2.09297e-05	5.45198e-05	6	6	6	5318	0.453125	0.500508	0.0192156	0.021219	0.00593199	rs2234711	0.267017
ENSG00000027869.11	SH2D2A	Adipose_Visceral_Omentum		1.97138	0.0472933	1.04843	1.00027	1.0989	0.0486801	0.0312581	0.0918701	2.01508e-11	9.86971e-11	4	5	5	5308	0.000143746	0.217729	0.000514786	0.779733	0.00188033	rs1800601	0.271132
ENSG00000029725.16	RABEP1	Adipose_Visceral_Omentum		2.06597	0.047946	1.04911	1.00246	1.09794	0.0388311	0.0441742	0.08758	6.19684e-11	2.91023e-10	5	5	5	7348	0.000175287	0.76594	5.16451e-05	0.225662	0.00817152	rs8064959	0.175471
ENSG00000032444.15	PNPLA6	Adipose_Visceral_Omentum		2.5096	0.0505868	1.05189	1.01114	1.09428	0.012087	0.0516632	0.0772245	9.17626e-10	3.87683e-09	25	25	25	7798	0.44739	0.41926	0.0640155	0.0599812	0.00935394	rs7246638	0.0829303
ENSG00000033800.13	PIAS1	Adipose_Visceral_Omentum		-5.21833	-0.0923151	0.911818	0.880744	0.943988	1.80548e-07	0.0580726	0.21295	4.13096e-26	5.4418e-25	10	10	10	4667	7.15058e-16	2.00041e-10	3.57455e-06	0.999996	2.81269e-07	rs2306022	0.742794
ENSG00000033867.16	SLC4A7	Adipose_Visceral_Omentum		2.71683	0.06914	1.07159	1.01945	1.12639	0.00659096	0.0280732	0.0468117	2.25393e-06	6.63641e-06	2	2	2	6400	4.10189e-06	0.00633954	0.000642232	0.99258	0.000434317	rs9831151	0.381434
ENSG00000034053.14	APBA2	Adipose_Visceral_Omentum		2.11195	0.155821	1.16862	1.01127	1.35044	0.0346905	0.00661826	0.0127947	0.0142473	0.0236652	20	20	20	4180	0.539334	0.426738	0.0170165	0.0134605	0.00345043	rs117505960	0.0668687
ENSG00000034713.7	GABARAPL2	Adipose_Visceral_Omentum		-3.4475	-0.179907	0.835347	0.75413	0.925311	0.0005658	0.0066104	0.0155357	0.00687888	0.0120931	17	17	17	7237	0.137296	0.0985126	0.414179	0.297129	0.052884	rs142983551	0.215557
ENSG00000037965.5	HOXC8	Adipose_Visceral_Omentum		-2.20286	-0.19827	0.820149	0.687509	0.978379	0.0276048	0.00301343	0.0220925	0.00124541	0.00249094	4	4	4	5063	0.532467	0.40574	0.0333609	0.025418	0.00301356	rs12427355	0.0304772
ENSG00000038219.12	BOD1L1	Adipose_Visceral_Omentum		2.03745	0.0299802	1.03043	1.00114	1.06059	0.0416049	0.087186	0.135998	1.48189e-16	1.09631e-15	10	10	10	7706	1.4784e-05	0.588897	1.00095e-05	0.3987	0.0123787	rs12506352	0.999305
ENSG00000040608.13	RTN4R	Adipose_Visceral_Omentum		-2.41141	-0.23126	0.793533	0.657554	0.957633	0.0158912	0.00244936	0.0378279	2.22161e-05	5.76805e-05	10	10	10	5898	0.538134	0.364087	0.0545443	0.0368969	0.00633761	rs141761092	0.0897566
ENSG00000041357.15	PSMA4	Adipose_Visceral_Omentum		2.49589	0.0410715	1.04193	1.00886	1.07608	0.0125643	0.0667336	0.0728017	2.88206e-09	1.15898e-08	11	11	11	6504	7.42234e-08	1.64982e-05	0.00447763	0.995276	0.000229774	rs12902072	0.188716
ENSG00000044524.10	EPHA3	Adipose_Visceral_Omentum		2.36831	0.0808948	1.08426	1.01404	1.15933	0.0178697	0.0151645	0.0156349	0.00670138	0.0118083	23	23	23	5033	0.638604	0.311575	0.0314932	0.0153625	0.00296538	rs59845544	0.0332097
ENSG00000047188.15	YTHDC2	Adipose_Visceral_Omentum		3.26346	0.0445161	1.04552	1.01794	1.07385	0.00110063	0.119967	0.239748	1.19636e-29	1.89288e-28	19	19	19	7645	2.82477e-17	0.778461	3.66993e-18	0.101017	0.120522	rs2434665	0.292396
ENSG00000048471.13	SNX29	Adipose_Visceral_Omentum		2.33889	0.0641321	1.06623	1.01044	1.1251	0.0193412	0.0281268	0.0695729	6.63063e-09	2.5693e-08	5	5	5	8943	2.42354e-05	0.696015	9.83122e-06	0.282321	0.0216302	rs7191878	0.0875856
ENSG00000050130.17	JKAMP	Adipose_Visceral_Omentum		-2.08663	-0.0378414	0.962866	0.929242	0.997706	0.0369216	0.0706575	0.120128	1.1032e-14	7.10901e-14	14	14	14	5878	0.000520509	0.883918	5.29892e-05	0.0899596	0.0255487	rs10134520	0.0482565
ENSG00000051523.10	CYBA	Adipose_Visceral_Omentum		-2.58588	-0.0490638	0.95212	0.917363	0.988195	0.00971295	0.063735	0.0843787	1.42913e-10	6.49766e-10	17	18	18	8379	0.018135	0.826059	0.00317608	0.144664	0.00796553	rs3794624	0.912209
ENSG00000051825.14	MPHOSPH9	Adipose_Visceral_Omentum		-5.37754	-0.129174	0.878821	0.838404	0.921187	7.55113e-08	0.0405743	0.0545377	3.13933e-07	1.025e-06	11	11	11	4987	2.01308e-07	0.000213781	0.000408599	0.433352	0.566025	rs139351315	0.0692489
ENSG00000052749.13	RRP12	Adipose_Visceral_Omentum		4.49336	0.0619531	1.06391	1.03555	1.09306	7.01095e-06	0.0929316	0.0455074	3.14247e-06	9.09099e-06	17	17	17	5003	0.0136017	0.0545029	0.031895	0.127032	0.772968	rs548695250	0.21426
ENSG00000053501.12	USE1	Adipose_Visceral_Omentum		-2.42024	-0.121746	0.885374	0.802246	0.977114	0.0155103	0.00747745	0.0206872	0.00179146	0.00348997	13	13	13	6354	0.469398	0.443602	0.0409696	0.0387107	0.00731936	rs773859	0.0501073
ENSG00000054219.10	LY75	Adipose_Visceral_Omentum		-2.73754	-0.0215116	0.978718	0.96376	0.993909	0.00619002	0.321388	0.478262	5.64214e-68	4.54403e-66	14	14	14	6376	1.39763e-112	0.906874	1.00524e-113	0.0651982	0.0279278	rs57771571	0.402086
ENSG00000055147.18	FAM114A2	Adipose_Visceral_Omentum		1.99791	0.0335374	1.03411	1.00064	1.0687	0.0457263	0.0667614	0.0726502	2.99706e-09	1.2031e-08	10	11	11	6061	0.301568	0.626281	0.0170819	0.0354552	0.0196148	rs707183	0.138577
ENSG00000055955.15	ITIH4	Adipose_Visceral_Omentum		2.88072	0.0224612	1.02272	1.0072	1.03846	0.00396765	0.300009	0.318807	7.61814e-41	1.97792e-39	21	21	21	4044	9.31235e-33	0.253242	2.73204e-32	0.742952	0.00380596	rs2071040	0.23195
ENSG00000058335.15	RASGRF1	Adipose_Visceral_Omentum		2.06975	0.125054	1.13321	1.00665	1.27568	0.038476	0.00520254	0.0336075	6.51254e-05	0.000158469	5	5	5	6385	0.0166338	0.782356	0.00403661	0.189851	0.00712307	rs8027411	0.0706952
ENSG00000061455.10	PRDM6	Adipose_Visceral_Omentum		-3.4768	-0.13457	0.874092	0.810234	0.942982	0.000507442	0.0136367	0.0292569	0.000197784	0.000449026	6	6	6	5543	0.042435	0.629094	0.0074558	0.110321	0.210695	rs6884312	0.0561969
ENSG00000061918.12	GUCY1B1	Adipose_Visceral_Omentum		2.67124	0.0981047	1.10308	1.02647	1.18541	0.00755721	0.0147781	0.0182638	0.00336375	0.00625566	11	11	11	7215	0.478023	0.412985	0.0544863	0.0470657	0.00743942	rs7671213	0.0535637
ENSG00000062524.15	LTK	Adipose_Visceral_Omentum		2.80596	0.0680183	1.07038	1.02072	1.12247	0.00501668	0.0377126	0.0585652	1.12062e-07	3.82805e-07	16	16	16	4653	0.00979601	0.341356	0.0179268	0.624677	0.00624415	rs9944249	0.1853
ENSG00000065029.14	ZNF76	Adipose_Visceral_Omentum		2.24768	0.059291	1.06108	1.00762	1.11739	0.0245964	0.0275114	0.0505315	8.73064e-07	2.70807e-06	21	21	21	4996	0.0589133	0.0352266	0.54797	0.327622	0.0302681	rs56274948	0.366994
ENSG00000065457.10	ADAT1	Adipose_Visceral_Omentum		2.78195	0.0189188	1.0191	1.00561	1.03277	0.00540332	0.503991	0.494488	3.46961e-71	3.2097e-69	40	40	40	7208	2.15011e-68	0.179721	6.47155e-68	0.540657	0.279622	rs59297469	0.520741
ENSG00000065665.20	SEC61A2	Adipose_Visceral_Omentum		-2.34599	-0.0447192	0.956266	0.921198	0.992669	0.0189767	0.0517488	0.0475874	1.84965e-06	5.50926e-06	6	6	6	7362	0.0109773	0.915587	0.000688544	0.0574143	0.0153332	rs11257577	0.115965
ENSG00000066117.14	SMARCD1	Adipose_Visceral_Omentum		-2.58427	-0.126007	0.881609	0.801256	0.97002	0.00975856	0.00977118	0.019303	0.00256603	0.00486509	5	5	5	4093	0.0999855	0.0521967	0.539592	0.281664	0.0265627	rs11503907	0.0821086
ENSG00000066136.20	NFYC	Adipose_Visceral_Omentum		-2.69135	-0.0648093	0.937246	0.894038	0.982543	0.00711643	0.0337146	0.0697	6.41688e-09	2.49071e-08	15	15	15	5885	0.000725315	0.68806	0.000212816	0.201776	0.109226	rs16827552	0.0217052
ENSG00000066455.12	GOLGA5	Adipose_Visceral_Omentum		-2.13239	-0.0626741	0.93925	0.886671	0.994946	0.0329744	0.0221909	0.0868437	7.51138e-11	3.50275e-10	14	14	14	6442	0.0550751	0.880306	0.00343764	0.05494	0.00624135	rs7156410	0.0240844
ENSG00000066827.15	ZFAT	Adipose_Visceral_Omentum		-3.83617	-0.069909	0.932479	0.89976	0.966387	0.00012497	0.0591556	0.0346292	5.01903e-05	0.000124068	28	28	28	6829	0.0277521	0.731647	0.00655043	0.172632	0.0614182	rs956302	0.205589
ENSG00000066923.17	STAG3	Adipose_Visceral_Omentum		2.22123	0.0538976	1.05538	1.00636	1.10678	0.0263355	0.0404156	0.0500895	9.77259e-07	3.01668e-06	14	14	14	3965	0.566114	0.379813	0.0259329	0.017388	0.0107525	rs73161741	0.214061
ENSG00000067208.14	EVI5	Adipose_Visceral_Omentum		2.0882	0.0439628	1.04494	1.0027	1.08896	0.0367799	0.05391	0.0915697	2.18033e-11	1.06574e-10	4	4	4	4190	7.95915e-05	0.952422	3.44167e-06	0.0411781	0.00631642	rs7549341	0.0405686
ENSG00000068079.7	IFI35	Adipose_Visceral_Omentum		3.69882	0.107129	1.11308	1.05165	1.17809	0.000216607	0.0284025	0.0367714	2.90764e-05	7.44566e-05	13	14	14	3598	0.324085	0.150596	0.33721	0.156663	0.0314462	rs199625942	0.195533
ENSG00000068120.14	COASY	Adipose_Visceral_Omentum		-1.99961	-0.038432	0.962297	0.926721	0.999239	0.045542	0.0560002	0.0596479	8.49252e-08	2.94215e-07	8	8	8	3704	0.21069	0.241813	0.222856	0.255708	0.0689328	rs2015328	0.238021
ENSG00000068781.21	STON1-GTF2A1L	Adipose_Visceral_Omentum		2.44691	0.0167334	1.01687	1.00334	1.0306	0.0144085	0.437729	0.519824	2.06658e-76	2.46752e-74	31	31	31	6706	3.70222e-55	0.854328	5.29943e-56	0.122267	0.0234052	rs2140551	1
ENSG00000069329.16	VPS35	Adipose_Visceral_Omentum		-1.99738	-0.183256	0.832555	0.695529	0.996576	0.0457839	0.00255762	0.0191707	0.00265584	0.00502144	6	6	6	1194	0.892629	0.0939276	0.0112715	0.00118507	0.000986334	rs34214869	0.0334423
ENSG00000069943.9	PIGB	Adipose_Visceral_Omentum		-2.16177	-0.0175631	0.98259	0.967067	0.998362	0.030636	0.291027	0.337956	9.5048e-44	2.8046e-42	29	29	29	7748	1.30993e-36	0.897191	1.19614e-37	0.0819044	0.0209051	rs35715239	0.518212
ENSG00000070476.14	ZXDC	Adipose_Visceral_Omentum		3.00841	0.0261387	1.02648	1.00915	1.04411	0.00262622	0.263181	0.276245	1.14442e-34	2.30648e-33	37	37	37	7467	1.63784e-24	0.878341	1.74149e-25	0.0933641	0.0282953	rs3231	0.128005
ENSG00000070831.15	CDC42	Adipose_Visceral_Omentum		8.05664	0.208116	1.23136	1.17056	1.2953	7.84214e-16	0.0277788	0.0106125	0.0256836	0.0405897	23	23	23	6306	2.47632e-79	1.65937e-79	0.571088	0.382638	0.0462743	rs3820282	0.945623
ENSG00000070950.9	RAD18	Adipose_Visceral_Omentum		-2.54095	-0.0717	0.93081	0.880728	0.98374	0.0110551	0.0171417	0.0839851	1.5835e-10	7.17572e-10	4	4	4	6607	8.66722e-07	5.90904e-06	0.125847	0.857969	0.016177	rs604092	0.160953
ENSG00000071051.13	NCK2	Adipose_Visceral_Omentum		2.57388	0.177719	1.19449	1.0433	1.36759	0.0100566	0.00385817	0.0262554	0.000426622	0.000918399	5	5	5	6792	0.525044	0.364681	0.0605627	0.0420574	0.00765492	rs35697404	0.142429
ENSG00000071073.12	MGAT4A	Adipose_Visceral_Omentum		3.74851	0.40566	1.50029	1.21355	1.85479	0.000177886	0.00181556	0.0103209	0.0278114	0.0436335	2	2	2	4728	1.19456e-14	5.88665e-15	0.648618	0.319599	0.0317824	rs28382946	0.08389
ENSG00000071242.11	RPS6KA2	Adipose_Visceral_Omentum		-1.96398	-0.0991052	0.905647	0.820362	0.999799	0.049532	0.00795188	0.0867823	7.63279e-11	3.55533e-10	6	6	6	7501	0.0177459	0.929722	0.00089587	0.0469306	0.00470559	rs76601682	0.0810081
ENSG00000071243.15	ING3	Adipose_Visceral_Omentum		-4.5182	-0.187089	0.82937	0.764718	0.899488	6.23677e-06	0.0103719	0.0196759	0.00232898	0.00444725	4	4	4	5096	2.7583e-08	1.57789e-08	0.475386	0.271693	0.252921	rs41626	0.238733
ENSG00000071655.17	MBD3	Adipose_Visceral_Omentum		-2.91673	-0.154192	0.857108	0.772745	0.950681	0.00353722	0.00654687	0.0153973	0.00713483	0.0125173	6	6	6	7636	0.172129	0.14456	0.35525	0.298323	0.0297373	rs56944467	0.377402
ENSG00000072121.15	ZFYVE26	Adipose_Visceral_Omentum		-2.61653	-0.145015	0.865009	0.775969	0.964267	0.0088828	0.00747721	0.0106971	0.0250984	0.0397444	7	7	7	5408	0.378029	0.209074	0.253754	0.140323	0.0188198	rs5809391	0.691628
[truncated: 62,395 more rows]

## Sheet: 7b
Gene	GeneName	Tissue	Status	Z-score	effect_size	Odds Ratio	LCI (95%)	UCI (95%)	p-value	var_g	pred_perf_r2	pred_perf_pval	pred_perf_qval	N_SNPs_used	N_SNPs_cov	N_SNPs_in_model	nsps	PP.H0.abf	PP.H1.abf	PP.H2.abf	PP.H3.abf	PP.H4.abf	best_coloc_SNP	best_coloc_SNP.PP.H4P-value
[truncated: 63,683 more rows]

[truncated: 2 more sheets: 7c, 7d]
