# Supplementary material for: Genome-wide meta-analysis identifies novel risk loci for uterine fibroids within and across multiple ancestry groups
Source: Nat Commun. 2025 Mar 6;16:2273. doi: 10.1038/s41467-025-57483-5 (PMC11885530; doi:10.1038/s41467-025-57483-5)
Supplement: Supplementary file 11 — Supplementary Data 8 [file 41467_2025_57483_MOESM11_ESM.xlsx]

## Sheet: Sheet1
Top Diseases and Functions	Score	Focus Molecules	Molecules in Network
Cancer, Organismal Injury and Abnormalities, Reproductive System Disease	39	16	AMPK,BCR (complex),BET1L,caspase,CD44,EIF2AK3,ERK,ERK1/2,EXPH5,GNRH1,HSP90 (family),HSPA4,Immunoglobulin,ING5,insulin,LH,MAPK,NEK10,PEAK1,PKC,PMCA,PRIM1,PRKAA,RAS,REV1,SESN1,SLC38A1,SOS,SRC (family),TCR (complex),TSC22D2,TSPAN12,ubiquitin,UIMC1,VEGF
Cancer, Neurological Disease, Organismal Injury and Abnormalities	24	11	26S proteasome,AKT,CaMKII,CDK2AP1,CG,CK2,Collagen type I (complex),CREB,cyclin A,estrogen receptor,GSK3,HEATR3,histone H3,histone H4,HSP70,IFN beta,IgM,NF-Y,NFkB (family),OXTR,PDGF (complex),PI3K (complex),PIAS1,PIK3C2B,PKA,RB,RBM38,RNA polymerase II,TERT,TGF beta,TYMS,WNT,WNT4,ZBTB18,ZNF346
Cell Death and Survival, Cellular Movement, Organismal Injury and Abnormalities	22	10	CAMK2N1,CD109,CDH1,DNMT1,ENY2,FERMT1,GLIPR1,IRAG2,LYG1,MEG3,miR-100-5p (and other miRNAs w/seed ACCCGUA),mir-190 (includes others),mir-205 (includes others),mir-329 (includes others),mir-378 (includes others),miR-378a-3p (and other miRNAs w/seed CUGGACU),MPHOSPH9,MTRFR,MYC,PHACTR4,PORCN,PVT1,RAB44,RNF207,SIRT1,SMARCA5,SSRP1,TCEA3,TGFB1,TWIST,TXNDC9,USP29,ZNF257,ZNF514,ZNF692
Organ Morphology, Organismal Development, Reproductive System Development and Function	19	9	ACTA2,APP,ARL14EP,ATF6,beta-estradiol,C11orf65,CALR,CPED1,CUL3,Cxcl15,CYP26B1,DRAM1,EFR3B,FUCA1,HERC6,KRBOX5,L-triiodothyronine,LRRN2,mir-499,MMRN1,MYNN,Ncoa6,NRN1L,PGBD2,QDPR,SULT1B1,THBS4,TRIM47,TSKU,UBL3,ZKSCAN8,ZNF267,ZNF302,ZNF398,ZNF839
Cellular Development, Cellular Growth and Proliferation, Hematological System Development and Function	16	8	ACTRT3,ARMC2,asparaginase,C2orf16,CCDC175,DBH-AS1,DR4/5,ENTPD8,FOXA2,FSIP2,GFY,Gm2694,interferon alpha,JNK,LOC124900602,LRRC34,miR-515-3p (and other miRNAs w/seed AGUGCCU),mir-650 (includes others),MIR155HG,NFkB (complex),P-TEFb,p38 MAPK,PDLIM5,PRC1,PTEN,Ptprv,rheumatoid factor,RPUSD1,TLR7,Tomm5,TP53,TP53 Tetramer:PTEN Gene,TYMSOS,USP7:TP53,MDM2,MDM4,FOXO4,PTEN,ZBTB7B
© 2000-2024 QIAGEN. All rights reserved.
