# Supplementary material for: Genome-wide meta-analysis identifies novel risk loci for uterine fibroids within and across multiple ancestry groups
Source: Nat Commun. 2025 Mar 6;16:2273. doi: 10.1038/s41467-025-57483-5 (PMC11885530; doi:10.1038/s41467-025-57483-5)
Supplement: Supplementary file 12 — Supplementary Data 9 [file 41467_2025_57483_MOESM12_ESM.xlsx]

## Sheet: Sheet1
Ingenuity Canonical Pathways	-log(p-value)	Ratio	Molecules
Ovarian Cancer Signaling	3.5	0.025	CD44,PIK3C2B,TP53,WNT4
HOTAIR Regulatory Pathway	3.45	0.0242	CD44,PIK3C2B,RBM38,WNT4
SUMOylation of transcription factors	3.13	0.1	PIAS1,TP53
p53 Signaling	2.98	0.0306	PIAS1,PIK3C2B,TP53
Autophagy	2.93	0.0175	EIF2AK3,PIK3C2B,SESN1,TP53
Telomerase Signaling	2.86	0.0278	PIK3C2B,TERT,TP53
Role of p14/p19ARF in Tumor Suppression	2.77	0.0667	PIK3C2B,TP53
Role of NANOG in Mammalian Embryonic Stem Cell Pluripotency	2.69	0.0242	PIK3C2B,TP53,WNT4
Regulation of TP53 Activity through Acetylation	2.59	0.0541	ING5,TP53
Huntington's Disease Signaling	2.55	0.0138	BET1L,HSPA4,PIK3C2B,TP53
Semaphorin Neuronal Repulsive Signaling Pathway	2.44	0.0197	CD44,PIK3C2B,TP53
Apelin Pancreas Signaling Pathway	2.39	0.0426	EIF2AK3,PIK3C2B
Ferroptosis Signaling Pathway	2.37	0.0186	EIF2AK3,SLC38A1,TP53
Pulmonary Fibrosis Idiopathic Signaling Pathway	2.36	0.0122	PIK3C2B,TERT,TP53,WNT4
Transcriptional Regulatory Network in Embryonic Stem Cells	2.35	0.0183	PIK3C2B,TP53,WNT4
NAD Signaling Pathway	2.3	0.0176	EIF2AK3,PIK3C2B,TP53
Melanoma Signaling	2.3	0.0385	PIK3C2B,TP53
UVB-Induced MAPK Signaling	2.3	0.0385	PIK3C2B,TP53
WNT/β-catenin Signaling	2.27	0.0172	CD44,TP53,WNT4
Glioblastoma Multiforme Signaling	2.26	0.017	PIK3C2B,TP53,WNT4
Endometrial Cancer Signaling	2.15	0.0323	PIK3C2B,TP53
ID1 Signaling Pathway	2.1	0.0149	PIK3C2B,TP53,TYMS
DNA Double Strand Break Response	2.09	0.0299	TP53,UIMC1
Human Embryonic Stem Cell Pluripotency	2.08	0.0146	PIK3C2B,TERT,WNT4
Role of PI3K/AKT Signaling in the Pathogenesis of Influenza	2.07	0.0294	PIK3C2B,ZNF346
HIF1α Signaling	2.02	0.014	HSPA4,PIK3C2B,TP53
Basal Cell Carcinoma Signaling	2.01	0.0274	TP53,WNT4
Glioma Invasiveness Signaling	2	0.027	CD44,PIK3C2B
Role of BRCA1 in DNA Damage Response	1.94	0.025	TP53,UIMC1
Thyroid Cancer Signaling	1.93	0.0247	PIK3C2B,TP53
Folate Signaling Pathway	1.92	0.0244	TP53,TYMS
JAK/STAT Signaling	1.92	0.0244	PIAS1,PIK3C2B
PEDF Signaling	1.9	0.0238	PIK3C2B,TP53
Telomere Maintenance	1.88	0.0233	PRIM1,TERT
Estrogen-Dependent Breast Cancer Signaling	1.88	0.0233	PIK3C2B,TERT
BAG2 Signaling Pathway	1.87	0.023	HSPA4,TP53
Unfolded protein response	1.84	0.0222	EIF2AK3,HSPA4
Immunogenic Cell Death Signaling Pathway	1.81	0.0213	EIF2AK3,HSPA4
Interferon gamma signaling	1.78	0.0206	CD44,PIAS1
Small Cell Lung Cancer Signaling	1.77	0.0204	PIK3C2B,TP53
UVA-Induced MAPK Signaling	1.76	0.0202	PIK3C2B,TP53
Non-Small Cell Lung Cancer Signaling	1.75	0.02	PIK3C2B,TP53
Colorectal Cancer Metastasis Signaling	1.73	0.0109	PIK3C2B,TP53,WNT4
Mouse Embryonic Stem Cell Pluripotency	1.72	0.0192	PIK3C2B,TP53
Chronic Myeloid Leukemia Signaling	1.72	0.0107	PIK3C2B,TP53,WNT4
Neurotransmitter uptake and metabolism In glial cells	1.7	0.1	SLC38A1
Sumoylation Pathway	1.68	0.0183	PIAS1,TP53
TP53 Regulates Metabolic Genes	1.67	0.018	SESN1,TP53
Xenobiotic Metabolism Signaling	1.65	0.0101	EIF2AK3,PIK3C2B,SULT1B1
Insulin Secretion Signaling Pathway	1.65	0.0101	BET1L,EIF2AK3,PIK3C2B
IL-13 Signaling Pathway	1.63	0.0172	PIK3C2B,TP53
Prostate Cancer Signaling	1.62	0.0169	PIK3C2B,TP53
Amyotrophic Lateral Sclerosis Signaling	1.57	0.016	PIK3C2B,TP53
NGF Signaling	1.57	0.0159	PIK3C2B,TP53
Pancreatic Adenocarcinoma Signaling	1.55	0.0156	PIK3C2B,TP53
Transcriptional regulation of testis differentiation	1.55	0.0714	WNT4
dTMP De Novo Biosynthesis	1.55	0.0714	TYMS
Glioma Signaling	1.52	0.015	PIK3C2B,TP53
Mitotic G1 phase and G1/S transition	1.52	0.0149	PRIM1,TYMS
Glutaminergic Receptor Signaling Pathway (Enhanced)	1.5	0.00885	BET1L,PIK3C2B,SLC38A1
Role of PKR in Interferon Induction and Antiviral Response	1.5	0.0146	HSPA4,TP53
Regulation of TP53 Activity through Association with Co-factors	1.5	0.0625	TP53
Hereditary Breast Cancer Signaling	1.48	0.0143	PIK3C2B,TP53
RAC Signaling	1.48	0.0143	CD44,PIK3C2B
Xenobiotic Metabolism General Signaling Pathway	1.45	0.0137	EIF2AK3,PIK3C2B
WNT/SHH Axonal Guidance Signaling Pathway	1.42	0.0132	PIK3C2B,WNT4
Unfolded Protein Response (UPR)	1.4	0.05	EIF2AK3
Chaperone Mediated Autophagy Signaling Pathway	1.38	0.00622	EIF2AK3,HSPA4,PIK3C2B,TP53
Endoplasmic Reticulum Stress Pathway	1.38	0.0476	EIF2AK3
Cachexia Signaling Pathway	1.38	0.00789	EIF2AK3,HSPA4,PIK3C2B
DHCR24 Signaling Pathway	1.36	0.0122	PIK3C2B,TP53
HEY1 Signaling Pathway	1.35	0.0121	PIK3C2B,TP53
Regulation of TP53 Activity through Methylation	1.34	0.0435	TP53
eNOS Signaling	1.34	0.0118	HSPA4,PIK3C2B
Ribonucleotide Reductase Signaling Pathway	1.32	0.0116	PIK3C2B,TP53
© 2000-2024 QIAGEN. All rights reserved.
