# Supplementary material for: Genome-wide meta-analysis identifies novel risk loci for uterine fibroids within and across multiple ancestry groups
Source: Nat Commun. 2025 Mar 6;16:2273. doi: 10.1038/s41467-025-57483-5 (PMC11885530; doi:10.1038/s41467-025-57483-5)
Supplement: Supplementary file 13 — Supplementary Data 10 [file 41467_2025_57483_MOESM13_ESM.xlsx]

## Sheet: Sheet1
Upstream Regulator	Expr Log Ratio	Molecule Type	p-value of overlap	Target Molecules in Dataset
TRRAP		transcription regulator	5.86e-06	CD44,TERT,TP53
TFAP2A		transcription regulator	7.46e-06	GNRH1,SESN1,TERT,TP53,TYMS
ZMAT3		other	1.03e-05	CD44,TP53
ESR1		ligand-dependent nuclear receptor	1.46e-05	BET1L,GNRH1,MPHOSPH9,OXTR,PDLIM5,PIAS1,SESN1,TERT,TP53,WNT4,ZBTB18,ZBTB7B
UBE3A		enzyme	2.67e-05	TERT,TP53,WNT4
TYMS	0.203	enzyme	3.42e-05	TP53,TYMS
EIF5A		translation regulator	7.16e-05	PEAK1,TP53
rebemadlin		chemical reagent	0.000117	HSPA4,REV1,SESN1,TP53
ZNF567-DT		other	0.000122	CD44,EIF2AK3
floxuridine		chemical drug	0.000122	TP53,TYMS
UBA2		enzyme	0.000153	PIAS1,TP53
TERF2		transcription regulator	0.000153	TERT,TP53
raltitrexed		chemical drug	0.000153	TP53,TYMS
EIF2AK3	0.182	kinase	0.00022	BET1L,EIF2AK3,TP53,UIMC1
PRKAA2		kinase	0.00022	CD44,EIF2AK3,TERT,TP53
miR-192-5p (and other miRNAs w/seed UGACCUA)		mature microRNA	0.000224	TP53,TYMS
estrogen		chemical drug	0.000251	GNRH1,OXTR,TERT,TP53,TYMS
2,5-bis(5-hydroxymethyl-2-thienyl)furan		chemical reagent	0.000264	TP53,WNT4
TP63		transcription regulator	0.000319	ARL14EP,HSPA4,MYNN,OXTR,TERT,TP53,WNT4
DDB2		transcription regulator	0.000355	TERT,TP53
HRAS		enzyme	0.000381	CD44,EFR3B,PDLIM5,SESN1,TERT,TP53,TYMS
costunolide		chemical - endogenous non-mammalian	0.000405	TERT,TP53
CDKN1A		kinase	0.000427	CD44,TERT,TP53,TYMS,WNT4
RBL1		transcription regulator	0.000442	TERT,TP53,TYMS
tazemetostat		chemical drug	0.000444	CD44,PDLIM5,SLC38A1,TP53,WNT4
SRSF3		other	0.000515	CD44,TP53
cucurbitacin B		chemical - endogenous non-mammalian	0.000515	TERT,TP53
vinorelbine		chemical drug	0.000515	TERT,TYMS
RB (family)		group	0.000547	TERT,TP53,TYMS
PTTG1		transcription regulator	0.000566	CD44,REV1,TP53
cetrorelix		biologic drug	0.000575	GNRH1,TP53
polyamines		chemical - other	0.000575	CD44,TP53
mir-21 (includes others)		microRNA	0.000642	CD44,CDK2AP1,SESN1,TERT,TP53
GFAP		other	0.000704	CD44,TP53
TP53	-0.704	transcription regulator	0.000726	CD44,EIF2AK3,PDLIM5,PRIM1,REV1,SESN1,TERT,TP53,TYMS,TYMSOS,UIMC1,WNT4
prostaglandin A1		chemical - endogenous non-mammalian	0.000774	HSPA4,TP53
idarubicin		chemical drug	0.000774	SESN1,TP53
HDAC1		enzyme	0.000813	CD44,OXTR,TERT,TP53,TYMS
melatonin		chemical - endogenous mammalian	0.000822	EIF2AK3,GNRH1,TP53,WNT4
PIM2		kinase	0.000846	CD44,TP53
PTK2B		kinase	0.000922	TERT,TP53
AURKA		kinase	0.001	TERT,TP53
aphidicolin		chemical toxicant	0.001	TERT,TP53
PD98059		chemical - kinase inhibitor	0.001	CD44,EIF2AK3,GNRH1,TERT,TP53,WNT4
SMYD3		enzyme	0.00108	RBM38,TERT
BDKRB2		G-protein coupled receptor	0.00108	CD44,TP53
PDGF (complex)		complex	0.00113	CD44,TERT,TP53
CAMKII (complex)		complex	0.00117	CD44,TP53
CYP2J2		enzyme	0.00144	CD44,TP53
CBX7		other	0.00154	CD44,UIMC1
MITF		transcription regulator	0.00155	CD44,TERT,TP53,UIMC1
LACTB		peptidase	0.00164	CD44,OXTR
ESTROGEN RECEPTOR (family)		group	0.0017	CD44,OXTR,TERT,TP53
HLX		transcription regulator	0.00175	CD44,UIMC1
pifithrin alpha		chemical reagent	0.00175	TP53,WNT4
nitroarginine		chemical reagent	0.00175	CD44,GNRH1
irinotecan		chemical drug	0.00185	TP53,TYMS
tris(2,3-dibromopropyl)phosphate		chemical toxicant	0.00187	TP53
SMH1-4.6		chemical reagent	0.00187	TERT
E2F1:TFDP1,TFDP2		complex	0.00187	TYMS
VENTX:TP53 Gene		complex	0.00187	TP53
bovine testicular hyaluronidase		biologic drug	0.00187	CD44
THG1L		enzyme	0.00187	TP53
EMX1		transcription regulator	0.00187	GNRH1
DDX53		other	0.00187	TP53
RIOK1		kinase	0.00187	TP53
WRAP53		other	0.00187	TP53
EEF1E1		translation regulator	0.00187	TP53
DDIAS		other	0.00187	TP53
TRIM39		other	0.00187	TP53
REV3L		enzyme	0.00187	TP53
Magea3 (includes others)		other	0.00187	TP53
COG7		transporter	0.00187	BET1L
APBB3		other	0.00187	TYMS
RAD23A		other	0.00187	TP53
RPL23		other	0.00187	TP53
RPL24		other	0.00187	TP53
miR-1204 (miRNAs w/seed CGUGGCC)		mature microRNA	0.00187	TP53
miR-1972 (miRNAs w/seed CAGGCCA)		mature microRNA	0.00187	TP53
SP1/MYC (complex)		complex	0.00187	TERT
E2F1/HDAC/RB (complex)		complex	0.00187	TERT
TOM1L1		other	0.00187	TP53
SPRR2B		other	0.00187	TP53
CNOT8		transcription regulator	0.00187	TP53
tenovin-6		chemical reagent	0.00187	TP53
SPAG5		peptidase	0.00187	TP53
WT1-AS		other	0.00187	TP53
RPS25		other	0.00187	TP53
birinapant		biologic drug	0.00187	TP53
DAPK2		kinase	0.00187	TP53
CDKL2		kinase	0.00187	CD44
RPS27		other	0.00187	TP53
Zfp871		other	0.00187	TP53
RPS27L		translation regulator	0.00187	TP53
SRRM1		other	0.00187	CD44
CENPE		other	0.00187	TP53
GTSE1		other	0.00187	TP53
RPL7A		other	0.00187	TP53
JV-1-63 hGHRH(1-29)NH2		chemical reagent	0.00187	TP53
5-fluorouracil/thymidine		chemical drug	0.00187	TP53
2-ethylestrone-3-O-sulfamate		chemical reagent	0.00187	TP53
2-aminofluorene		chemical toxicant	0.00187	TP53
nolatrexed		chemical drug	0.00187	TYMS
ABT 702		chemical drug	0.00187	TP53
AN-238		chemical toxicant	0.00187	TP53
hydroxyacetylaminofluorene		chemical toxicant	0.00187	TP53
adozelesin		chemical drug	0.00187	TP53
FIP1L1-PDGFRA		fusion gene/product	0.00187	PIAS1
G-quadruplex-binding ligand JD59		chemical reagent	0.00187	TERT
G-quadruplex-binding ligand QW15		chemical reagent	0.00187	TERT
G-quadruplex-binding ligand MH1 4.6		chemical reagent	0.00187	TERT
FC4N008		chemical reagent	0.00187	TERT
G-quadruplex-binding ligand 9a		chemical reagent	0.00187	TERT
G-quadruplex-binding ligand 9b		chemical reagent	0.00187	TERT
G-quadruplex-binding ligand MH1-4.8		chemical reagent	0.00187	TERT
G-quadruplex-binding ligand RR 110		chemical reagent	0.00187	TERT
G-quadruplex-binding ligand JD83		chemical reagent	0.00187	TERT
tilimycin		chemical - endogenous non-mammalian	0.00187	TP53
G-quadruplex-binding ligand Bis-Anon		chemical reagent	0.00187	TERT
TFMB-(R)-2-HG		chemical reagent	0.00187	TP53
G-quadruplex-binding ligand 260697		chemical reagent	0.00187	TERT
1-(4-(4-(4-chlorophenly)-1H1,2,3-triazole-1-yl)-5(hydroxyl-methyl)tetrahydrofuran-2-yl)-5-methylpyrimidine-2,3(1H,3H)-dione		chemical reagent	0.00187	TERT
ATSP-7041		chemical reagent	0.00187	TP53
NRP2-PLXNA1 (complex)		complex	0.00187	TP53
metal ion		chemical - other	0.00187	TP53
ISA-2011B		chemical drug	0.00187	TP53
5-fluorouridine		chemical - endogenous mammalian	0.00187	TYMS
trifluridine		chemical drug	0.00187	TYMS
RAD6 (family)		group	0.00187	TP53
MK-0812		chemical drug	0.00187	CD44
CCNE1		transcription regulator	0.00196	CD44,TP53
DCAF13		other	0.00219	SESN1,TP53
ANXA2		other	0.00219	SESN1,TP53
histone deacetylase inhibitor		chemical drug	0.00219	TERT,TP53
SIRT1		transcription regulator	0.00238	EIF2AK3,HSPA4,MPHOSPH9,TERT,TP53
IL1RN		cytokine	0.0025	CD44,EIF2AK3,TP53
uric acid		chemical - endogenous mammalian	0.00255	PRIM1,TP53,TYMS
TGS1		enzyme	0.00256	EIF2AK3,SESN1
doxorubicin		chemical drug	0.0026	CD44,EIF2AK3,SESN1,TERT,TP53,WNT4
lithium chloride		chemical drug	0.00265	CD44,TERT,TP53
phytohemagglutinin		chemical drug	0.0027	CD44,GNRH1,TERT,TYMS
ARID1A		transcription regulator	0.0027	CD109,CD44,PDLIM5,TERT,WNT4
CSNK2A1		kinase	0.00282	TP53,TYMS
ETV6-RUNX1		fusion gene/product	0.00292	CD44,PDLIM5,PIK3C2B,RBM38
cisplatin		chemical drug	0.003	CD44,EIF2AK3,SESN1,TERT,TP53,TYMS,WNT4
FGF2		growth factor	0.00308	CD44,GNRH1,TERT,TP53,WNT4
PAX8		transcription regulator	0.00309	TERT,TP53
CD2		transmembrane receptor	0.00309	CD44,TP53
folic acid		chemical - endogenous mammalian	0.00313	TP53,TYMS,WNT4
JUN		transcription regulator	0.00328	CD44,GNRH1,OXTR,TP53,WNT4
trichostatin A		chemical drug	0.0033	CD44,OXTR,PDLIM5,SLC38A1,TERT,TP53,TYMS
ERK1/2 (family)		group	0.00338	CD44,EIF2AK3,GNRH1,TERT
gentamicin C1		chemical drug	0.00374	CD44
TRE-TTC2-1/2 (family)		group	0.00374	TP53
ML390		chemical reagent	0.00374	TP53
thiazole orange derivative 3		chemical reagent	0.00374	TERT
thiazole orange derivative 2		chemical reagent	0.00374	TERT
dibutylnitrosamine		chemical toxicant	0.00374	TP53
NMI801		chemical reagent	0.00374	TP53
omethoate		chemical toxicant	0.00374	TP53
MGH-CP1		chemical drug	0.00374	PIK3C2B
nitrosomethylurethane		chemical reagent	0.00374	TP53
silipide		chemical drug	0.00374	TP53
MBNL3		other	0.00374	CD44
NSA2		other	0.00374	TP53
CCDC106		other	0.00374	TP53
ZCCHC10		other	0.00374	TP53
MDC1		other	0.00374	TP53
SNRPA1		other	0.00374	TP53
IMPA2		phosphatase	0.00374	TP53
DSC2		other	0.00374	CD44
IMPORTIN ALPHA (family)		group	0.00374	TP53
MEF2B		transcription regulator	0.00374	GNRH1
CLK (family)		group	0.00374	TP53
SF3A3		other	0.00374	TP53
PF-4929113		chemical drug	0.00374	TP53
ASL		enzyme	0.00374	TERT
SCGN		other	0.00374	TP53
mir-504		microRNA	0.00374	TP53
miR-758-5p (and other miRNAs w/seed GGUUGAC)		mature microRNA	0.00374	TP53
EAF1		transcription regulator	0.00374	WNT4
MAGEA4		other	0.00374	TP53
TP53BP1		transcription regulator	0.00374	TP53
SVIL		other	0.00374	TP53
RSL1D1		other	0.00374	TP53
PDPN		other	0.00374	CD44
TAGLN		other	0.00374	TP53
PCBP4		other	0.00374	TP53
WEE1		kinase	0.00374	TP53
DDX20		transcription regulator	0.00374	TP53
DPPA5		other	0.00374	REV1
APH1B		peptidase	0.00374	TP53
MI-63		chemical reagent	0.00374	TP53
RO-5045337		chemical drug	0.00374	TP53
NPC 15437		chemical drug	0.00374	GNRH1
zeocin		chemical reagent	0.00374	TP53
cidofovir		chemical drug	0.00374	TP53
NSC305787		chemical reagent	0.00374	CD44
lasofoxifene		chemical drug	0.00374	TP53
fluoranthene		chemical toxicant	0.00374	TP53
NPM1-RARA		fusion gene/product	0.00374	TP53
HL001		chemical reagent	0.00374	TP53
MW167		chemical - protease inhibitor	0.00374	TP53
vinflunine		chemical drug	0.00374	TP53
VPC-220010		chemical reagent	0.00381	PDLIM5,PIAS1
vitamin K3		chemical drug	0.00381	CD44,TP53
TWIST2		transcription regulator	0.00397	CD44,TERT
CCND1		transcription regulator	0.00403	CD44,CPED1,TP53,TYMS
AURK (family)		group	0.00412	SESN1,TYMSOS
ANLN		other	0.00412	SESN1,TYMSOS
vincristine		chemical drug	0.00412	TERT,TP53
HOXA5		transcription regulator	0.00428	CD44,TP53
testosterone propionate		chemical drug	0.00428	GNRH1,OXTR
TIMP1		cytokine	0.00445	CD44,TP53
1,2-dimethylhydrazine		chemical toxicant	0.00445	CD44,TP53
choline		chemical - endogenous mammalian	0.00445	OXTR,TP53
OGT		enzyme	0.0046	SLC38A1,TP53,TYMS
arsenic trioxide		chemical drug	0.00464	CD44,EIF2AK3,TP53,TYMS
IGF1R		transmembrane receptor	0.00469	CD109,PDLIM5,TP53,TYMS
nitric oxide		chemical - endogenous mammalian	0.00482	CD44,GNRH1,TP53
roscovitine		chemical drug	0.00495	CD44,TP53
letrozole		chemical drug	0.00495	GNRH1,TP53
mir-145		microRNA	0.00513	EIF2AK3,TP53
propofol		chemical drug	0.00513	CD44,TP53
calcitriol		chemical drug	0.00524	CD44,EXPH5,PRIM1,TERT,TP53,WNT4
N-acetylsphingosine		chemical reagent	0.0053	EIF2AK3,TP53
OSM		cytokine	0.00535	GNRH1,PDLIM5,TERT,TP53,ZBTB18
DNMT3B		enzyme	0.00543	LRRC34,PIK3C2B,ZNF692
STEAP3		transporter	0.00548	CD44,TP53
FOS		transcription regulator	0.0055	CD44,OXTR,PIAS1,TP53,WNT4
NLRP3		enzyme	0.00559	PRIM1,TP53,TYMS
GY1-22		chemical reagent	0.0056	TP53
extremely high molecular weight hyaluronic acid		chemical reagent	0.0056	TP53
(diaminocyclohexane)(diacetato)(dichloro)platinum		chemical reagent	0.0056	TP53
dexlansoprazole		chemical drug	0.0056	EIF2AK3
VAX1		transcription regulator	0.0056	GNRH1
APBB2		other	0.0056	TYMS
RFFL		enzyme	0.0056	TP53
TTC5		other	0.0056	TP53
BIRC6		enzyme	0.0056	TP53
ARHGAP44		other	0.0056	TP53
MORC2		enzyme	0.0056	TP53
SEMA6C		other	0.0056	TP53
RIBOSOME 80S (complex)		complex	0.0056	TP53
CTBP1-DT		other	0.0056	TP53
TRIM67		other	0.0056	TP53
PDCD11		other	0.0056	TP53
xenon		chemical drug	0.0056	TP53
YEATS4		transcription regulator	0.0056	TP53
TERF1		other	0.0056	TP53
SNCAIP		transcription regulator	0.0056	TP53
PSMC3		enzyme	0.0056	TP53
RPS14		translation regulator	0.0056	TP53
CCNG1		other	0.0056	TP53
ARHGAP1		other	0.0056	TP53
STIP1		other	0.0056	TP53
CDC7		kinase	0.0056	TP53
TLE4		transcription regulator	0.0056	GNRH1
TSPYL2		other	0.0056	TP53
cobimetinib		chemical drug	0.0056	CD44
BCLAF1		transcription regulator	0.0056	TP53
PDZD2		other	0.0056	TP53
MVK		kinase	0.0056	TP53
RPS7		other	0.0056	TP53
cycloastragenol		chemical - endogenous non-mammalian	0.0056	TP53
cetuximab/radiotherapy		biologic drug	0.0056	TYMS
BUB3		other	0.0056	TP53
(+)-R-3-(4-chlorophenyl)-3-(1-hydroxymethylcyclopropylmethoxy)-2-(4-nitrobenzyl)-2,3-dihydroisoindol-1-one		chemical reagent	0.0056	TP53
DUOX2		enzyme	0.0056	TP53
4-ethylsulfanylphenylmethylene hydantoin		chemical reagent	0.0056	CD44
4-hydroxyphenylmethylene hydantoin		chemical reagent	0.0056	CD44
PNU-74654		chemical reagent	0.0056	CD44
O-(chloroacetylcarbamoyl)fumagillol		chemical drug	0.0056	TP53
FK 409		chemical drug	0.0056	TP53
NU 1025		chemical toxicant	0.0056	TP53
talipexole		chemical drug	0.0056	TP53
10-decarbamoylmitomycin C		chemical toxicant	0.0056	TP53
oxanthroquinone G01		chemical reagent	0.0056	EIF2AK3
AVI-4126		biologic drug	0.0056	TP53
MAP2K4		kinase	0.00566	CD44,TP53
HOTAIR		other	0.00623	RBM38,TP53
GABPA		transcription regulator	0.00623	OXTR,TERT
NOX4		enzyme	0.00623	CD44,TP53
brefeldin A		chemical - endogenous non-mammalian	0.00623	CD44,OXTR
DICER1		enzyme	0.0063	CD44,RBM38,TP53,WNT4
EGR1		transcription regulator	0.00661	CD44,TP53,WNT4
SOX30		transcription regulator	0.00662	TP53,WNT4
let-7a-5p (and other miRNAs w/seed GAGGUAG)		mature microRNA	0.0067	PRIM1,SLC38A1,TYMS
TGFB1		growth factor	0.00672	CD44,CDK2AP1,GNRH1,MPHOSPH9,PDLIM5,PRIM1,TERT,TP53,TYMS,WNT4
RABL6		other	0.00682	PRIM1,TP53
carboplatin		chemical drug	0.00682	CD44,TP53
BMI1		transcription regulator	0.00702	TERT,TP53
GSTO1		enzyme	0.00702	CD109,PDLIM5
IGF1		growth factor	0.0072	CD44,GNRH1,HSPA4,TP53,WNT4
ID3		transcription regulator	0.00725	CD44,PIK3C2B,TP53
cycloheximide		chemical reagent	0.00742	CD44,TERT,TP53,TYMS
Z-LLL-CHO		chemical - protease inhibitor	0.00742	EIF2AK3,HSPA4,TERT,TP53
CAT		enzyme	0.00743	HSPA4,TP53
DLX1		transcription regulator	0.00743	CD44,TERT
cytarabine		chemical drug	0.00743	SESN1,TP53
CGP 74514A		chemical drug	0.00746	TP53
TYROSINE KINASE (family)		group	0.00746	CD44
tozasertib		chemical drug	0.00746	TP53
piracetam		chemical drug	0.00746	TP53
PAXX		other	0.00746	TP53
WDR11		other	0.00746	GNRH1
STEAP1		enzyme	0.00746	TP53
TMT1A		enzyme	0.00746	TP53
NFX1		transcription regulator	0.00746	TERT
OR51E1		G-protein coupled receptor	0.00746	TP53
ADNP		transcription regulator	0.00746	TP53
ITGBL1		other	0.00746	CD44
NUDT22		enzyme	0.00746	TP53
WNT9B		other	0.00746	WNT4
CNDP2		peptidase	0.00746	CD44
K CHANNEL (complex)		complex	0.00746	TP53
ZNF365		other	0.00746	TP53
NXF1		other	0.00746	CD44
pertuzumab		biologic drug	0.00746	TP53
erucin		chemical reagent	0.00746	TERT
TLCD3A		other	0.00746	TP53
CDC25B		phosphatase	0.00746	TP53
MGMT		enzyme	0.00746	TP53
DPEP1		peptidase	0.00746	CD44
miR-515-5p (and other miRNAs w/seed UCUCCAA)		mature microRNA	0.00746	PIK3C2B
TOP3A		enzyme	0.00746	TP53
RPS6		other	0.00746	TP53
GAD1		enzyme	0.00746	GNRH1
SLC1A5		transporter	0.00746	SLC38A1
CDK3		kinase	0.00746	TYMS
DDX19B		enzyme	0.00746	TP53
TOP2B		enzyme	0.00746	TP53
DNAJB11		other	0.00746	EIF2AK3
brequinar		chemical drug	0.00746	TP53
NMI		transcription regulator	0.00746	TERT
SPRR3		other	0.00746	TP53
RPL5		other	0.00746	TP53
PRI-724		chemical drug	0.00746	TYMS
MAD1L1		other	0.00746	TERT
HERC5		enzyme	0.00746	TP53
DPYSL2		enzyme	0.00746	CD44
azurin 50-77		biologic drug	0.00746	TP53
mafosfamide		chemical drug	0.00746	TP53
bilobalide		chemical - endogenous non-mammalian	0.00746	TP53
pegfilgrastim		biologic drug	0.00746	TP53
ACTIVIN (complex)		complex	0.00746	GNRH1
(-)-isoproterenol		chemical drug	0.00746	CD44
pantoprazole		chemical drug	0.00746	EIF2AK3
senktide		chemical reagent	0.00746	GNRH1
CM101		chemical reagent	0.00746	TP53
SMARCA2		transcription regulator	0.00785	CD44,TYMS
SMARCB1		transcription regulator	0.00792	CD44,PRIM1,TP53
TLR7		transmembrane receptor	0.00802	CD44,LRRC34,TP53
LATS2		kinase	0.00806	TERT,TP53
RAD51		enzyme	0.00806	CD44,TP53
TGFBR2		kinase	0.00819	CD44,GNRH1,MPHOSPH9,PIK3C2B
MMP2		peptidase	0.00828	CD44,PIAS1
FANCC		other	0.00828	HSPA4,TP53
STUB1		enzyme	0.00828	TERT,TP53
AKT (family)		group	0.00839	CD44,TERT,TP53,TYMS
CXCR4		G-protein coupled receptor	0.0085	CD44,TP53
temozolomide		chemical drug	0.0085	CD44,TP53
OGA		enzyme	0.00859	CD44,PIAS1,TP53,TSPAN12
IGM (complex)		complex	0.00872	CD44,TP53
JAG1		growth factor	0.00872	TP53,WNT4
glucosamine		chemical - endogenous mammalian	0.00872	HSPA4,TP53
dihydrotestosterone		chemical - endogenous mammalian	0.00892	GNRH1,OXTR,TERT,TP53,WNT4
NRAS		enzyme	0.00895	EIF2AK3,RBM38,SESN1
SPP1		cytokine	0.00906	CD44,TERT,TP53
TPPP2		other	0.00931	TP53
ERM (family)		group	0.00931	CD44
tagitinin C		chemical - endogenous non-mammalian	0.00931	EIF2AK3
edratide		biologic drug	0.00931	CD44
anti-miR-5088-5p inhibitor		chemical reagent	0.00931	CD44
ETHE1		enzyme	0.00931	TP53
ICMT-DT		other	0.00931	TP53
ZMIZ2		transcription regulator	0.00931	CD44
PYHIN1		other	0.00931	TP53
MLLT11		other	0.00931	CD44
TAF9		transcription regulator	0.00931	TP53
UNG		enzyme	0.00931	TP53
SEMA3F		other	0.00931	TP53
AGAP2		enzyme	0.00931	TP53
RNF34		enzyme	0.00931	TP53
EAF2		transcription regulator	0.00931	WNT4
miR-1285-3p (and other miRNAs w/seed CUGGGCA)		mature microRNA	0.00931	TP53
KCND2		ion channel	0.00931	TP53
AKAP8L		other	0.00931	CD44
CLDN5		other	0.00931	CD44
GTF2H4		transcription regulator	0.00931	TERT
CELF2		other	0.00931	TP53
EDIL3		other	0.00931	TP53
RCHY1		enzyme	0.00931	TP53
GNL2		enzyme	0.00931	TP53
DDT		enzyme	0.00931	TP53
LOC102724594/U2AF1		other	0.00931	CD44
RP11_394O46		other	0.00931	TP53
AZD-1208		chemical drug	0.00931	CD44
JV-1-65 hGHRH(1-29)NH2		chemical reagent	0.00931	TP53
MI-773		chemical drug	0.00931	TP53
meclofenamic acid		chemical drug	0.00931	TP53
tirapazamine		chemical drug	0.00931	TP53
plevitrexed		chemical drug	0.00931	TP53
propafenone		chemical drug	0.00931	TP53
incyclinide		chemical drug	0.00931	TYMS
TH1834		chemical reagent	0.00931	TP53
FT671		chemical - protease inhibitor	0.00931	TP53
1-Naphthalenesulfonyl-IW-CHO		chemical - protease inhibitor	0.00931	TP53
cladribine		chemical drug	0.00931	TP53
steroid hormone		chemical - other	0.00931	GNRH1
NDRG1		kinase	0.00941	EIF2AK3,TP53
ZEB2		transcription regulator	0.00964	TERT,TP53
JNK (family)		group	0.00972	CD44,TERT,TP53
AZ-1		chemical - protease inhibitor	0.0101	CD109,PDLIM5
Il3		cytokine	0.0101	TP53,ZNF346
wortmannin		chemical drug	0.0102	CD44,TERT,TP53
NF-Y (complex)		complex	0.0104	TERT,TYMS
FGF7		growth factor	0.0106	CD44,TP53
ETS1		transcription regulator	0.0106	CD44,TP53,TYMS
E2F2		transcription regulator	0.0108	TERT,TP53
FTO		enzyme	0.0111	CD44,TP53
progesterone		chemical - endogenous mammalian	0.0111	GNRH1,OXTR,TERT,TP53,WNT4
ganciclovir		chemical drug	0.0112	TP53
teniposide		chemical drug	0.0112	TP53
estradiol 17beta-cypionate		chemical drug	0.0112	GNRH1
globotriaosylceramide		chemical - endogenous mammalian	0.0112	CD44
NCAPG		other	0.0112	TP53
icariside II		chemical reagent	0.0112	EIF2AK3
MN1		other	0.0112	TP53
ADGRL2		G-protein coupled receptor	0.0112	TP53
KMT2E		enzyme	0.0112	TP53
RASSF3		other	0.0112	TP53
CNIH4		other	0.0112	CD44
low molecular weight hyaluronic acid		biologic drug	0.0112	CD44
PIK3R (family)		group	0.0112	TP53
DAPK1		kinase	0.0112	TP53
XPC		transcription regulator	0.0112	TP53
RALB		enzyme	0.0112	TP53
NEK10	-0.541	kinase	0.0112	TP53
miR-873-5p (and other miRNAs w/seed CAGGAAC)		mature microRNA	0.0112	CD44
TRIM9		enzyme	0.0112	CD44
TP53RK		kinase	0.0112	TERT
UBE4B		enzyme	0.0112	TP53
DNAJA1		other	0.0112	TP53
DYNC1H1		peptidase	0.0112	TP53
CCT6A		other	0.0112	WNT4
RBM3		other	0.0112	CD44
APLP2		other	0.0112	TP53
PSMD4		other	0.0112	TERT
Ifna4		cytokine	0.0112	TP53
anlotinib		chemical drug	0.0112	TP53
quinoline-Val-Asp-CH2-OPh		chemical reagent	0.0112	CD44
azetidine		chemical reagent	0.0112	HSPA4
dicumarol		chemical drug	0.0112	TP53
Z-Leu-Leu-Leu-B(OH)2		chemical reagent	0.0112	TP53
RAM2061		chemical reagent	0.0112	EIF2AK3
sparfosic acid		chemical drug	0.0112	TP53
N-acetylglucosaminono-1,5-lactone O-(phenylcarbamoyl)oxime		chemical reagent	0.0112	HSPA4
sodium arsenite		chemical drug	0.0113	HSPA4,TP53
let-7 (includes others)		microRNA	0.0114	CD44,CPED1,RBM38
estradiol benzoate		chemical drug	0.0116	GNRH1,OXTR
DKK1		growth factor	0.0116	CD44,TP53
MYOC		other	0.0121	CD44,EIF2AK3
PIM1		kinase	0.0124	CD44,TP53
ITK		kinase	0.0124	CD44,TP53
NOTCH2		transcription regulator	0.0126	CD44,TP53
triptonide		chemical - endogenous non-mammalian	0.013	CD44
asparaginase		group	0.013	TP53
lorglumide		chemical reagent	0.013	TP53
SLC39A9		transporter	0.013	TP53
TRIM58		enzyme	0.013	CD44
DYRK2		kinase	0.013	TERT
SLC5A8		transporter	0.013	TP53
TMTC3		enzyme	0.013	EIF2AK3
ZNRF3		enzyme	0.013	WNT4
SIX6		transcription regulator	0.013	GNRH1
PCM1		other	0.013	TP53
nomilin		chemical - endogenous non-mammalian	0.013	TP53
T-2 toxin		chemical toxicant	0.013	TP53
HMGCS2		enzyme	0.013	TP53
RGS6		enzyme	0.013	TP53
CBX4		transcription regulator	0.013	WNT4
MCRS1		other	0.013	TP53
CCNB1		other	0.013	TP53
HAS1		enzyme	0.013	CD44
miR-542-3p (miRNAs w/seed GUGACAG)		mature microRNA	0.013	TP53
miR-328-3p (and other miRNAs w/seed UGGCCCU)		mature microRNA	0.013	CD44
MAEL		transcription regulator	0.013	CD44
SNRPB		other	0.013	TP53
CALCR		G-protein coupled receptor	0.013	TP53
CDK5RAP2		other	0.013	CD44
TSC22D1		transcription regulator	0.013	TP53
RAD51AP1		other	0.013	CD44
BRCA2		transcription regulator	0.013	TP53
GNL1		other	0.013	TP53
ELP2		other	0.013	HSPA4
DMTF1		transcription regulator	0.013	TP53
CENPJ		transcription regulator	0.013	TP53
RAPGEF4		other	0.013	TP53
PLAC8		other	0.013	TP53
BARD1		transcription regulator	0.013	TP53
glyceraldehyde-BSA		chemical reagent	0.013	TP53
methylglyoxal-BSA		chemical reagent	0.013	TP53
MTUS1		other	0.013	TP53
Npy4r		G-protein coupled receptor	0.013	GNRH1
RARS1		enzyme	0.013	CD44
PSENEN		peptidase	0.013	TP53
EGTA acetoxymethyl ester		chemical reagent	0.013	TP53
AR-A014418		chemical reagent	0.013	CD44
PD 150606		chemical - protease inhibitor	0.013	TP53
propyl gallate		chemical toxicant	0.013	TP53
leucovorin		chemical - endogenous mammalian	0.013	TYMS
calpain inhibitor 2		chemical - protease inhibitor	0.013	TP53
NADPH		chemical - endogenous mammalian	0.013	TP53
Arg-Gly-Asp		biologic drug	0.013	CD44
PG-PS 10S		chemical - endogenous non-mammalian	0.013	CD44
isoflavone		chemical drug	0.013	OXTR
simvastatin		chemical drug	0.013	TP53,TYMS,WNT4
PGR		ligand-dependent nuclear receptor	0.0131	CD44,PHACTR4,TERT,WNT4
amphetamine		chemical drug	0.0132	HSPA4,TP53
MYOCD		transcription regulator	0.0134	EIF2AK3,TP53
silibinin		chemical drug	0.0134	CD44,TP53
cyclosporin A		biologic drug	0.0135	CD44,EIF2AK3,TERT,TP53
USF1		transcription regulator	0.0137	TERT,TP53
BMAL1		transcription regulator	0.014	GNRH1,TP53
IDH1		enzyme	0.0143	EIF2AK3,TP53
NFYB		transcription regulator	0.0145	SESN1,TYMS,TYMSOS
entinostat		chemical drug	0.0145	CD44,TP53
quercetin		chemical drug	0.0148	CD44,LRRN2,TP53
garcinol		chemical - endogenous non-mammalian	0.0148	CD44,TXNDC9
Y-320		chemical reagent	0.0149	TP53
9-ethyl-9H-carbazole-3-carbaldehyde		chemical reagent	0.0149	TP53
BCAS2		other	0.0149	TP53
antisense oligonucleotide		biologic drug	0.0149	TP53
PHF10		other	0.0149	TYMS
JDP2		transcription regulator	0.0149	TP53
PROKR2		G-protein coupled receptor	0.0149	GNRH1
cabazitaxel		chemical drug	0.0149	TP53
BAG6		enzyme	0.0149	SESN1
NFE2L3		transcription regulator	0.0149	TP53
SMARCA1		transcription regulator	0.0149	TP53
APOBEC3B		enzyme	0.0149	TP53
PPM1B		phosphatase	0.0149	TP53
KSR1		kinase	0.0149	TP53
PEBP4		other	0.0149	TP53
FERMT1		other	0.0149	WNT4
RBM38	-0.187	other	0.0149	TP53
CUL1		enzyme	0.0149	TP53
NINJ1		other	0.0149	TP53
CCX771		chemical reagent	0.0149	CD44
LINC01612		other	0.0149	TP53
sphinganine		chemical - kinase inhibitor	0.0149	TP53
saquinavir		chemical drug	0.0149	TERT
MDL 28170		chemical toxicant	0.0149	TP53
dihematoporphyrin ether		chemical drug	0.0149	TP53
N-retinylidene-N-retinylethanolamine		chemical - endogenous mammalian	0.0149	EIF2AK3
P1,P4-Di(adenosine-5') tetraphosphate		chemical - endogenous mammalian	0.0149	TERT
EML4-ALK		fusion gene/product	0.0151	CD44,TP53
APP		other	0.0157	CD44,EIF2AK3,PIAS1,TERT,TP53,WNT4
maslinic acid		chemical - endogenous non-mammalian	0.0157	CD44,TP53
XBP1		transcription regulator	0.0157	BET1L,EIF2AK3,SLC38A1
CTNNB1		transcription regulator	0.0159	CD44,SESN1,TERT,TP53,TYMS,WNT4
Y 27632		chemical drug	0.016	CD44,TP53
forskolin		chemical toxicant	0.0162	CD44,GNRH1,OXTR,TP53,WNT4
metribolone		chemical reagent	0.0167	PDLIM5,PIAS1,TERT,TP53
nitrite		chemical - endogenous mammalian	0.0167	TP53
BCL9/CREBBP/EP300/CTNNB1/LEF/TCF (complex)		complex	0.0167	CD44
erchen decoction		chemical drug	0.0167	TP53
APH1A		peptidase	0.0167	TP53
bendamustine		chemical drug	0.0167	TP53
CNOT6		enzyme	0.0167	TP53
BHLHE22		transcription regulator	0.0167	ZBTB18
RASSF6		other	0.0167	TP53
GNL3L		other	0.0167	TP53
CEP120		other	0.0167	WNT4
VPS54		other	0.0167	GNRH1
5-fluoro-2'-deoxycytidine		chemical drug	0.0167	TP53
PDLIM7		other	0.0167	TP53
SNCB		other	0.0167	TP53
SHOX		transcription regulator	0.0167	TP53
FBP1		phosphatase	0.0167	TP53
SPN		transmembrane receptor	0.0167	TP53
CEL		enzyme	0.0167	TP53
CUL7		enzyme	0.0167	TP53
FOXE1		transcription regulator	0.0167	TERT
PPM1A		phosphatase	0.0167	TP53
VCAM1		transmembrane receptor	0.0167	CD44
di-spiropyrrolizidino oxindole andrographolide derivative CY2		chemical reagent	0.0167	TP53
UCHL3		peptidase	0.0167	TP53
COH29		chemical drug	0.0167	UIMC1
triapine		chemical drug	0.0167	TP53
acrylamide		chemical toxicant	0.0167	TP53
vandetanib		chemical drug	0.0167	TP53
ampelopsin		chemical drug	0.0167	TP53
AR		ligand-dependent nuclear receptor	0.0168	GNRH1,NRN1L,PHACTR4,TERT,WNT4
MDM2		enzyme	0.0169	TERT,TP53
RBL2		other	0.0169	TERT,TYMS
butyric acid		chemical - endogenous mammalian	0.0169	CD44,GNRH1,TP53,TYMS
romidepsin		biologic drug	0.0175	TERT,TP53
INSULIN (family)		group	0.0175	CD44,GNRH1,HSPA4,TP53,WNT4
FHL2		transcription regulator	0.0178	CD44,WNT4
oxaliplatin		chemical drug	0.0178	CD44,TP53
RB1		transcription regulator	0.0181	CD44,TERT,TP53,TYMS
F2R		G-protein coupled receptor	0.0184	CD44,TP53
citrinin		chemical toxicant	0.0185	TP53
GPX8		enzyme	0.0185	CD44
ESRP1		other	0.0185	CD44
TRIM29		transcription regulator	0.0185	CD44
ENDOG		enzyme	0.0185	EIF2AK3
SPHINGOMYELINASE (family)		group	0.0185	TERT
PPM1D		phosphatase	0.0185	TP53
RLN1		other	0.0185	OXTR
GAPVD1		other	0.0185	CD44
miR-125b-2-3p (and other miRNAs w/seed CAAGUCA)		mature microRNA	0.0185	TP53
miR-138-5p (miRNAs w/seed GCUGGUG)		mature microRNA	0.0185	TERT
MLH1		enzyme	0.0185	TP53
RAB27B		enzyme	0.0185	CD44
PRKAB1		kinase	0.0185	TERT
MSH2		enzyme	0.0185	TP53
SF3B4		other	0.0185	TP53
RPL11		other	0.0185	TP53
SDC2		other	0.0185	TP53
NME2		kinase	0.0185	TERT
CDCP1		other	0.0185	CD44
BCL6B		transcription regulator	0.0185	TP53
BRAT1		other	0.0185	TP53
alpha-santalol		chemical reagent	0.0185	TP53
CDC6		other	0.0185	TP53
RECK		other	0.0185	TP53
VNN1		enzyme	0.0185	TP53
mir-3648 (includes others)		microRNA	0.0185	CD44
dacarbazine		chemical drug	0.0185	TP53
carnosol		chemical - endogenous non-mammalian	0.0185	TP53
setanaxib		chemical drug	0.0185	CD44
tangeretin		chemical - endogenous non-mammalian	0.0185	TP53
pergolide		chemical drug	0.0185	TP53
aflatoxin B1		chemical - endogenous non-mammalian	0.0186	TP53,TYMS,WNT4
fulvestrant		chemical drug	0.0188	PRIM1,TP53,WNT4
ERBB2		kinase	0.0189	MPHOSPH9,OXTR,PRIM1,TERT,TP53,TYMS
GLI3		transcription regulator	0.019	GNRH1,TERT
CCN2		growth factor	0.019	CD44,TP53
cadmium chloride		chemical toxicant	0.019	TERT,TP53
caffeic acid phenethyl ester		chemical drug	0.019	CD44,TP53
6-hydroxydopamine		chemical toxicant	0.0193	HSPA4,TP53
8,9-epoxyeicosatrienoic acid		chemical - endogenous mammalian	0.0204	CD44
HPI-1		chemical reagent	0.0204	TP53
PARP (family)		group	0.0204	TP53
linsitinib		chemical drug	0.0204	CD44
CDKN2AIP		transcription regulator	0.0204	TP53
GPRC5A		G-protein coupled receptor	0.0204	CD44
HNRNPC		other	0.0204	TP53
GRK5		kinase	0.0204	TP53
RAB27A		enzyme	0.0204	CD44
KRT19		other	0.0204	EIF2AK3
mir-449 (includes others)		microRNA	0.0204	TP53
RPS6KB2		kinase	0.0204	TP53
GADD45B		other	0.0204	TP53
venetoclax		chemical drug	0.0204	TP53
AFF1		transcription regulator	0.0204	TERT
AFP		transporter	0.0204	GNRH1
CAMK2G		kinase	0.0204	TP53
CHRNA3		transmembrane receptor	0.0204	TP53
COL17A1		other	0.0204	WNT4
Nedd4		enzyme	0.0204	TP53
rabeprazole		chemical drug	0.0204	EIF2AK3
maprotiline		chemical drug	0.0204	EIF2AK3
adaphostin		chemical drug	0.0204	TP53
5-iodotubercidin		chemical - kinase inhibitor	0.0204	TP53
Mg2+		chemical - endogenous mammalian	0.0204	TP53
EPAS1		transcription regulator	0.0205	HSPA4,TERT,TP53
GLI1		transcription regulator	0.0206	CD44,SESN1,TERT,TP53
miR-125b-5p (and other miRNAs w/seed CCCUGAG)		mature microRNA	0.0206	CD44,TP53
SP2509		chemical reagent	0.0206	PDLIM5,SLC38A1,TP53
NOTCH1		transcription regulator	0.0208	CD44,TP53,WNT4
KLF5		transcription regulator	0.0209	CD44,PIAS1
IKBKB		kinase	0.0212	CD44,GNRH1,TP53
tetrachlorodibenzodioxin		chemical toxicant	0.0212	SESN1,TERT,TP53,TYMS
CYP19A1		enzyme	0.0219	CD44,TP53
AKT1		kinase	0.022	CD44,TP53,TYMS
geneticin		chemical toxicant	0.0222	TP53
S6K1 (family)		group	0.0222	TP53
TCIRG1		enzyme	0.0222	CD44
NUS1		enzyme	0.0222	EIF2AK3
RSPO3		kinase	0.0222	WNT4
LTB4R2		G-protein coupled receptor	0.0222	EIF2AK3
TXK		kinase	0.0222	CD44
mir-874		microRNA	0.0222	TP53
PRDM8		transcription regulator	0.0222	ZBTB18
MTLN		other	0.0222	TP53
MSLN		other	0.0222	TP53
MAP3K2		kinase	0.0222	TERT
RUVBL2		transcription regulator	0.0222	TP53
CLCA2		ion channel	0.0222	TP53
COPA		transporter	0.0222	EIF2AK3
Col17a1		other	0.0222	WNT4
acetazolamide		chemical drug	0.0222	EIF2AK3
huaier extract granule		chemical drug	0.0222	TP53
astragaloside IV		chemical - endogenous non-mammalian	0.0222	TP53
retinaldehyde		chemical - endogenous mammalian	0.0222	CD44
putrescine		chemical - endogenous mammalian	0.0222	TP53
dehydrocostus lactone		chemical - endogenous non-mammalian	0.0222	TP53
brucine		chemical - endogenous non-mammalian	0.0222	TP53
arachidic acid		chemical - endogenous mammalian	0.0222	EIF2AK3
mir-10 (includes others)		microRNA	0.0223	CD44,TP53
E2F1		transcription regulator	0.0224	CD44,TERT,TP53,TYMS
tunicamycin		chemical - endogenous non-mammalian	0.0228	BET1L,EIF2AK3,TP53
IFN (family)		group	0.0233	CD44,TP53
apigenin		chemical - endogenous non-mammalian	0.0233	TERT,TP53
ATG7		enzyme	0.0236	CD44,TP53
bisindolylmaleimide I		chemical drug	0.0236	CD44,OXTR
E2F (family)		group	0.024	TP53,TYMS
4-phenylbutyric acid		chemical - endogenous mammalian	0.024	EIF2AK3,HSPA4
novobiocin		chemical drug	0.024	TP53
NUP98-KMT2A		fusion gene/product	0.024	TERT
ACTIN (family)		group	0.024	CD44
HOXC10		transcription regulator	0.024	TP53
TRIM25		enzyme	0.024	TP53
ANG		enzyme	0.024	TP53
DNM3OS		other	0.024	TP53
NEK8		kinase	0.024	CD44
NACC1		transcription regulator	0.024	TP53
FRS2		other	0.024	CD44
LETMD1		other	0.024	TP53
CREG1		transcription regulator	0.024	TP53
PPP5C		phosphatase	0.024	TP53
GPAT4		enzyme	0.024	EIF2AK3
AKR1B10		enzyme	0.024	CD44
esomeprazole magnesium		chemical drug	0.024	EIF2AK3
muscimol		chemical drug	0.024	GNRH1
racemic flurbiprofen		chemical drug	0.024	TP53
SMARCA5		transcription regulator	0.0243	CD44,RAB44
homocysteine		chemical - endogenous mammalian	0.0243	OXTR,TP53
CG (complex)		complex	0.0244	GNRH1,OXTR,TP53,WNT4
VEGFA		growth factor	0.0248	CD44,TERT,TP53
GnRH analog		biologic drug	0.025	GNRH1,PDLIM5,TP53
beta-estradiol		chemical - endogenous mammalian	0.0251	CD44,GNRH1,HSPA4,NRN1L,OXTR,PIK3C2B,TERT,TP53,TSC22D2,WNT4,ZBTB18
NFKB1		transcription regulator	0.0252	CD44,TERT,TP53
ID1		transcription regulator	0.0254	TERT,TYMS
D-alpha-tocopheryl succinate		chemical reagent	0.0259	TP53
16,16-dimethylprostaglandin E2		chemical - endogenous mammalian	0.0259	CD44
L-serine		chemical - endogenous mammalian	0.0259	TP53
SOX2-OT		other	0.0259	CD44
USP28		peptidase	0.0259	TP53
GALNT6		enzyme	0.0259	TERT
SASH3		other	0.0259	TP53
FNDC3B		other	0.0259	CD44
RSPO1		other	0.0259	CD44
GPR68		G-protein coupled receptor	0.0259	EIF2AK3
YWHAG		other	0.0259	TP53
TOP1		enzyme	0.0259	TP53
TNPO3		other	0.0259	CD44
USP11		peptidase	0.0259	TP53
PIM3		kinase	0.0259	CD44
DVL3		other	0.0259	CD44
ethyl 2-{[(6,7-dimethyl-3-oxo-1,2,3,4-tetrahydro-2-quinoxalinyl)acetyl]amino}-4,5-dimethyl-3-thiophenecarboxylate		chemical reagent	0.0259	TP53
clasto-lactacystin beta-lactone		chemical - protease inhibitor	0.0259	TP53
N-(3-oxododecanoyl)-homoserine lactone		chemical reagent	0.0259	TYMS
quinidine		chemical drug	0.0259	TP53
buserelin		biologic drug	0.0259	GNRH1
anti-benzo(a)pyrene-diol-epoxide		chemical toxicant	0.0259	TP53
CpdX-D3		chemical reagent	0.0259	WNT4
gambogic acid		chemical - endogenous non-mammalian	0.0259	TYMS
clofibric acid		chemical drug	0.0259	TP53
HTT		transcription regulator	0.0263	CDK2AP1,GNRH1,PIK3C2B,SESN1,TP53
YAP1		transcription regulator	0.0264	CD44,TERT,TP53,TYMS
potassium chloride		chemical drug	0.0265	EIF2AK3,GNRH1
IL6		cytokine	0.0267	CD44,OXTR,TERT,TP53,WNT4
NFIC		transcription regulator	0.0268	CD44,TP53
KLF4		transcription regulator	0.027	CD44,TERT,TP53
LY294002		chemical drug	0.0273	CD44,TERT,TP53,TYMS
thapsigargin		chemical toxicant	0.0276	CD44,EIF2AK3,TP53
tannic acid		chemical toxicant	0.0277	EIF2AK3
MEG3		other	0.0277	TP53
TGFBR (family)		group	0.0277	CD44
PIP5K1A		kinase	0.0277	TP53
GYY 4137		chemical reagent	0.0277	EIF2AK3
PACS1		other	0.0277	TP53
FLZ		chemical drug	0.0277	TP53
PECAM1		other	0.0277	CD44
CTNNB1/TCF (complex)		complex	0.0277	CD44
EEF1A2		translation regulator	0.0277	TP53
APBB1		transcription regulator	0.0277	TYMS
mir-373		microRNA	0.0277	CD44
USP2		peptidase	0.0277	TP53
TSG101		transcription regulator	0.0277	TP53
PTGS2OS2		other	0.0277	EIF2AK3
GTF2F1		transcription regulator	0.0277	WNT4
polycyclic aromatic hydrocarbons		chemical toxicant	0.0277	TP53
baclofen		chemical drug	0.0277	GNRH1
triptorelin		biologic drug	0.0277	GNRH1
pyrimidin-2-one beta-ribofuranoside		chemical reagent	0.0277	TP53
thymidine		chemical - endogenous mammalian	0.0277	TP53
zalcitabine		chemical drug	0.0277	TP53
aloxistatin		chemical - protease inhibitor	0.0277	TP53
MT (family)		group	0.0277	EIF2AK3
mimosine		chemical drug	0.0277	TP53
U0126		chemical drug	0.0277	CD44,EIF2AK3,TERT,TP53
L-triiodothyronine		chemical - endogenous mammalian	0.0278	CD44,OXTR,TP53,WNT4
mifepristone		chemical drug	0.0282	HSPA4,OXTR,TP53
CASR		G-protein coupled receptor	0.0287	CD44,TYMS
eicosapentaenoic acid		chemical drug	0.0287	CD44,TP53
reactive oxygen species		chemical toxicant	0.0294	TERT,TP53
gemcitabine		chemical drug	0.0294	CD44,TP53
prostaglandin A2		chemical - endogenous non-mammalian	0.0295	TP53
Ginkgo biloba		chemical drug	0.0295	TP53
SNHG1		other	0.0295	TP53
KLF17		transcription regulator	0.0295	TP53
ADAPTOR PROTEIN 1 (complex)		complex	0.0295	CD44
DPH5		enzyme	0.0295	TP53
GAS2L3		other	0.0295	TP53
MUC13		other	0.0295	TP53
GLO1		enzyme	0.0295	TP53
ZFPM2		transcription regulator	0.0295	WNT4
mir-3622 (includes others)		microRNA	0.0295	SESN1
RBM5-AS1		other	0.0295	CD44
G3BP1		enzyme	0.0295	TP53
NHLH2		transcription regulator	0.0295	GNRH1
ACHE		enzyme	0.0295	TP53
CDH5		other	0.0295	TP53
RALA		enzyme	0.0295	TP53
WRN		enzyme	0.0295	TP53
POU3F1		transcription regulator	0.0295	GNRH1
PCBP1		translation regulator	0.0295	CD44
101.10 peptide		chemical reagent	0.0295	OXTR
L-685,458		chemical - protease inhibitor	0.0295	TP53
quinacrine		chemical drug	0.0295	TP53
2-acetylaminofluorene		chemical toxicant	0.0295	TP53
sanglifehrin A		chemical reagent	0.0295	TP53
KT5720		chemical drug	0.0295	OXTR
SC144		chemical reagent	0.0295	CD44
deguelin		chemical drug	0.0295	TP53
iodine		chemical - endogenous mammalian	0.0295	TP53
SOD1		enzyme	0.0303	CD44,HSPA4,TP53
LH (complex)		complex	0.0305	GNRH1,SLC38A1,TP53
imatinib		chemical drug	0.0305	EIF2AK3,PIAS1,TERT
paclitaxel		chemical drug	0.0307	CD44,TP53,WNT4
HIF1A		transcription regulator	0.0313	CD44,HSPA4,TERT,TP53
doxifluridine		chemical drug	0.0313	SESN1
INPP4B		phosphatase	0.0313	TP53
PAK4		kinase	0.0313	TP53
mir-192 (includes others)		microRNA	0.0313	TYMS
mir-379 (includes others)		microRNA	0.0313	TP53
BLNK		other	0.0313	TP53
LINC-ROR		other	0.0313	TP53
MAPK10		kinase	0.0313	CD44
ferrostatin-1		chemical reagent	0.0313	TP53
KPNB1		other	0.0313	TP53
HNRNPD		transcription regulator	0.0313	TERT
BCL10		transcription regulator	0.0313	CD44
HDAC8		transcription regulator	0.0313	TP53
1,10-phenanthroline		chemical toxicant	0.0313	TP53
CHS-828		chemical drug	0.0313	CD44
zinostatin		biologic drug	0.0313	TP53
calpeptin		chemical reagent	0.0313	TP53
CD40		transmembrane receptor	0.0315	CD44,SLC38A1,TP53
RARA		ligand-dependent nuclear receptor	0.0322	CD44,SESN1,TERT
HISTONE H4 (family)		group	0.0325	TERT,TYMS
alpha-amanitin		chemical toxicant	0.0331	TP53
(+)-catechin		chemical drug	0.0331	TP53
(6)-gingerol		chemical - endogenous non-mammalian	0.0331	TP53
TARS2		enzyme	0.0331	TP53
GALNT2		enzyme	0.0331	CD44
CEP20		other	0.0331	ARMC2
Sox2ot		other	0.0331	CD44
FZD8		G-protein coupled receptor	0.0331	TP53
PPP1R1B		phosphatase	0.0331	CD44
FZD7		G-protein coupled receptor	0.0331	CD44
PRF1		transporter	0.0331	CD44
DAB2IP		other	0.0331	CD44
CD70		cytokine	0.0331	CD44
SH3BP2		other	0.0331	CD44
POU1F1		transcription regulator	0.0331	TP53
YY2		transcription regulator	0.0331	TP53
RAB4A		enzyme	0.0331	CD44
rutin		chemical drug	0.0331	CD44
camptothecin		chemical drug	0.0333	HSPA4,MPHOSPH9,PIK3C2B,TP53
halofuginone		chemical drug	0.0333	CD44,HSPA4
ATF3		transcription regulator	0.0337	PRIM1,TP53
CDK4		kinase	0.0341	CPED1,TP53
berberine		chemical drug	0.0345	TERT,TP53
tetradecanoylphorbol acetate		chemical drug	0.0348	CD44,GNRH1,HSPA4,TERT,TP53,TYMS
PKA (complex)		complex	0.0349	CD44,OXTR
CYCLIN E (family)		group	0.0349	TP53
POLR3G		enzyme	0.0349	TP53
POGLUT3		enzyme	0.0349	EIF2AK3
DUSP10		phosphatase	0.0349	TP53
CBX1		transcription regulator	0.0349	TP53
PDGFRA		kinase	0.0349	TP53
CPEB1		translation regulator	0.0349	TP53
RAE1		other	0.0349	TP53
NCAM1		other	0.0349	HSPA4
beta-elemene		chemical - endogenous non-mammalian	0.0349	TP53
XPO1		transporter	0.0349	TP53
S1PR3		G-protein coupled receptor	0.0349	CD44
ralimetinib		chemical drug	0.0349	CD44
pomalidomide		chemical drug	0.0349	TERT
pyridoxine		chemical - endogenous mammalian	0.0349	WNT4
clioquinol		chemical drug	0.0349	TP53
gallic acid		chemical - endogenous non-mammalian	0.0349	TP53
SLIGRL-NH2		chemical reagent	0.0349	CD44
melphalan		chemical drug	0.0349	TP53
canrenoate potassium		chemical drug	0.0349	TP53
FOXO3		transcription regulator	0.0358	CD44,SESN1,TP53
erlotinib		chemical drug	0.0362	TERT,TYMS
MIF		cytokine	0.0366	CD44,TP53
14,15-epoxyeicosatrienoic acid		chemical - endogenous mammalian	0.0367	CD44
anacardic acid		chemical - endogenous non-mammalian	0.0367	CD44
PKNOX2		transcription regulator	0.0367	TP53
FAR1		enzyme	0.0367	WNT4
S100B		other	0.0367	TP53
miR-296-5p (miRNAs w/seed GGGCCCC)		mature microRNA	0.0367	TP53
TFCP2		transcription regulator	0.0367	TYMS
DDR1		kinase	0.0367	TP53
SLC29A1		transporter	0.0367	SESN1
IQGAP2		other	0.0367	WNT4
lapatinib/pazopanib		chemical drug	0.0367	TP53
AIFM1		enzyme	0.0367	TP53
PCBP2		other	0.0367	TP53
TPT1		other	0.0367	TP53
hydroxyflutamide		chemical drug	0.0367	GNRH1
NCD-38		chemical reagent	0.0367	EIF2AK3
(1S,2R)-NCL-1		chemical reagent	0.0367	EIF2AK3
thioridazine		chemical drug	0.0367	TP53
histidyl-proline diketopiperazine		chemical - endogenous mammalian	0.0367	TP53
elovanoid N32		chemical - endogenous mammalian	0.0367	TP53
myricetin		chemical - endogenous non-mammalian	0.0367	TP53
CpdX		chemical reagent	0.0367	WNT4
bucladesine		chemical toxicant	0.037	CD44,GNRH1,WNT4
IL1B		cytokine	0.0372	CD44,EIF2AK3,GNRH1,OXTR,SESN1,TP53
TSC1		other	0.0374	RNF207,TP53
WWTR1		transcription regulator	0.0378	CD44,TYMS
17-alpha-ethinylestradiol		chemical drug	0.0382	SESN1,WNT4
HDAC2		transcription regulator	0.0382	TERT,TP53
PRNP		other	0.0382	CD44,TP53
decitabine		chemical drug	0.0383	CD44,PDLIM5,SLC38A1,TERT,TP53
tamoxifen		chemical drug	0.0384	OXTR,TERT,TP53
N(6)-(3-iodobenzyl)-5'-N-methylcarboxamidoadenosine		chemical drug	0.0385	TP53
DT-061		chemical reagent	0.0385	TERT
prostaglandin E1		chemical - endogenous mammalian	0.0385	TP53
picropodophyllin		chemical drug	0.0385	CD44
diosmin		chemical drug	0.0385	TP53
oridonin		chemical drug	0.0385	EIF2AK3
ABT-737		chemical drug	0.0385	TP53
PDGFRB		kinase	0.0385	CD44
XRCC6		enzyme	0.0385	HSPA4
SPZ1		transcription regulator	0.0385	CD44
PPP3CB		phosphatase	0.0385	TP53
CHEK1		kinase	0.0385	TP53
mir-375 (includes others)		microRNA	0.0385	TP53
CHEK2		kinase	0.0385	TP53
CAST		peptidase	0.0385	TP53
PARN		enzyme	0.0385	TP53
OSBPL8		transporter	0.0385	EIF2AK3
KLRC4-KLRK1/KLRK1		transmembrane receptor	0.0385	CD44
Usp17la (includes others)		peptidase	0.0385	CD44
NEDD4		enzyme	0.0385	TP53
PCDH11Y		other	0.0385	CD44
IFITM1		transmembrane receptor	0.0385	TP53
ceralasertib		chemical drug	0.0385	TP53
N1,N11-diethylnorspermine		chemical drug	0.0385	TP53
riboflavin		chemical - endogenous mammalian	0.0385	WNT4
elovanoid N34		chemical - endogenous mammalian	0.0385	TP53
leptomycin B		chemical drug	0.0385	TP53
dichlororibofuranosylbenzimidazole		chemical toxicant	0.0385	TP53
nitrofurantoin		chemical drug	0.0387	TP53,TYMS
SMARCA4		transcription regulator	0.0388	CD44,LRRC34,TP53,TYMS
P38 MAPK (family)		group	0.0389	CD44,TERT,TP53
VCAN		other	0.0391	TP53,WNT4
streptozocin		chemical drug	0.0396	EIF2AK3,GNRH1,TP53
11,12-epoxyeicosatrienoic acid		chemical - endogenous mammalian	0.0403	CD44
SOD (family)		group	0.0403	TP53
givinostat		chemical drug	0.0403	TP53
GPR151		G-protein coupled receptor	0.0403	CD44
ACSL1		enzyme	0.0403	TP53
ACKR1		G-protein coupled receptor	0.0403	ZBTB18
KHDRBS1		transcription regulator	0.0403	CD44
SIN3B		transcription regulator	0.0403	TYMS
PTGFR		G-protein coupled receptor	0.0403	OXTR
PBX3		transcription regulator	0.0403	TSC22D2
CEP-1347		chemical drug	0.0403	TP53
farnesol		chemical reagent	0.0403	TP53
miR-30c-5p (and other miRNAs w/seed GUAAACA)		mature microRNA	0.0404	SLC38A1,TP53
docetaxel		chemical drug	0.0412	TP53,TYMS
SOX11		transcription regulator	0.0417	GNRH1,WNT4
EGFR		kinase	0.0417	CD109,PDLIM5,TERT,WNT4
CD40LG		cytokine	0.0419	CD44,MPHOSPH9,TP53
dexamethasone		chemical drug	0.0419	CD44,GNRH1,OXTR,SESN1,SULT1B1,TERT,TP53,TYMS,WNT4
MTDH		transcription regulator	0.0421	TP53,TYMS
8-pCPT-2-O-Me-cAMP		chemical reagent	0.0421	OXTR
ETS (family)		group	0.0421	TERT
PDGF-DD (complex)		complex	0.0421	TP53
VGLL3		other	0.0421	PIK3C2B
ERVW-1		other	0.0421	TP53
MAPK13		kinase	0.0421	TP53
HTATIP2		transcription regulator	0.0421	TP53
PMP22		other	0.0421	TP53
miR-210-3p (miRNAs w/seed UGUGCGU)		mature microRNA	0.0421	TP53
ITGA6		transmembrane receptor	0.0421	TP53
IL15RA		transmembrane receptor	0.0421	CD44
NELFE		other	0.0421	CD44
prazosin		chemical drug	0.0421	GNRH1
GF 120918		chemical reagent	0.0421	TP53
sertraline		chemical drug	0.0421	TP53
REST		transcription regulator	0.043	TERT,TP53
5-fluorouracil		chemical drug	0.0439	SESN1,TP53,TYMS
zerumbone		chemical - endogenous non-mammalian	0.0439	TP53
Abcb1b		transporter	0.0439	TP53
UBA1		enzyme	0.0439	TP53
EIF4G1		translation regulator	0.0439	TP53
TNFAIP8		other	0.0439	TP53
CCAT2		other	0.0439	TERT
KIF4A		other	0.0439	CD44
PLCL1		enzyme	0.0439	WNT4
selinexor		chemical drug	0.0439	TP53
MDL 73811		chemical reagent	0.0439	TYMS
raloxifene		chemical drug	0.0452	GNRH1,TERT
BIRC3		enzyme	0.0457	TP53
CALPAIN (complex)		complex	0.0457	TP53
cryptotanshinone		chemical drug	0.0457	TP53
RRM2		enzyme	0.0457	TP53
MPZ		other	0.0457	CDK2AP1
mir-515 (includes others)		microRNA	0.0457	CD44
PDE3A		enzyme	0.0457	TP53
PRAME		other	0.0457	EIF2AK3
SMARCD3		transcription regulator	0.0457	CD44
WNT7A		cytokine	0.0457	WNT4
H19		other	0.0457	TP53
MAP3K5		kinase	0.0457	TP53
SIX5		transcription regulator	0.0457	WNT4
GNL3		other	0.0457	TP53
SESN2		enzyme	0.0457	EIF2AK3
3-aminobenzamide		chemical toxicant	0.0457	TP53
lycopene		chemical drug	0.0457	TP53
UCN-01		chemical drug	0.0457	TP53
RXRB		ligand-dependent nuclear receptor	0.0461	CD109,TERT
torkinib		chemical drug	0.0461	CD44,TYMS
testosterone		chemical - endogenous mammalian	0.0462	EIF2AK3,GNRH1,TP53
curcumin		chemical drug	0.0465	CD44,TERT,TP53
HOXA10		transcription regulator	0.0465	TP53,WNT4
FOXM1		transcription regulator	0.047	CD44,TP53
metformin		chemical drug	0.047	EIF2AK3,TERT,TP53
2-aminopurine		chemical reagent	0.0475	TP53
mocetinostat		chemical drug	0.0475	TP53
PHF1		transcription regulator	0.0475	TP53
RRP15		other	0.0475	WNT4
PF-562271		chemical drug	0.0475	CD44
E2F5		transcription regulator	0.0475	TERT
miR-128-3p (and other miRNAs w/seed CACAGUG)		mature microRNA	0.0475	TP53
miR-186-5p (miRNAs w/seed AAAGAAU)		mature microRNA	0.0475	TP53
mir-199 (includes others)		microRNA	0.0475	TP53
JARID2		transcription regulator	0.0475	TP53
PLA2G2A		enzyme	0.0475	CD44
hydroxychloroquine		chemical drug	0.0475	CD44
vanillin		chemical - endogenous non-mammalian	0.0475	TP53
probucol		chemical drug	0.0475	TP53
immethridine		chemical reagent	0.0475	CD44
naloxone		chemical drug	0.0475	GNRH1
SGPP2		phosphatase	0.0475	HSPA4
GATA2		transcription regulator	0.0479	RAB44,TP53,TSPAN12
IGF2		growth factor	0.0484	PRIM1,TP53
NKX2-1		transcription regulator	0.0488	GNRH1,WNT4
GABA		chemical - endogenous mammalian	0.0489	TP53,TYMS,WNT4
Z36		chemical reagent	0.0493	EIF2AK3
HSPB1		other	0.0493	TP53
CCNC		other	0.0493	TYMS
TRPV1		ion channel	0.0493	TP53
NUMB		other	0.0493	TP53
mir-103 (includes others)		microRNA	0.0493	TP53
MAFG		transcription regulator	0.0493	TP53
HAS2		enzyme	0.0493	CD44
ECSIT		transcription regulator	0.0493	CD44
CCN3		growth factor	0.0493	CD44
HNRNPA1		other	0.0493	CD44
H-[1,2,4]oxadiazolo[4,3-alpha]quinoxalin-1-one		chemical reagent	0.0493	TP53
WR 1065		chemical drug	0.0493	TP53
alpha-tocopherol		chemical drug	0.0493	TP53
MAPK8		kinase	0.0497	TP53,WNT4
BRCA1		transcription regulator	0.0497	TERT,TP53
© 2000-2024 QIAGEN. All rights reserved.
